# Supplementary material for: Comparative Genomics of Field Isolates of Mycobacterium bovis and M. caprae Provides Evidence for Possible Correlates with Bacterial Viability and Virulence
Source: PLoS Negl Trop Dis. 2015 Nov 19;9(11):e0004232. doi: 10.1371/journal.pntd.0004232 (PMC4652870; doi:10.1371/journal.pntd.0004232)
Supplement: S6 Table — (XLSX) [file pntd.0004232.s010.xlsx]

## Sheet: ALL detected epitopes
Number	Genome	Iteration_iter-num	Iteration_query-ID	Iteration_query-def	Iteration_query-len	Hit_num	Hit_id	Hit_def	Hit_accession	Hit_len	Hsp_num	Hsp_bit-score	Hsp_score	Hsp_evalue	Hsp_query-from	Hsp_query-to	Hsp_hit-from	Hsp_hit-to	Hsp_query-frame	Hsp_hit-frame	Hsp_identity	Hsp_positive	Hsp_gaps	Hsp_align-len	Hsp_qseq	Hsp_hseq	Hsp_midline	% identity
1	MB1	22	Query_22	IEDB_ID:1020|Rv3878	20	1	gnl|BL_ORD_ID|3180	79410|MB1000001|38384|39223|+	3180	840	1	44.2838	103	2.96167e-08	1	20	580	639	0	1	20	20	0	20	AEKPATEQAEPVHEVTNDDQ	AEKPATEQAEPVHEVTNDDQ	AEKPATEQAEPVHEVTNDDQ	100
2	MB2	22	Query_22	IEDB_ID:1020|Rv3878	20	1	gnl|BL_ORD_ID|379	97378|MB2000059|102524|103363|+	379	840	1	43.8986	102	3.01941e-08	1	20	580	639	0	1	20	20	0	20	AEKPATEQAEPVHEVTNDDQ	AEKPATEQAEPVHEVTNDDQ	AEKPATEQAEPVHEVTNDDQ	100
3	MB3	22	Query_22	IEDB_ID:1020|Rv3878	20	1	gnl|BL_ORD_ID|493	78274|MB3000001|37530|38369|+	493	840	1	44.2838	103	2.95237e-08	1	20	580	639	0	1	20	20	0	20	AEKPATEQAEPVHEVTNDDQ	AEKPATEQAEPVHEVTNDDQ	AEKPATEQAEPVHEVTNDDQ	100
4	MB4	22	Query_22	IEDB_ID:1020|Rv3878	20	1	gnl|BL_ORD_ID|1892	78357|MB5000118|37466|38305|+	1892	840	1	44.2838	103	2.94876e-08	1	20	580	639	0	1	20	20	0	20	AEKPATEQAEPVHEVTNDDQ	AEKPATEQAEPVHEVTNDDQ	AEKPATEQAEPVHEVTNDDQ	100
1	MB1	99	Query_99	IEDB_ID:10338|Rv3879c	15	1	gnl|BL_ORD_ID|3182	295912|MB1000001|40937|41479|-	3182	543	1	35.039	79	2.3401e-05	1	15	37	81	0	1	15	15	0	15	DTFYDRAQEYSQVLQ	DTFYDRAQEYSQVLQ	DTFYDRAQEYSQVLQ	100
2	MB2	99	Query_99	IEDB_ID:10338|Rv3879c	15	1	gnl|BL_ORD_ID|381	294111|MB2000059|105077|105619|-	381	543	1	35.039	79	2.33904e-05	1	15	37	81	0	1	15	15	0	15	DTFYDRAQEYSQVLQ	DTFYDRAQEYSQVLQ	DTFYDRAQEYSQVLQ	100
3	MB3	99	Query_99	IEDB_ID:10338|Rv3879c	15	1	gnl|BL_ORD_ID|495	289241|MB3000001|40083|40625|-	495	543	1	35.039	79	2.33275e-05	1	15	37	81	0	1	15	15	0	15	DTFYDRAQEYSQVLQ	DTFYDRAQEYSQVLQ	DTFYDRAQEYSQVLQ	100
4	MB4	99	Query_99	IEDB_ID:10338|Rv3879c	15	1	gnl|BL_ORD_ID|1894	289269|MB5000118|40019|40561|-	1894	543	1	35.039	79	2.3299e-05	1	15	37	81	0	1	15	15	0	15	DTFYDRAQEYSQVLQ	DTFYDRAQEYSQVLQ	DTFYDRAQEYSQVLQ	100
1	MB1	100	Query_100	IEDB_ID:10705|Rv3878	20	1	gnl|BL_ORD_ID|3180	79410|MB1000001|38384|39223|+	3180	840	1	40.4318	93	5.35862e-07	1	20	652	711	0	1	20	20	0	20	DVQPAEVVAAARDEGAGASP	DVQPAEVVAAARDEGAGASP	DVQPAEVVAAARDEGAGASP	100
2	MB2	100	Query_100	IEDB_ID:10705|Rv3878	20	1	gnl|BL_ORD_ID|379	97378|MB2000059|102524|103363|+	379	840	1	40.4318	93	5.46238e-07	1	20	652	711	0	1	20	20	0	20	DVQPAEVVAAARDEGAGASP	DVQPAEVVAAARDEGAGASP	DVQPAEVVAAARDEGAGASP	100
3	MB3	100	Query_100	IEDB_ID:10705|Rv3878	20	1	gnl|BL_ORD_ID|493	78274|MB3000001|37530|38369|+	493	840	1	40.4318	93	5.34179e-07	1	20	652	711	0	1	20	20	0	20	DVQPAEVVAAARDEGAGASP	DVQPAEVVAAARDEGAGASP	DVQPAEVVAAARDEGAGASP	100
4	MB4	100	Query_100	IEDB_ID:10705|Rv3878	20	1	gnl|BL_ORD_ID|1892	78357|MB5000118|37466|38305|+	1892	840	1	40.4318	93	5.33527e-07	1	20	652	711	0	1	20	20	0	20	DVQPAEVVAAARDEGAGASP	DVQPAEVVAAARDEGAGASP	DVQPAEVVAAARDEGAGASP	100
1	MB1	23	Query_23	IEDB_ID:1078|Rv3874	8	1	gnl|BL_ORD_ID|3176	97983|MB1000001|33980|34279|+	3176	300	1	18.8606	37	6.20486	1	8	4	27	0	1	8	8	0	8	AEMKTDAA	AEMKTDAA	AEMKTDAA	100
2	MB2	23	Query_23	IEDB_ID:1078|Rv3874	8	1	gnl|BL_ORD_ID|375	97383|MB2000059|98113|98412|+	375	300	1	18.8606	37	6.20205	1	8	4	27	0	1	8	8	0	8	AEMKTDAA	AEMKTDAA	AEMKTDAA	100
3	MB3	23	Query_23	IEDB_ID:1078|Rv3874	8	1	gnl|BL_ORD_ID|489	96434|MB3000001|33111|33410|+	489	300	1	18.8606	37	6.18537	1	8	4	27	0	1	8	8	0	8	AEMKTDAA	AEMKTDAA	AEMKTDAA	100
4	MB4	23	Query_23	IEDB_ID:1078|Rv3874	8	1	gnl|BL_ORD_ID|1888	96470|MB5000118|33047|33346|+	1888	300	1	18.8606	37	6.17782	1	8	4	27	0	1	8	8	0	8	AEMKTDAA	AEMKTDAA	AEMKTDAA	100
1	MB1	24	Query_24	IEDB_ID:1079|Rv3874	10	1	gnl|BL_ORD_ID|3176	97983|MB1000001|33980|34279|+	3176	300	1	22.7126	47	0.33846	1	10	4	33	0	1	10	10	0	10	AEMKTDAATL	AEMKTDAATL	AEMKTDAATL	100
2	MB2	24	Query_24	IEDB_ID:1079|Rv3874	10	1	gnl|BL_ORD_ID|375	97383|MB2000059|98113|98412|+	375	300	1	22.7126	47	0.338307	1	10	4	33	0	1	10	10	0	10	AEMKTDAATL	AEMKTDAATL	AEMKTDAATL	100
3	MB3	24	Query_24	IEDB_ID:1079|Rv3874	10	1	gnl|BL_ORD_ID|489	96434|MB3000001|33111|33410|+	489	300	1	22.7126	47	0.337397	1	10	4	33	0	1	10	10	0	10	AEMKTDAATL	AEMKTDAATL	AEMKTDAATL	100
4	MB4	24	Query_24	IEDB_ID:1079|Rv3874	10	1	gnl|BL_ORD_ID|1888	96470|MB5000118|33047|33346|+	1888	300	1	22.7126	47	0.336985	1	10	4	33	0	1	10	10	0	10	AEMKTDAATL	AEMKTDAATL	AEMKTDAATL	100
1	MB1	25	Query_25	IEDB_ID:1080|Rv3874	11	1	gnl|BL_ORD_ID|3176	97983|MB1000001|33980|34279|+	3176	300	1	23.8682	50	0.125515	1	11	4	36	0	1	11	11	0	11	AEMKTDAATLA	AEMKTDAATLA	AEMKTDAATLA	100
2	MB2	25	Query_25	IEDB_ID:1080|Rv3874	11	1	gnl|BL_ORD_ID|375	97383|MB2000059|98113|98412|+	375	300	1	23.8682	50	0.125458	1	11	4	36	0	1	11	11	0	11	AEMKTDAATLA	AEMKTDAATLA	AEMKTDAATLA	100
3	MB3	25	Query_25	IEDB_ID:1080|Rv3874	11	1	gnl|BL_ORD_ID|489	96434|MB3000001|33111|33410|+	489	300	1	23.8682	50	0.125121	1	11	4	36	0	1	11	11	0	11	AEMKTDAATLA	AEMKTDAATLA	AEMKTDAATLA	100
4	MB4	25	Query_25	IEDB_ID:1080|Rv3874	11	1	gnl|BL_ORD_ID|1888	96470|MB5000118|33047|33346|+	1888	300	1	23.8682	50	0.124968	1	11	4	36	0	1	11	11	0	11	AEMKTDAATLA	AEMKTDAATLA	AEMKTDAATLA	100
1	MB1	101	Query_101	IEDB_ID:10838|Rv3804c	20	1	gnl|BL_ORD_ID|649	97177|MB1000049|11383|12396|-	649	1014	1	50.447	119	2.27276e-10	1	20	370	429	0	1	20	20	0	20	DWYQPACGKAGCQTYKWETF	DWYQPACGKAGCQTYKWETF	DWYQPACGKAGCQTYKWETF	100
2	MB2	101	Query_101	IEDB_ID:10838|Rv3804c	20	1	gnl|BL_ORD_ID|301	96570|MB2000059|11374|12387|-	301	1014	1	50.447	119	2.27173e-10	1	20	370	429	0	1	20	20	0	20	DWYQPACGKAGCQTYKWETF	DWYQPACGKAGCQTYKWETF	DWYQPACGKAGCQTYKWETF	100
3	MB3	101	Query_101	IEDB_ID:10838|Rv3804c	20	1	gnl|BL_ORD_ID|3003	95618|MB3000094|11383|12396|-	3003	1014	1	50.447	119	2.26562e-10	1	20	370	429	0	1	20	20	0	20	DWYQPACGKAGCQTYKWETF	DWYQPACGKAGCQTYKWETF	DWYQPACGKAGCQTYKWETF	100
4	MB4	101	Query_101	IEDB_ID:10838|Rv3804c	20	1	gnl|BL_ORD_ID|2365	95666|MB5000117|11383|12396|-	2365	1014	1	50.447	119	2.26285e-10	1	20	370	429	0	1	20	20	0	20	DWYQPACGKAGCQTYKWETF	DWYQPACGKAGCQTYKWETF	DWYQPACGKAGCQTYKWETF	100
1	MB1	102	Query_102	IEDB_ID:10984|Rv3875	24	1	gnl|BL_ORD_ID|3177	97982|MB1000001|34315|34599|+	3177	285	1	49.2914	116	8.71298e-11	1	24	34	105	0	1	24	24	0	24	EAAASAIQGNVTSIHSLLDEGKQS	EAAASAIQGNVTSIHSLLDEGKQS	EAAASAIQGNVTSIHSLLDEGKQS	100
2	MB2	102	Query_102	IEDB_ID:10984|Rv3875	24	1	gnl|BL_ORD_ID|376	97382|MB2000059|98448|98732|+	376	285	1	49.2914	116	8.70904e-11	1	24	34	105	0	1	24	24	0	24	EAAASAIQGNVTSIHSLLDEGKQS	EAAASAIQGNVTSIHSLLDEGKQS	EAAASAIQGNVTSIHSLLDEGKQS	100
3	MB3	102	Query_102	IEDB_ID:10984|Rv3875	24	1	gnl|BL_ORD_ID|490	96433|MB3000001|33446|33730|+	490	285	1	49.2914	116	8.68562e-11	1	24	34	105	0	1	24	24	0	24	EAAASAIQGNVTSIHSLLDEGKQS	EAAASAIQGNVTSIHSLLDEGKQS	EAAASAIQGNVTSIHSLLDEGKQS	100
4	MB4	102	Query_102	IEDB_ID:10984|Rv3875	24	1	gnl|BL_ORD_ID|1889	96469|MB5000118|33382|33666|+	1889	285	1	49.2914	116	8.675e-11	1	24	34	105	0	1	24	24	0	24	EAAASAIQGNVTSIHSLLDEGKQS	EAAASAIQGNVTSIHSLLDEGKQS	EAAASAIQGNVTSIHSLLDEGKQS	100
1	MB1	103	Query_103	IEDB_ID:11228|Rv3875	17	1	gnl|BL_ORD_ID|3177	97982|MB1000001|34315|34599|+	3177	285	1	38.1206	87	7.44001e-07	1	17	145	195	0	1	17	17	0	17	EAYQGVQQKWDATATEL	EAYQGVQQKWDATATEL	EAYQGVQQKWDATATEL	100
2	MB2	103	Query_103	IEDB_ID:11228|Rv3875	17	1	gnl|BL_ORD_ID|376	97382|MB2000059|98448|98732|+	376	285	1	38.1206	87	7.43664e-07	1	17	145	195	0	1	17	17	0	17	EAYQGVQQKWDATATEL	EAYQGVQQKWDATATEL	EAYQGVQQKWDATATEL	100
3	MB3	103	Query_103	IEDB_ID:11228|Rv3875	17	1	gnl|BL_ORD_ID|490	96433|MB3000001|33446|33730|+	490	285	1	38.1206	87	7.41664e-07	1	17	145	195	0	1	17	17	0	17	EAYQGVQQKWDATATEL	EAYQGVQQKWDATATEL	EAYQGVQQKWDATATEL	100
4	MB4	103	Query_103	IEDB_ID:11228|Rv3875	17	1	gnl|BL_ORD_ID|1889	96469|MB5000118|33382|33666|+	1889	285	1	38.1206	87	7.40758e-07	1	17	145	195	0	1	17	17	0	17	EAYQGVQQKWDATATEL	EAYQGVQQKWDATATEL	EAYQGVQQKWDATATEL	100
1	MB1	26	Query_26	IEDB_ID:1150|Rv1985c	20	1	gnl|BL_ORD_ID|1025	101880|MB1000028|20353|21261|-	1025	909	1	42.3578	98	1.49779e-07	1	20	79	138	0	1	20	20	0	20	AERLHVTPSAVSQRIKSLEQ	AERLHVTPSAVSQRIKSLEQ	AERLHVTPSAVSQRIKSLEQ	100
2	MB2	26	Query_26	IEDB_ID:1150|Rv1985c	20	1	gnl|BL_ORD_ID|2301	101267|MB2000035|19605|20513|-	2301	909	1	42.3578	98	1.49711e-07	1	20	79	138	0	1	20	20	0	20	AERLHVTPSAVSQRIKSLEQ	AERLHVTPSAVSQRIKSLEQ	AERLHVTPSAVSQRIKSLEQ	100
3	MB3	26	Query_26	IEDB_ID:1150|Rv1985c	20	1	gnl|BL_ORD_ID|3625	100218|MB3000055|19605|20513|-	3625	909	1	42.3578	98	1.49308e-07	1	20	79	138	0	1	20	20	0	20	AERLHVTPSAVSQRIKSLEQ	AERLHVTPSAVSQRIKSLEQ	AERLHVTPSAVSQRIKSLEQ	100
4	MB4	26	Query_26	IEDB_ID:1150|Rv1985c	20	1	gnl|BL_ORD_ID|457	100302|MB5000052|19197|20105|-	457	909	1	42.3578	98	1.49126e-07	1	20	79	138	0	1	20	20	0	20	AERLHVTPSAVSQRIKSLEQ	AERLHVTPSAVSQRIKSLEQ	AERLHVTPSAVSQRIKSLEQ	100
1	MB1	27	Query_27	IEDB_ID:1197|Rv0934	20	1	gnl|BL_ORD_ID|2018	100774|MB1000010|133094|134215|+	2018	1122	1	44.669	104	2.42806e-08	1	20	715	774	0	1	20	20	0	20	AETPGCVAYIGISFLDQASQ	AETPGCVAYIGISFLDQASQ	AETPGCVAYIGISFLDQASQ	100
2	MB2	27	Query_27	IEDB_ID:1197|Rv0934	20	1	gnl|BL_ORD_ID|117	100152|MB2000012|132910|134031|+	117	1122	1	44.669	104	2.42696e-08	1	20	715	774	0	1	20	20	0	20	AETPGCVAYIGISFLDQASQ	AETPGCVAYIGISFLDQASQ	AETPGCVAYIGISFLDQASQ	100
3	MB3	27	Query_27	IEDB_ID:1197|Rv0934	20	1	gnl|BL_ORD_ID|1744	99109|MB3000026|5230|6351|+	1744	1122	1	44.669	104	2.42043e-08	1	20	715	774	0	1	20	20	0	20	AETPGCVAYIGISFLDQASQ	AETPGCVAYIGISFLDQASQ	AETPGCVAYIGISFLDQASQ	100
4	MB4	27	Query_27	IEDB_ID:1197|Rv0934	20	1	gnl|BL_ORD_ID|1655	99199|MB5000012|120451|121572|+	1655	1122	1	44.669	104	2.41748e-08	1	20	715	774	0	1	20	20	0	20	AETPGCVAYIGISFLDQASQ	AETPGCVAYIGISFLDQASQ	AETPGCVAYIGISFLDQASQ	100
1	MB1	104	Query_104	IEDB_ID:12062|Rv3812	9	1	gnl|BL_ORD_ID|657	122740|MB1000049|22309|23820|+	657	1512	1	21.9422	45	1.04157	1	9	181	207	0	1	9	9	0	9	EFQTVSNQL	EFQTVSNQL	EFQTVSNQL	100
2	MB2	104	Query_104	IEDB_ID:12062|Rv3812	9	1	gnl|BL_ORD_ID|309	121952|MB2000059|22300|23811|+	309	1512	1	21.9422	45	1.04109	1	9	181	207	0	1	9	9	0	9	EFQTVSNQL	EFQTVSNQL	EFQTVSNQL	100
3	MB3	104	Query_104	IEDB_ID:12062|Rv3812	9	1	gnl|BL_ORD_ID|3011	120565|MB3000094|22309|23820|+	3011	1512	1	21.9422	45	1.0383	1	9	181	207	0	1	9	9	0	9	EFQTVSNQL	EFQTVSNQL	EFQTVSNQL	100
4	MB4	104	Query_104	IEDB_ID:12062|Rv3812	9	1	gnl|BL_ORD_ID|2373	120563|MB5000117|22309|23820|+	2373	1512	1	21.9422	45	1.03703	1	9	181	207	0	1	9	9	0	9	EFQTVSNQL	EFQTVSNQL	EFQTVSNQL	100
1	MB1	105	Query_105	IEDB_ID:12151|Rv3418c	16	1	gnl|BL_ORD_ID|2824	97420|MB1000045|81685|81984|-	2824	300	1	35.039	79	9.55141e-06	1	16	193	240	0	1	16	16	0	16	EGDTVIYSKYGGTEIK	EGDTVIYSKYGGTEIK	EGDTVIYSKYGGTEIK	100
2	MB2	105	Query_105	IEDB_ID:12151|Rv3418c	16	1	gnl|BL_ORD_ID|1971	96814|MB2000053|44156|44455|+	1971	300	1	35.039	79	9.54708e-06	1	16	193	240	0	1	16	16	0	16	EGDTVIYSKYGGTEIK	EGDTVIYSKYGGTEIK	EGDTVIYSKYGGTEIK	100
3	MB3	105	Query_105	IEDB_ID:12151|Rv3418c	16	1	gnl|BL_ORD_ID|53	95864|MB3000087|16486|16785|-	53	300	1	35.039	79	9.52141e-06	1	16	193	240	0	1	16	16	0	16	EGDTVIYSKYGGTEIK	EGDTVIYSKYGGTEIK	EGDTVIYSKYGGTEIK	100
4	MB4	105	Query_105	IEDB_ID:12151|Rv3418c	16	1	gnl|BL_ORD_ID|2422	95911|MB5000110|16496|16795|-	2422	300	1	35.039	79	9.50978e-06	1	16	193	240	0	1	16	16	0	16	EGDTVIYSKYGGTEIK	EGDTVIYSKYGGTEIK	EGDTVIYSKYGGTEIK	100
1	MB1	106	Query_106	IEDB_ID:12206|Rv3875	20	1	gnl|BL_ORD_ID|3177	97982|MB1000001|34315|34599|+	3177	285	1	40.4318	93	1.38053e-07	1	20	91	150	0	1	20	20	0	20	EGKQSLTKLAAAWGGSGSEA	EGKQSLTKLAAAWGGSGSEA	EGKQSLTKLAAAWGGSGSEA	100
2	MB2	106	Query_106	IEDB_ID:12206|Rv3875	20	1	gnl|BL_ORD_ID|376	97382|MB2000059|98448|98732|+	376	285	1	40.4318	93	1.3799e-07	1	20	91	150	0	1	20	20	0	20	EGKQSLTKLAAAWGGSGSEA	EGKQSLTKLAAAWGGSGSEA	EGKQSLTKLAAAWGGSGSEA	100
3	MB3	106	Query_106	IEDB_ID:12206|Rv3875	20	1	gnl|BL_ORD_ID|490	96433|MB3000001|33446|33730|+	490	285	1	40.4318	93	1.37619e-07	1	20	91	150	0	1	20	20	0	20	EGKQSLTKLAAAWGGSGSEA	EGKQSLTKLAAAWGGSGSEA	EGKQSLTKLAAAWGGSGSEA	100
4	MB4	106	Query_106	IEDB_ID:12206|Rv3875	20	1	gnl|BL_ORD_ID|1889	96469|MB5000118|33382|33666|+	1889	285	1	40.4318	93	1.37451e-07	1	20	91	150	0	1	20	20	0	20	EGKQSLTKLAAAWGGSGSEA	EGKQSLTKLAAAWGGSGSEA	EGKQSLTKLAAAWGGSGSEA	100
1	MB1	107	Query_107	IEDB_ID:12207|Rv3875	25	1	gnl|BL_ORD_ID|3177	97982|MB1000001|34315|34599|+	3177	285	1	50.8322	120	2.31836e-11	1	25	91	165	0	1	25	25	0	25	EGKQSLTKLAAAWGGSGSEAYQGVQ	EGKQSLTKLAAAWGGSGSEAYQGVQ	EGKQSLTKLAAAWGGSGSEAYQGVQ	100
2	MB2	107	Query_107	IEDB_ID:12207|Rv3875	25	1	gnl|BL_ORD_ID|376	97382|MB2000059|98448|98732|+	376	285	1	50.8322	120	2.31731e-11	1	25	91	165	0	1	25	25	0	25	EGKQSLTKLAAAWGGSGSEAYQGVQ	EGKQSLTKLAAAWGGSGSEAYQGVQ	EGKQSLTKLAAAWGGSGSEAYQGVQ	100
3	MB3	107	Query_107	IEDB_ID:12207|Rv3875	25	1	gnl|BL_ORD_ID|490	96433|MB3000001|33446|33730|+	490	285	1	50.8322	120	2.31108e-11	1	25	91	165	0	1	25	25	0	25	EGKQSLTKLAAAWGGSGSEAYQGVQ	EGKQSLTKLAAAWGGSGSEAYQGVQ	EGKQSLTKLAAAWGGSGSEAYQGVQ	100
4	MB4	107	Query_107	IEDB_ID:12207|Rv3875	25	1	gnl|BL_ORD_ID|1889	96469|MB5000118|33382|33666|+	1889	285	1	50.8322	120	2.30826e-11	1	25	91	165	0	1	25	25	0	25	EGKQSLTKLAAAWGGSGSEAYQGVQ	EGKQSLTKLAAAWGGSGSEAYQGVQ	EGKQSLTKLAAAWGGSGSEAYQGVQ	100
1	MB1	110	Query_110	IEDB_ID:12402|Rv0288	18	1	gnl|BL_ORD_ID|299	97984|MB1000004|153695|153982|+	299	288	1	37.7354	86	9.09576e-07	1	18	91	144	0	1	18	18	0	18	EIAVEQAALQSAWQGDTG	EIAVEQAALQSAWQGDTG	EIAVEQAALQSAWQGDTG	100
2	MB2	110	Query_110	IEDB_ID:12402|Rv0288	18	1	gnl|BL_ORD_ID|732	97384|MB2000003|150996|151283|+	732	288	1	37.7354	86	9.09165e-07	1	18	91	144	0	1	18	18	0	18	EIAVEQAALQSAWQGDTG	EIAVEQAALQSAWQGDTG	EIAVEQAALQSAWQGDTG	100
3	MB3	110	Query_110	IEDB_ID:12402|Rv0288	18	1	gnl|BL_ORD_ID|3668	96435|MB3000006|15591|15878|+	3668	288	1	37.7354	86	9.0672e-07	1	18	91	144	0	1	18	18	0	18	EIAVEQAALQSAWQGDTG	EIAVEQAALQSAWQGDTG	EIAVEQAALQSAWQGDTG	100
4	MB4	110	Query_110	IEDB_ID:12402|Rv0288	18	1	gnl|BL_ORD_ID|3160	96471|MB5000004|12805|13092|+	3160	288	1	37.7354	86	9.05612e-07	1	18	91	144	0	1	18	18	0	18	EIAVEQAALQSAWQGDTG	EIAVEQAALQSAWQGDTG	EIAVEQAALQSAWQGDTG	100
1	MB1	111	Query_111	IEDB_ID:12583|Rv3874	9	1	gnl|BL_ORD_ID|3176	97983|MB1000001|33980|34279|+	3176	300	1	21.1718	43	0.888203	1	9	211	237	0	1	9	9	0	9	EISTNIRQA	EISTNIRQA	EISTNIRQA	100
2	MB2	111	Query_111	IEDB_ID:12583|Rv3874	9	1	gnl|BL_ORD_ID|375	97383|MB2000059|98113|98412|+	375	300	1	21.1718	43	0.887801	1	9	211	237	0	1	9	9	0	9	EISTNIRQA	EISTNIRQA	EISTNIRQA	100
3	MB3	111	Query_111	IEDB_ID:12583|Rv3874	9	1	gnl|BL_ORD_ID|489	96434|MB3000001|33111|33410|+	489	300	1	21.1718	43	0.885413	1	9	211	237	0	1	9	9	0	9	EISTNIRQA	EISTNIRQA	EISTNIRQA	100
4	MB4	111	Query_111	IEDB_ID:12583|Rv3874	9	1	gnl|BL_ORD_ID|1888	96470|MB5000118|33047|33346|+	1888	300	1	21.1718	43	0.884331	1	9	211	237	0	1	9	9	0	9	EISTNIRQA	EISTNIRQA	EISTNIRQA	100
1	MB1	112	Query_112	IEDB_ID:12585|Rv3874	20	1	gnl|BL_ORD_ID|3176	97983|MB1000001|33980|34279|+	3176	300	1	43.1282	100	1.49145e-08	1	20	211	270	0	1	20	20	0	20	EISTNIRQAGVQYSRADEEQ	EISTNIRQAGVQYSRADEEQ	EISTNIRQAGVQYSRADEEQ	100
2	MB2	112	Query_112	IEDB_ID:12585|Rv3874	20	1	gnl|BL_ORD_ID|375	97383|MB2000059|98113|98412|+	375	300	1	43.1282	100	1.49077e-08	1	20	211	270	0	1	20	20	0	20	EISTNIRQAGVQYSRADEEQ	EISTNIRQAGVQYSRADEEQ	EISTNIRQAGVQYSRADEEQ	100
3	MB3	112	Query_112	IEDB_ID:12585|Rv3874	20	1	gnl|BL_ORD_ID|489	96434|MB3000001|33111|33410|+	489	300	1	43.1282	100	1.48676e-08	1	20	211	270	0	1	20	20	0	20	EISTNIRQAGVQYSRADEEQ	EISTNIRQAGVQYSRADEEQ	EISTNIRQAGVQYSRADEEQ	100
4	MB4	112	Query_112	IEDB_ID:12585|Rv3874	20	1	gnl|BL_ORD_ID|1888	96470|MB5000118|33047|33346|+	1888	300	1	43.1282	100	1.48495e-08	1	20	211	270	0	1	20	20	0	20	EISTNIRQAGVQYSRADEEQ	EISTNIRQAGVQYSRADEEQ	EISTNIRQAGVQYSRADEEQ	100
1	MB1	113	Query_113	IEDB_ID:12979|Rv3874	18	1	gnl|BL_ORD_ID|3176	97983|MB1000001|33980|34279|+	3176	300	1	40.4318	93	1.32274e-07	1	18	202	255	0	1	18	18	0	18	ELDEISTNIRQAGVQYSR	ELDEISTNIRQAGVQYSR	ELDEISTNIRQAGVQYSR	100
2	MB2	113	Query_113	IEDB_ID:12979|Rv3874	18	1	gnl|BL_ORD_ID|375	97383|MB2000059|98113|98412|+	375	300	1	40.4318	93	1.32215e-07	1	18	202	255	0	1	18	18	0	18	ELDEISTNIRQAGVQYSR	ELDEISTNIRQAGVQYSR	ELDEISTNIRQAGVQYSR	100
3	MB3	113	Query_113	IEDB_ID:12979|Rv3874	18	1	gnl|BL_ORD_ID|489	96434|MB3000001|33111|33410|+	489	300	1	40.4318	93	1.31859e-07	1	18	202	255	0	1	18	18	0	18	ELDEISTNIRQAGVQYSR	ELDEISTNIRQAGVQYSR	ELDEISTNIRQAGVQYSR	100
4	MB4	113	Query_113	IEDB_ID:12979|Rv3874	18	1	gnl|BL_ORD_ID|1888	96470|MB5000118|33047|33346|+	1888	300	1	40.4318	93	1.31698e-07	1	18	202	255	0	1	18	18	0	18	ELDEISTNIRQAGVQYSR	ELDEISTNIRQAGVQYSR	ELDEISTNIRQAGVQYSR	100
1	MB1	114	Query_114	IEDB_ID:13215|Rv1886c	10	1	gnl|BL_ORD_ID|3795	97185|MB1000025|104706|105680|-	3795	975	1	25.0238	53	0.0842789	1	10	430	459	0	1	10	10	0	10	ELPQWLSANR	ELPQWLSANR	ELPQWLSANR	100
2	MB2	114	Query_114	IEDB_ID:13215|Rv1886c	10	1	gnl|BL_ORD_ID|2458	96578|MB2000033|93305|94279|-	2458	975	1	25.0238	53	0.0842408	1	10	430	459	0	1	10	10	0	10	ELPQWLSANR	ELPQWLSANR	ELPQWLSANR	100
3	MB3	114	Query_114	IEDB_ID:13215|Rv1886c	10	1	gnl|BL_ORD_ID|3262	95626|MB3000050|88613|89587|-	3262	975	1	25.0238	53	0.0840143	1	10	430	459	0	1	10	10	0	10	ELPQWLSANR	ELPQWLSANR	ELPQWLSANR	100
4	MB4	114	Query_114	IEDB_ID:13215|Rv1886c	10	1	gnl|BL_ORD_ID|616	95674|MB5000048|103987|104961|-	616	975	1	25.0238	53	0.0839116	1	10	430	459	0	1	10	10	0	10	ELPQWLSANR	ELPQWLSANR	ELPQWLSANR	100
1	MB1	115	Query_115	IEDB_ID:13386|Rv3874	9	1	gnl|BL_ORD_ID|3176	97983|MB1000001|33980|34279|+	3176	300	1	21.1718	43	0.978378	1	9	7	33	0	1	9	9	0	9	EMKTDAATL	EMKTDAATL	EMKTDAATL	100
2	MB2	115	Query_115	IEDB_ID:13386|Rv3874	9	1	gnl|BL_ORD_ID|375	97383|MB2000059|98113|98412|+	375	300	1	21.1718	43	0.977935	1	9	7	33	0	1	9	9	0	9	EMKTDAATL	EMKTDAATL	EMKTDAATL	100
3	MB3	115	Query_115	IEDB_ID:13386|Rv3874	9	1	gnl|BL_ORD_ID|489	96434|MB3000001|33111|33410|+	489	300	1	21.1718	43	0.975305	1	9	7	33	0	1	9	9	0	9	EMKTDAATL	EMKTDAATL	EMKTDAATL	100
4	MB4	115	Query_115	IEDB_ID:13386|Rv3874	9	1	gnl|BL_ORD_ID|1888	96470|MB5000118|33047|33346|+	1888	300	1	21.1718	43	0.974113	1	9	7	33	0	1	9	9	0	9	EMKTDAATL	EMKTDAATL	EMKTDAATL	100
1	MB1	116	Query_116	IEDB_ID:13473|Rv1886c	9	1	gnl|BL_ORD_ID|3795	97185|MB1000025|104706|105680|-	3795	975	1	22.7126	47	0.495017	1	9	808	834	0	1	9	9	0	9	ENFVRSSNL	ENFVRSSNL	ENFVRSSNL	100
2	MB2	116	Query_116	IEDB_ID:13473|Rv1886c	9	1	gnl|BL_ORD_ID|2458	96578|MB2000033|93305|94279|-	2458	975	1	22.7126	47	0.494793	1	9	808	834	0	1	9	9	0	9	ENFVRSSNL	ENFVRSSNL	ENFVRSSNL	100
3	MB3	116	Query_116	IEDB_ID:13473|Rv1886c	9	1	gnl|BL_ORD_ID|3262	95626|MB3000050|88613|89587|-	3262	975	1	22.7126	47	0.493463	1	9	808	834	0	1	9	9	0	9	ENFVRSSNL	ENFVRSSNL	ENFVRSSNL	100
4	MB4	116	Query_116	IEDB_ID:13473|Rv1886c	9	1	gnl|BL_ORD_ID|616	95674|MB5000048|103987|104961|-	616	975	1	22.7126	47	0.49286	1	9	808	834	0	1	9	9	0	9	ENFVRSSNL	ENFVRSSNL	ENFVRSSNL	100
1	MB1	117	Query_117	IEDB_ID:13787|Rv2903c	9	1	gnl|BL_ORD_ID|2623	96001|MB1000037|20717|21598|-	2623	882	1	20.4014	41	2.61005	1	9	601	627	0	1	9	9	0	9	EPYLDPATM	EPYLDPATM	EPYLDPATM	100
2	MB2	117	Query_117	IEDB_ID:13787|Rv2903c	9	1	gnl|BL_ORD_ID|3124	95403|MB2000045|89663|90544|-	3124	882	1	20.4014	41	2.60887	1	9	601	627	0	1	9	9	0	9	EPYLDPATM	EPYLDPATM	EPYLDPATM	100
3	MB3	117	Query_117	IEDB_ID:13787|Rv2903c	9	1	gnl|BL_ORD_ID|1334	94483|MB3000071|87523|88404|-	1334	882	1	20.4014	41	2.60185	1	9	601	627	0	1	9	9	0	9	EPYLDPATM	EPYLDPATM	EPYLDPATM	100
4	MB4	117	Query_117	IEDB_ID:13787|Rv2903c	9	1	gnl|BL_ORD_ID|2571	94524|MB5000083|18678|19559|-	2571	882	1	20.4014	41	2.59867	1	9	601	627	0	1	9	9	0	9	EPYLDPATM	EPYLDPATM	EPYLDPATM	100
1	MB1	118	Query_118	IEDB_ID:13836|Rv2945c	25	1	gnl|BL_ORD_ID|2667	218830|MB1000037|98259|98998|-	2667	740	1	58.5362	140	1.4629e-13	1	25	316	390	0	1	25	25	0	25	EQGVPFRVQGDNISVKLFDDWSNLG	EQGVPFRVQGDNISVKLFDDWSNLG	EQGVPFRVQGDNISVKLFDDWSNLG	100
2	MB2	118	Query_118	IEDB_ID:13836|Rv2945c	25	1	gnl|BL_ORD_ID|1217	217538|MB2000048|15209|15948|-	1217	740	1	58.5362	140	1.46224e-13	1	25	316	390	0	1	25	25	0	25	EQGVPFRVQGDNISVKLFDDWSNLG	EQGVPFRVQGDNISVKLFDDWSNLG	EQGVPFRVQGDNISVKLFDDWSNLG	100
3	MB3	118	Query_118	IEDB_ID:13836|Rv2945c	25	1	gnl|BL_ORD_ID|1238	214391|MB3000072|5818|6557|-	1238	740	1	58.5362	140	1.45831e-13	1	25	316	390	0	1	25	25	0	25	EQGVPFRVQGDNISVKLFDDWSNLG	EQGVPFRVQGDNISVKLFDDWSNLG	EQGVPFRVQGDNISVKLFDDWSNLG	100
4	MB4	118	Query_118	IEDB_ID:13836|Rv2945c	25	1	gnl|BL_ORD_ID|2873	214269|MB5000087|37241|37980|-	2873	740	1	58.5362	140	1.45653e-13	1	25	316	390	0	1	25	25	0	25	EQGVPFRVQGDNISVKLFDDWSNLG	EQGVPFRVQGDNISVKLFDDWSNLG	EQGVPFRVQGDNISVKLFDDWSNLG	100
1	MB1	119	Query_119	IEDB_ID:13839|Rv0440	15	1	gnl|BL_ORD_ID|84	97427|MB1000006|101925|103544|+	84	1620	1	30.4166	67	0.00198594	1	15	421	465	0	1	15	15	0	15	EQIAATAAISAGDQS	EQIAATAAISAGDQS	EQIAATAAISAGDQS	100
2	MB2	119	Query_119	IEDB_ID:13839|Rv0440	15	1	gnl|BL_ORD_ID|1060	96821|MB2000008|95696|97315|+	1060	1620	1	30.4166	67	0.00198505	1	15	421	465	0	1	15	15	0	15	EQIAATAAISAGDQS	EQIAATAAISAGDQS	EQIAATAAISAGDQS	100
3	MB3	119	Query_119	IEDB_ID:13839|Rv0440	15	1	gnl|BL_ORD_ID|2036	95871|MB3000017|32222|33841|+	2036	1620	1	30.4166	67	0.00197971	1	15	421	465	0	1	15	15	0	15	EQIAATAAISAGDQS	EQIAATAAISAGDQS	EQIAATAAISAGDQS	100
4	MB4	119	Query_119	IEDB_ID:13839|Rv0440	15	1	gnl|BL_ORD_ID|3313	95918|MB5000005|126988|128607|+	3313	1620	1	30.4166	67	0.00197729	1	15	421	465	0	1	15	15	0	15	EQIAATAAISAGDQS	EQIAATAAISAGDQS	EQIAATAAISAGDQS	100
1	MB1	121	Query_121	IEDB_ID:14020|Rv1985c	20	1	gnl|BL_ORD_ID|1025	101880|MB1000028|20353|21261|-	1025	909	1	42.743	99	1.1381e-07	1	20	82	141	0	1	20	20	0	20	ERLHVTPSAVSQRIKSLEQQ	ERLHVTPSAVSQRIKSLEQQ	ERLHVTPSAVSQRIKSLEQQ	100
2	MB2	121	Query_121	IEDB_ID:14020|Rv1985c	20	1	gnl|BL_ORD_ID|2301	101267|MB2000035|19605|20513|-	2301	909	1	42.743	99	1.13759e-07	1	20	82	141	0	1	20	20	0	20	ERLHVTPSAVSQRIKSLEQQ	ERLHVTPSAVSQRIKSLEQQ	ERLHVTPSAVSQRIKSLEQQ	100
3	MB3	121	Query_121	IEDB_ID:14020|Rv1985c	20	1	gnl|BL_ORD_ID|3625	100218|MB3000055|19605|20513|-	3625	909	1	42.743	99	1.13453e-07	1	20	82	141	0	1	20	20	0	20	ERLHVTPSAVSQRIKSLEQQ	ERLHVTPSAVSQRIKSLEQQ	ERLHVTPSAVSQRIKSLEQQ	100
4	MB4	121	Query_121	IEDB_ID:14020|Rv1985c	20	1	gnl|BL_ORD_ID|457	100302|MB5000052|19197|20105|-	457	909	1	42.743	99	1.13314e-07	1	20	82	141	0	1	20	20	0	20	ERLHVTPSAVSQRIKSLEQQ	ERLHVTPSAVSQRIKSLEQQ	ERLHVTPSAVSQRIKSLEQQ	100
1	MB1	122	Query_122	IEDB_ID:14209|Rv3878	15	1	gnl|BL_ORD_ID|3180	79410|MB1000001|38384|39223|+	3180	840	1	31.9574	71	0.000413007	1	15	151	195	0	1	15	15	0	15	ESLVSDGLPGVKAAL	ESLVSDGLPGVKAAL	ESLVSDGLPGVKAAL	100
2	MB2	122	Query_122	IEDB_ID:14209|Rv3878	15	1	gnl|BL_ORD_ID|379	97378|MB2000059|102524|103363|+	379	840	1	31.9574	71	0.000404968	1	15	151	195	0	1	15	15	0	15	ESLVSDGLPGVKAAL	ESLVSDGLPGVKAAL	ESLVSDGLPGVKAAL	100
3	MB3	122	Query_122	IEDB_ID:14209|Rv3878	15	1	gnl|BL_ORD_ID|493	78274|MB3000001|37530|38369|+	493	840	1	31.9574	71	0.00041171	1	15	151	195	0	1	15	15	0	15	ESLVSDGLPGVKAAL	ESLVSDGLPGVKAAL	ESLVSDGLPGVKAAL	100
4	MB4	122	Query_122	IEDB_ID:14209|Rv3878	15	1	gnl|BL_ORD_ID|1892	78357|MB5000118|37466|38305|+	1892	840	1	31.9574	71	0.000411207	1	15	151	195	0	1	15	15	0	15	ESLVSDGLPGVKAAL	ESLVSDGLPGVKAAL	ESLVSDGLPGVKAAL	100
1	MB1	123	Query_123	IEDB_ID:14574|Rv3418c	15	1	gnl|BL_ORD_ID|2824	97420|MB1000045|81685|81984|-	2824	300	1	31.5722	70	0.000158119	1	15	61	105	0	1	15	15	0	15	ETTTASGLVIPDTAK	ETTTASGLVIPDTAK	ETTTASGLVIPDTAK	100
2	MB2	123	Query_123	IEDB_ID:14574|Rv3418c	15	1	gnl|BL_ORD_ID|1971	96814|MB2000053|44156|44455|+	1971	300	1	31.5722	70	0.000158047	1	15	61	105	0	1	15	15	0	15	ETTTASGLVIPDTAK	ETTTASGLVIPDTAK	ETTTASGLVIPDTAK	100
3	MB3	123	Query_123	IEDB_ID:14574|Rv3418c	15	1	gnl|BL_ORD_ID|53	95864|MB3000087|16486|16785|-	53	300	1	31.5722	70	0.000157622	1	15	61	105	0	1	15	15	0	15	ETTTASGLVIPDTAK	ETTTASGLVIPDTAK	ETTTASGLVIPDTAK	100
4	MB4	123	Query_123	IEDB_ID:14574|Rv3418c	15	1	gnl|BL_ORD_ID|2422	95911|MB5000110|16496|16795|-	2422	300	1	31.5722	70	0.00015743	1	15	61	105	0	1	15	15	0	15	ETTTASGLVIPDTAK	ETTTASGLVIPDTAK	ETTTASGLVIPDTAK	100
1	MB1	29	Query_29	IEDB_ID:1473|Rv0440	15	1	gnl|BL_ORD_ID|84	97427|MB1000006|101925|103544|+	84	1620	1	32.3426	72	0.000404105	1	15	451	495	0	1	15	15	0	15	AGDQSIGDLIAEAMD	AGDQSIGDLIAEAMD	AGDQSIGDLIAEAMD	100
2	MB2	29	Query_29	IEDB_ID:1473|Rv0440	15	1	gnl|BL_ORD_ID|1060	96821|MB2000008|95696|97315|+	1060	1620	1	32.3426	72	0.000403922	1	15	451	495	0	1	15	15	0	15	AGDQSIGDLIAEAMD	AGDQSIGDLIAEAMD	AGDQSIGDLIAEAMD	100
3	MB3	29	Query_29	IEDB_ID:1473|Rv0440	15	1	gnl|BL_ORD_ID|2036	95871|MB3000017|32222|33841|+	2036	1620	1	32.3426	72	0.000402836	1	15	451	495	0	1	15	15	0	15	AGDQSIGDLIAEAMD	AGDQSIGDLIAEAMD	AGDQSIGDLIAEAMD	100
4	MB4	29	Query_29	IEDB_ID:1473|Rv0440	15	1	gnl|BL_ORD_ID|3313	95918|MB5000005|126988|128607|+	3313	1620	1	32.3426	72	0.000402344	1	15	451	495	0	1	15	15	0	15	AGDQSIGDLIAEAMD	AGDQSIGDLIAEAMD	AGDQSIGDLIAEAMD	100
1	MB1	125	Query_125	IEDB_ID:15116|Rv1886c	20	1	gnl|BL_ORD_ID|3795	97185|MB1000025|104706|105680|-	3795	975	1	43.1282	100	7.47042e-08	1	20	913	972	0	1	20	20	0	20	EYWGAQLNAMKGDLQSSLGA	EYWGAQLNAMKGDLQSSLGA	EYWGAQLNAMKGDLQSSLGA	100
2	MB2	125	Query_125	IEDB_ID:15116|Rv1886c	20	1	gnl|BL_ORD_ID|2458	96578|MB2000033|93305|94279|-	2458	975	1	43.1282	100	7.46704e-08	1	20	913	972	0	1	20	20	0	20	EYWGAQLNAMKGDLQSSLGA	EYWGAQLNAMKGDLQSSLGA	EYWGAQLNAMKGDLQSSLGA	100
3	MB3	125	Query_125	IEDB_ID:15116|Rv1886c	20	1	gnl|BL_ORD_ID|3262	95626|MB3000050|88613|89587|-	3262	975	1	43.1282	100	7.44696e-08	1	20	913	972	0	1	20	20	0	20	EYWGAQLNAMKGDLQSSLGA	EYWGAQLNAMKGDLQSSLGA	EYWGAQLNAMKGDLQSSLGA	100
4	MB4	125	Query_125	IEDB_ID:15116|Rv1886c	20	1	gnl|BL_ORD_ID|616	95674|MB5000048|103987|104961|-	616	975	1	43.1282	100	7.43786e-08	1	20	913	972	0	1	20	20	0	20	EYWGAQLNAMKGDLQSSLGA	EYWGAQLNAMKGDLQSSLGA	EYWGAQLNAMKGDLQSSLGA	100
1	MB1	126	Query_126	IEDB_ID:15177|Rv3875	15	1	gnl|BL_ORD_ID|3177	97982|MB1000001|34315|34599|+	3177	285	1	30.8018	68	0.000279717	1	15	22	66	0	1	15	15	0	15	FAGIEAAASAIQGNV	FAGIEAAASAIQGNV	FAGIEAAASAIQGNV	100
2	MB2	126	Query_126	IEDB_ID:15177|Rv3875	15	1	gnl|BL_ORD_ID|376	97382|MB2000059|98448|98732|+	376	285	1	30.8018	68	0.00027959	1	15	22	66	0	1	15	15	0	15	FAGIEAAASAIQGNV	FAGIEAAASAIQGNV	FAGIEAAASAIQGNV	100
3	MB3	126	Query_126	IEDB_ID:15177|Rv3875	15	1	gnl|BL_ORD_ID|490	96433|MB3000001|33446|33730|+	490	285	1	30.8018	68	0.000278839	1	15	22	66	0	1	15	15	0	15	FAGIEAAASAIQGNV	FAGIEAAASAIQGNV	FAGIEAAASAIQGNV	100
4	MB4	126	Query_126	IEDB_ID:15177|Rv3875	15	1	gnl|BL_ORD_ID|1889	96469|MB5000118|33382|33666|+	1889	285	1	30.8018	68	0.000278498	1	15	22	66	0	1	15	15	0	15	FAGIEAAASAIQGNV	FAGIEAAASAIQGNV	FAGIEAAASAIQGNV	100
1	MB1	30	Query_30	IEDB_ID:1525|Rv0440	15	1	gnl|BL_ORD_ID|84	97427|MB1000006|101925|103544|+	84	1620	1	32.3426	72	0.00047408	1	15	1231	1275	0	1	15	15	0	15	AGGGVTLLQAAPTLD	AGGGVTLLQAAPTLD	AGGGVTLLQAAPTLD	100
2	MB2	30	Query_30	IEDB_ID:1525|Rv0440	15	1	gnl|BL_ORD_ID|1060	96821|MB2000008|95696|97315|+	1060	1620	1	32.3426	72	0.000473866	1	15	1231	1275	0	1	15	15	0	15	AGGGVTLLQAAPTLD	AGGGVTLLQAAPTLD	AGGGVTLLQAAPTLD	100
3	MB3	30	Query_30	IEDB_ID:1525|Rv0440	15	1	gnl|BL_ORD_ID|2036	95871|MB3000017|32222|33841|+	2036	1620	1	32.3426	72	0.000472591	1	15	1231	1275	0	1	15	15	0	15	AGGGVTLLQAAPTLD	AGGGVTLLQAAPTLD	AGGGVTLLQAAPTLD	100
4	MB4	30	Query_30	IEDB_ID:1525|Rv0440	15	1	gnl|BL_ORD_ID|3313	95918|MB5000005|126988|128607|+	3313	1620	1	32.3426	72	0.000472014	1	15	1231	1275	0	1	15	15	0	15	AGGGVTLLQAAPTLD	AGGGVTLLQAAPTLD	AGGGVTLLQAAPTLD	100
1	MB1	127	Query_127	IEDB_ID:15309|Rv2031c	16	1	gnl|BL_ORD_ID|979	327249|MB1000029|20428|20910|-	979	483	1	36.965	84	4.27793e-06	1	16	328	375	0	1	16	16	0	16	FAYGSFVRTVSLPVGA	FAYGSFVRTVSLPVGA	FAYGSFVRTVSLPVGA	100
2	MB2	127	Query_127	IEDB_ID:15309|Rv2031c	16	1	gnl|BL_ORD_ID|3571	325150|MB2000036|18303|18785|-	3571	483	1	36.965	84	4.27599e-06	1	16	328	375	0	1	16	16	0	16	FAYGSFVRTVSLPVGA	FAYGSFVRTVSLPVGA	FAYGSFVRTVSLPVGA	100
3	MB3	127	Query_127	IEDB_ID:15309|Rv2031c	16	1	gnl|BL_ORD_ID|3752	319749|MB3000056|20475|20957|-	3752	483	1	36.965	84	4.26449e-06	1	16	328	375	0	1	16	16	0	16	FAYGSFVRTVSLPVGA	FAYGSFVRTVSLPVGA	FAYGSFVRTVSLPVGA	100
4	MB4	127	Query_127	IEDB_ID:15309|Rv2031c	16	1	gnl|BL_ORD_ID|385	319980|MB5000053|20428|20910|-	385	483	1	36.965	84	4.25928e-06	1	16	328	375	0	1	16	16	0	16	FAYGSFVRTVSLPVGA	FAYGSFVRTVSLPVGA	FAYGSFVRTVSLPVGA	100
1	MB1	32	Query_32	IEDB_ID:1546|Rv3804c	20	1	gnl|BL_ORD_ID|649	97177|MB1000049|11383|12396|-	649	1014	1	46.2098	108	6.70519e-09	1	20	640	699	0	1	20	20	0	20	AGGYKASDMWGPKEDPAWQR	AGGYKASDMWGPKEDPAWQR	AGGYKASDMWGPKEDPAWQR	100
2	MB2	32	Query_32	IEDB_ID:1546|Rv3804c	20	1	gnl|BL_ORD_ID|301	96570|MB2000059|11374|12387|-	301	1014	1	46.2098	108	6.70216e-09	1	20	640	699	0	1	20	20	0	20	AGGYKASDMWGPKEDPAWQR	AGGYKASDMWGPKEDPAWQR	AGGYKASDMWGPKEDPAWQR	100
3	MB3	32	Query_32	IEDB_ID:1546|Rv3804c	20	1	gnl|BL_ORD_ID|3003	95618|MB3000094|11383|12396|-	3003	1014	1	46.2098	108	6.68413e-09	1	20	640	699	0	1	20	20	0	20	AGGYKASDMWGPKEDPAWQR	AGGYKASDMWGPKEDPAWQR	AGGYKASDMWGPKEDPAWQR	100
4	MB4	32	Query_32	IEDB_ID:1546|Rv3804c	20	1	gnl|BL_ORD_ID|2365	95666|MB5000117|11383|12396|-	2365	1014	1	46.2098	108	6.67597e-09	1	20	640	699	0	1	20	20	0	20	AGGYKASDMWGPKEDPAWQR	AGGYKASDMWGPKEDPAWQR	AGGYKASDMWGPKEDPAWQR	100
1	MB1	33	Query_33	IEDB_ID:1581|Rv0440	15	1	gnl|BL_ORD_ID|84	97427|MB1000006|101925|103544|+	84	1620	1	31.9574	71	0.00053062	1	15	721	765	0	1	15	15	0	15	AGKPLLIIAEDVEGE	AGKPLLIIAEDVEGE	AGKPLLIIAEDVEGE	100
2	MB2	33	Query_33	IEDB_ID:1581|Rv0440	15	1	gnl|BL_ORD_ID|1060	96821|MB2000008|95696|97315|+	1060	1620	1	31.9574	71	0.000530379	1	15	721	765	0	1	15	15	0	15	AGKPLLIIAEDVEGE	AGKPLLIIAEDVEGE	AGKPLLIIAEDVEGE	100
3	MB3	33	Query_33	IEDB_ID:1581|Rv0440	15	1	gnl|BL_ORD_ID|2036	95871|MB3000017|32222|33841|+	2036	1620	1	31.9574	71	0.000528953	1	15	721	765	0	1	15	15	0	15	AGKPLLIIAEDVEGE	AGKPLLIIAEDVEGE	AGKPLLIIAEDVEGE	100
4	MB4	33	Query_33	IEDB_ID:1581|Rv0440	15	1	gnl|BL_ORD_ID|3313	95918|MB5000005|126988|128607|+	3313	1620	1	31.9574	71	0.000528307	1	15	721	765	0	1	15	15	0	15	AGKPLLIIAEDVEGE	AGKPLLIIAEDVEGE	AGKPLLIIAEDVEGE	100
1	MB1	128	Query_128	IEDB_ID:16332|Rv1886c	9	1	gnl|BL_ORD_ID|3795	97185|MB1000025|104706|105680|-	3795	975	1	20.4014	41	2.61021	1	9	547	573	0	1	9	9	0	9	FIYAGSLSA	FIYAGSLSA	FIYAGSLSA	100
2	MB2	128	Query_128	IEDB_ID:16332|Rv1886c	9	1	gnl|BL_ORD_ID|2458	96578|MB2000033|93305|94279|-	2458	975	1	20.4014	41	2.60903	1	9	547	573	0	1	9	9	0	9	FIYAGSLSA	FIYAGSLSA	FIYAGSLSA	100
3	MB3	128	Query_128	IEDB_ID:16332|Rv1886c	9	1	gnl|BL_ORD_ID|3262	95626|MB3000050|88613|89587|-	3262	975	1	20.4014	41	2.60201	1	9	547	573	0	1	9	9	0	9	FIYAGSLSA	FIYAGSLSA	FIYAGSLSA	100
4	MB4	128	Query_128	IEDB_ID:16332|Rv1886c	9	1	gnl|BL_ORD_ID|616	95674|MB5000048|103987|104961|-	616	975	1	20.4014	41	2.59883	1	9	547	573	0	1	9	9	0	9	FIYAGSLSA	FIYAGSLSA	FIYAGSLSA	100
1	MB1	129	Query_129	IEDB_ID:16333|Rv1886c	10	1	gnl|BL_ORD_ID|3795	97185|MB1000025|104706|105680|-	3795	975	1	21.9422	45	0.816619	1	10	547	576	0	1	10	10	0	10	FIYAGSLSAL	FIYAGSLSAL	FIYAGSLSAL	100
2	MB2	129	Query_129	IEDB_ID:16333|Rv1886c	10	1	gnl|BL_ORD_ID|2458	96578|MB2000033|93305|94279|-	2458	975	1	21.9422	45	0.816249	1	10	547	576	0	1	10	10	0	10	FIYAGSLSAL	FIYAGSLSAL	FIYAGSLSAL	100
3	MB3	129	Query_129	IEDB_ID:16333|Rv1886c	10	1	gnl|BL_ORD_ID|3262	95626|MB3000050|88613|89587|-	3262	975	1	21.9422	45	0.814055	1	10	547	576	0	1	10	10	0	10	FIYAGSLSAL	FIYAGSLSAL	FIYAGSLSAL	100
4	MB4	129	Query_129	IEDB_ID:16333|Rv1886c	10	1	gnl|BL_ORD_ID|616	95674|MB5000048|103987|104961|-	616	975	1	21.9422	45	0.81306	1	10	547	576	0	1	10	10	0	10	FIYAGSLSAL	FIYAGSLSAL	FIYAGSLSAL	100
1	MB1	35	Query_35	IEDB_ID:1674|Rv0440	15	1	gnl|BL_ORD_ID|84	97427|MB1000006|101925|103544|+	84	1620	1	33.113	74	0.000227654	1	15	1021	1065	0	1	15	15	0	15	AGRVAQIRQEIENSD	AGRVAQIRQEIENSD	AGRVAQIRQEIENSD	100
2	MB2	35	Query_35	IEDB_ID:1674|Rv0440	15	1	gnl|BL_ORD_ID|1060	96821|MB2000008|95696|97315|+	1060	1620	1	33.113	74	0.000227551	1	15	1021	1065	0	1	15	15	0	15	AGRVAQIRQEIENSD	AGRVAQIRQEIENSD	AGRVAQIRQEIENSD	100
3	MB3	35	Query_35	IEDB_ID:1674|Rv0440	15	1	gnl|BL_ORD_ID|2036	95871|MB3000017|32222|33841|+	2036	1620	1	33.113	74	0.000226939	1	15	1021	1065	0	1	15	15	0	15	AGRVAQIRQEIENSD	AGRVAQIRQEIENSD	AGRVAQIRQEIENSD	100
4	MB4	35	Query_35	IEDB_ID:1674|Rv0440	15	1	gnl|BL_ORD_ID|3313	95918|MB5000005|126988|128607|+	3313	1620	1	33.113	74	0.000226661	1	15	1021	1065	0	1	15	15	0	15	AGRVAQIRQEIENSD	AGRVAQIRQEIENSD	AGRVAQIRQEIENSD	100
1	MB1	36	Query_36	IEDB_ID:1681|Rv3874	15	1	gnl|BL_ORD_ID|3176	97983|MB1000001|33980|34279|+	3176	300	1	32.3426	72	7.60658e-05	1	15	106	150	0	1	15	15	0	15	AGSLQGQWRGAAGTA	AGSLQGQWRGAAGTA	AGSLQGQWRGAAGTA	100
2	MB2	36	Query_36	IEDB_ID:1681|Rv3874	15	1	gnl|BL_ORD_ID|375	97383|MB2000059|98113|98412|+	375	300	1	32.3426	72	7.60313e-05	1	15	106	150	0	1	15	15	0	15	AGSLQGQWRGAAGTA	AGSLQGQWRGAAGTA	AGSLQGQWRGAAGTA	100
3	MB3	36	Query_36	IEDB_ID:1681|Rv3874	15	1	gnl|BL_ORD_ID|489	96434|MB3000001|33111|33410|+	489	300	1	32.3426	72	7.58269e-05	1	15	106	150	0	1	15	15	0	15	AGSLQGQWRGAAGTA	AGSLQGQWRGAAGTA	AGSLQGQWRGAAGTA	100
4	MB4	36	Query_36	IEDB_ID:1681|Rv3874	15	1	gnl|BL_ORD_ID|1888	96470|MB5000118|33047|33346|+	1888	300	1	32.3426	72	7.57342e-05	1	15	106	150	0	1	15	15	0	15	AGSLQGQWRGAAGTA	AGSLQGQWRGAAGTA	AGSLQGQWRGAAGTA	100
1	MB1	130	Query_130	IEDB_ID:16879|Rv1242	17	1	gnl|BL_ORD_ID|2168	101399|MB1000014|41903|42331|+	2168	429	1	35.039	79	1.91533e-05	1	17	139	189	0	1	17	17	0	17	FLRIATSARVLAAPLPT	FLRIATSARVLAAPLPT	FLRIATSARVLAAPLPT	100
2	MB2	130	Query_130	IEDB_ID:16879|Rv1242	17	1	gnl|BL_ORD_ID|1322	100778|MB2000023|27329|27757|+	1322	429	1	35.039	79	1.91447e-05	1	17	139	189	0	1	17	17	0	17	FLRIATSARVLAAPLPT	FLRIATSARVLAAPLPT	FLRIATSARVLAAPLPT	100
3	MB3	130	Query_130	IEDB_ID:16879|Rv1242	17	1	gnl|BL_ORD_ID|887	99734|MB3000036|41903|42331|+	887	429	1	35.039	79	1.90932e-05	1	17	139	189	0	1	17	17	0	17	FLRIATSARVLAAPLPT	FLRIATSARVLAAPLPT	FLRIATSARVLAAPLPT	100
4	MB4	130	Query_130	IEDB_ID:16879|Rv1242	17	1	gnl|BL_ORD_ID|1158	99824|MB5000024|41903|42331|+	1158	429	1	35.039	79	1.90698e-05	1	17	139	189	0	1	17	17	0	17	FLRIATSARVLAAPLPT	FLRIATSARVLAAPLPT	FLRIATSARVLAAPLPT	100
1	MB1	131	Query_131	IEDB_ID:16924|Rv1886c	9	1	gnl|BL_ORD_ID|3795	97185|MB1000025|104706|105680|-	3795	975	1	23.0978	48	0.370281	1	9	418	444	0	1	9	9	0	9	FLTSELPQW	FLTSELPQW	FLTSELPQW	100
2	MB2	131	Query_131	IEDB_ID:16924|Rv1886c	9	1	gnl|BL_ORD_ID|2458	96578|MB2000033|93305|94279|-	2458	975	1	23.0978	48	0.370113	1	9	418	444	0	1	9	9	0	9	FLTSELPQW	FLTSELPQW	FLTSELPQW	100
3	MB3	131	Query_131	IEDB_ID:16924|Rv1886c	9	1	gnl|BL_ORD_ID|3262	95626|MB3000050|88613|89587|-	3262	975	1	23.0978	48	0.369118	1	9	418	444	0	1	9	9	0	9	FLTSELPQW	FLTSELPQW	FLTSELPQW	100
4	MB4	131	Query_131	IEDB_ID:16924|Rv1886c	9	1	gnl|BL_ORD_ID|616	95674|MB5000048|103987|104961|-	616	975	1	23.0978	48	0.368667	1	9	418	444	0	1	9	9	0	9	FLTSELPQW	FLTSELPQW	FLTSELPQW	100
1	MB1	132	Query_132	IEDB_ID:16926|Rv1886c	18	1	gnl|BL_ORD_ID|3795	97185|MB1000025|104706|105680|-	3795	975	1	38.891	89	1.92787e-06	1	18	418	471	0	1	18	18	0	18	FLTSELPQWLSANRAVKP	FLTSELPQWLSANRAVKP	FLTSELPQWLSANRAVKP	100
2	MB2	132	Query_132	IEDB_ID:16926|Rv1886c	18	1	gnl|BL_ORD_ID|2458	96578|MB2000033|93305|94279|-	2458	975	1	38.891	89	1.927e-06	1	18	418	471	0	1	18	18	0	18	FLTSELPQWLSANRAVKP	FLTSELPQWLSANRAVKP	FLTSELPQWLSANRAVKP	100
3	MB3	132	Query_132	IEDB_ID:16926|Rv1886c	18	1	gnl|BL_ORD_ID|3262	95626|MB3000050|88613|89587|-	3262	975	1	38.891	89	1.92182e-06	1	18	418	471	0	1	18	18	0	18	FLTSELPQWLSANRAVKP	FLTSELPQWLSANRAVKP	FLTSELPQWLSANRAVKP	100
4	MB4	132	Query_132	IEDB_ID:16926|Rv1886c	18	1	gnl|BL_ORD_ID|616	95674|MB5000048|103987|104961|-	616	975	1	38.891	89	1.91947e-06	1	18	418	471	0	1	18	18	0	18	FLTSELPQWLSANRAVKP	FLTSELPQWLSANRAVKP	FLTSELPQWLSANRAVKP	100
1	MB1	133	Query_133	IEDB_ID:17199|Rv0934	19	1	gnl|BL_ORD_ID|2018	100774|MB1000010|133094|134215|+	2018	1122	1	46.9802	110	3.18138e-09	1	19	193	249	0	1	19	19	0	19	FNLWGPAFHERYPNVTITA	FNLWGPAFHERYPNVTITA	FNLWGPAFHERYPNVTITA	100
2	MB2	133	Query_133	IEDB_ID:17199|Rv0934	19	1	gnl|BL_ORD_ID|117	100152|MB2000012|132910|134031|+	117	1122	1	46.9802	110	3.17994e-09	1	19	193	249	0	1	19	19	0	19	FNLWGPAFHERYPNVTITA	FNLWGPAFHERYPNVTITA	FNLWGPAFHERYPNVTITA	100
3	MB3	133	Query_133	IEDB_ID:17199|Rv0934	19	1	gnl|BL_ORD_ID|1744	99109|MB3000026|5230|6351|+	1744	1122	1	46.9802	110	3.17139e-09	1	19	193	249	0	1	19	19	0	19	FNLWGPAFHERYPNVTITA	FNLWGPAFHERYPNVTITA	FNLWGPAFHERYPNVTITA	100
4	MB4	133	Query_133	IEDB_ID:17199|Rv0934	19	1	gnl|BL_ORD_ID|1655	99199|MB5000012|120451|121572|+	1655	1122	1	46.9802	110	3.16752e-09	1	19	193	249	0	1	19	19	0	19	FNLWGPAFHERYPNVTITA	FNLWGPAFHERYPNVTITA	FNLWGPAFHERYPNVTITA	100
1	MB1	134	Query_134	IEDB_ID:17759|Rv2875	25	1	gnl|BL_ORD_ID|1149	279530|MB1000036|64570|65157|+	1149	588	1	44.669	104	1.30204e-08	1	25	325	399	0	1	25	25	0	25	FSKLPASTIDELKTNSSLLTSILTY	FSKLPASTIDELKTNSSLLTSILTY	FSKLPASTIDELKTNSSLLTSILTY	100
2	MB2	134	Query_134	IEDB_ID:17759|Rv2875	25	1	gnl|BL_ORD_ID|3099	277861|MB2000045|63764|64351|+	3099	588	1	44.669	104	1.30145e-08	1	25	325	399	0	1	25	25	0	25	FSKLPASTIDELKTNSSLLTSILTY	FSKLPASTIDELKTNSSLLTSILTY	FSKLPASTIDELKTNSSLLTSILTY	100
3	MB3	134	Query_134	IEDB_ID:17759|Rv2875	25	1	gnl|BL_ORD_ID|1309	273219|MB3000071|61572|62159|+	1309	588	1	44.669	104	1.29795e-08	1	25	325	399	0	1	25	25	0	25	FSKLPASTIDELKTNSSLLTSILTY	FSKLPASTIDELKTNSSLLTSILTY	FSKLPASTIDELKTNSSLLTSILTY	100
4	MB4	134	Query_134	IEDB_ID:17759|Rv2875	25	1	gnl|BL_ORD_ID|2789	273191|MB5000081|15491|16078|+	2789	588	1	44.669	104	1.29637e-08	1	25	325	399	0	1	25	25	0	25	FSKLPASTIDELKTNSSLLTSILTY	FSKLPASTIDELKTNSSLLTSILTY	FSKLPASTIDELKTNSSLLTSILTY	100
1	MB1	135	Query_135	IEDB_ID:17836|Rv1886c	18	1	gnl|BL_ORD_ID|649	97177|MB1000049|11383|12396|-	649	1014	1	40.4318	93	6.7622e-07	1	18	130	183	0	1	18	18	0	18	FSRPGLPVEYLQVPSPSM	FSRPGLPVEYLQVPSPSM	FSRPGLPVEYLQVPSPSM	100
2	MB1	135	Query_135	IEDB_ID:17836|Rv1886c	18	2	gnl|BL_ORD_ID|3795	97185|MB1000025|104706|105680|-	3795	975	1	40.4318	93	6.94636e-07	1	18	121	174	0	1	18	18	0	18	FSRPGLPVEYLQVPSPSM	FSRPGLPVEYLQVPSPSM	FSRPGLPVEYLQVPSPSM	100
3	MB2	135	Query_135	IEDB_ID:17836|Rv1886c	18	1	gnl|BL_ORD_ID|301	96570|MB2000059|11374|12387|-	301	1014	1	40.4318	93	6.75914e-07	1	18	130	183	0	1	18	18	0	18	FSRPGLPVEYLQVPSPSM	FSRPGLPVEYLQVPSPSM	FSRPGLPVEYLQVPSPSM	100
4	MB2	135	Query_135	IEDB_ID:17836|Rv1886c	18	2	gnl|BL_ORD_ID|2458	96578|MB2000033|93305|94279|-	2458	975	1	40.4318	93	6.94322e-07	1	18	121	174	0	1	18	18	0	18	FSRPGLPVEYLQVPSPSM	FSRPGLPVEYLQVPSPSM	FSRPGLPVEYLQVPSPSM	100
5	MB3	135	Query_135	IEDB_ID:17836|Rv1886c	18	1	gnl|BL_ORD_ID|3003	95618|MB3000094|11383|12396|-	3003	1014	1	40.4318	93	6.74096e-07	1	18	130	183	0	1	18	18	0	18	FSRPGLPVEYLQVPSPSM	FSRPGLPVEYLQVPSPSM	FSRPGLPVEYLQVPSPSM	100
6	MB3	135	Query_135	IEDB_ID:17836|Rv1886c	18	2	gnl|BL_ORD_ID|3262	95626|MB3000050|88613|89587|-	3262	975	1	40.4318	93	6.92455e-07	1	18	121	174	0	1	18	18	0	18	FSRPGLPVEYLQVPSPSM	FSRPGLPVEYLQVPSPSM	FSRPGLPVEYLQVPSPSM	100
7	MB4	135	Query_135	IEDB_ID:17836|Rv1886c	18	1	gnl|BL_ORD_ID|2365	95666|MB5000117|11383|12396|-	2365	1014	1	40.4318	93	6.73272e-07	1	18	130	183	0	1	18	18	0	18	FSRPGLPVEYLQVPSPSM	FSRPGLPVEYLQVPSPSM	FSRPGLPVEYLQVPSPSM	100
8	MB4	135	Query_135	IEDB_ID:17836|Rv1886c	18	2	gnl|BL_ORD_ID|616	95674|MB5000048|103987|104961|-	616	975	1	40.4318	93	6.91609e-07	1	18	121	174	0	1	18	18	0	18	FSRPGLPVEYLQVPSPSM	FSRPGLPVEYLQVPSPSM	FSRPGLPVEYLQVPSPSM	100
1	MB1	136	Query_136	IEDB_ID:17838|Rv3804c	20	1	gnl|BL_ORD_ID|3795	97185|MB1000025|104706|105680|-	3795	975	1	44.669	104	2.35133e-08	1	20	121	180	0	1	20	20	0	20	FSRPGLPVEYLQVPSPSMGR	FSRPGLPVEYLQVPSPSMGR	FSRPGLPVEYLQVPSPSMGR	100
2	MB1	136	Query_136	IEDB_ID:17838|Rv3804c	20	2	gnl|BL_ORD_ID|649	97177|MB1000049|11383|12396|-	649	1014	1	44.669	104	2.42067e-08	1	20	130	189	0	1	20	20	0	20	FSRPGLPVEYLQVPSPSMGR	FSRPGLPVEYLQVPSPSMGR	FSRPGLPVEYLQVPSPSMGR	100
3	MB2	136	Query_136	IEDB_ID:17838|Rv3804c	20	1	gnl|BL_ORD_ID|2458	96578|MB2000033|93305|94279|-	2458	975	1	44.669	104	2.35027e-08	1	20	121	180	0	1	20	20	0	20	FSRPGLPVEYLQVPSPSMGR	FSRPGLPVEYLQVPSPSMGR	FSRPGLPVEYLQVPSPSMGR	100
4	MB2	136	Query_136	IEDB_ID:17838|Rv3804c	20	2	gnl|BL_ORD_ID|301	96570|MB2000059|11374|12387|-	301	1014	1	44.669	104	2.41957e-08	1	20	130	189	0	1	20	20	0	20	FSRPGLPVEYLQVPSPSMGR	FSRPGLPVEYLQVPSPSMGR	FSRPGLPVEYLQVPSPSMGR	100
5	MB3	136	Query_136	IEDB_ID:17838|Rv3804c	20	1	gnl|BL_ORD_ID|3262	95626|MB3000050|88613|89587|-	3262	975	1	44.669	104	2.34395e-08	1	20	121	180	0	1	20	20	0	20	FSRPGLPVEYLQVPSPSMGR	FSRPGLPVEYLQVPSPSMGR	FSRPGLPVEYLQVPSPSMGR	100
6	MB3	136	Query_136	IEDB_ID:17838|Rv3804c	20	2	gnl|BL_ORD_ID|3003	95618|MB3000094|11383|12396|-	3003	1014	1	44.669	104	2.41307e-08	1	20	130	189	0	1	20	20	0	20	FSRPGLPVEYLQVPSPSMGR	FSRPGLPVEYLQVPSPSMGR	FSRPGLPVEYLQVPSPSMGR	100
7	MB4	136	Query_136	IEDB_ID:17838|Rv3804c	20	1	gnl|BL_ORD_ID|616	95674|MB5000048|103987|104961|-	616	975	1	44.669	104	2.34108e-08	1	20	121	180	0	1	20	20	0	20	FSRPGLPVEYLQVPSPSMGR	FSRPGLPVEYLQVPSPSMGR	FSRPGLPVEYLQVPSPSMGR	100
8	MB4	136	Query_136	IEDB_ID:17838|Rv3804c	20	2	gnl|BL_ORD_ID|2365	95666|MB5000117|11383|12396|-	2365	1014	1	44.669	104	2.41012e-08	1	20	130	189	0	1	20	20	0	20	FSRPGLPVEYLQVPSPSMGR	FSRPGLPVEYLQVPSPSMGR	FSRPGLPVEYLQVPSPSMGR	100
1	MB1	137	Query_137	IEDB_ID:18059|Rv1291c	11	1	gnl|BL_ORD_ID|2367	296066|MB1000016|29786|30329|+	2367	544	1	25.409	54	0.0528899	1	11	181	213	0	-2	11	11	0	11	FTRRFAASMVG	FTRRFAASMVG	FTRRFAASMVG	100
2	MB2	137	Query_137	IEDB_ID:18059|Rv1291c	11	1	gnl|BL_ORD_ID|1370	294266|MB2000023|85218|85761|+	1370	544	1	25.409	54	0.0528659	1	11	181	213	0	-2	11	11	0	11	FTRRFAASMVG	FTRRFAASMVG	FTRRFAASMVG	100
3	MB3	137	Query_137	IEDB_ID:18059|Rv1291c	11	1	gnl|BL_ORD_ID|825	289391|MB3000038|29777|30320|+	825	544	1	25.409	54	0.0527238	1	11	181	213	0	-2	11	11	0	11	FTRRFAASMVG	FTRRFAASMVG	FTRRFAASMVG	100
4	MB4	137	Query_137	IEDB_ID:18059|Rv1291c	11	1	gnl|BL_ORD_ID|1114	289419|MB5000026|29786|30329|+	1114	544	1	25.409	54	0.0526594	1	11	181	213	0	-2	11	11	0	11	FTRRFAASMVG	FTRRFAASMVG	FTRRFAASMVG	100
1	MB1	138	Query_138	IEDB_ID:18276|Rv1886c	9	1	gnl|BL_ORD_ID|3795	97185|MB1000025|104706|105680|-	3795	975	1	22.7126	47	0.495017	1	9	814	840	0	1	9	9	0	9	FVRSSNLKF	FVRSSNLKF	FVRSSNLKF	100
2	MB2	138	Query_138	IEDB_ID:18276|Rv1886c	9	1	gnl|BL_ORD_ID|2458	96578|MB2000033|93305|94279|-	2458	975	1	22.7126	47	0.494793	1	9	814	840	0	1	9	9	0	9	FVRSSNLKF	FVRSSNLKF	FVRSSNLKF	100
3	MB3	138	Query_138	IEDB_ID:18276|Rv1886c	9	1	gnl|BL_ORD_ID|3262	95626|MB3000050|88613|89587|-	3262	975	1	22.7126	47	0.493463	1	9	814	840	0	1	9	9	0	9	FVRSSNLKF	FVRSSNLKF	FVRSSNLKF	100
4	MB4	138	Query_138	IEDB_ID:18276|Rv1886c	9	1	gnl|BL_ORD_ID|616	95674|MB5000048|103987|104961|-	616	975	1	22.7126	47	0.49286	1	9	814	840	0	1	9	9	0	9	FVRSSNLKF	FVRSSNLKF	FVRSSNLKF	100
1	MB1	139	Query_139	IEDB_ID:18509|Rv3763	20	1	gnl|BL_ORD_ID|927	98552|MB1000048|253364|253840|+	927	477	1	39.2762	90	5.58266e-07	1	20	31	90	0	1	20	20	0	20	GAAILVAGLSGCSSNKSTTG	GAAILVAGLSGCSSNKSTTG	GAAILVAGLSGCSSNKSTTG	100
2	MB2	139	Query_139	IEDB_ID:18509|Rv3763	20	1	gnl|BL_ORD_ID|207	97951|MB2000058|49457|49933|+	207	477	1	39.2762	90	5.58013e-07	1	20	31	90	0	1	20	20	0	20	GAAILVAGLSGCSSNKSTTG	GAAILVAGLSGCSSNKSTTG	GAAILVAGLSGCSSNKSTTG	100
3	MB3	139	Query_139	IEDB_ID:18509|Rv3763	20	1	gnl|BL_ORD_ID|3110	97006|MB3000093|67818|68294|+	3110	477	1	39.2762	90	5.56512e-07	1	20	31	90	0	1	20	20	0	20	GAAILVAGLSGCSSNKSTTG	GAAILVAGLSGCSSNKSTTG	GAAILVAGLSGCSSNKSTTG	100
4	MB4	139	Query_139	IEDB_ID:18509|Rv3763	20	1	gnl|BL_ORD_ID|2325	97028|MB5000116|86867|87343|+	2325	477	1	39.2762	90	5.55832e-07	1	20	31	90	0	1	20	20	0	20	GAAILVAGLSGCSSNKSTTG	GAAILVAGLSGCSSNKSTTG	GAAILVAGLSGCSSNKSTTG	100
1	MB1	140	Query_140	IEDB_ID:18526|Rv3763	20	1	gnl|BL_ORD_ID|927	98552|MB1000048|253364|253840|+	927	477	1	41.5874	96	6.85878e-08	1	20	133	192	0	1	20	20	0	20	GAASGPKVVIDGKDQNVTGS	GAASGPKVVIDGKDQNVTGS	GAASGPKVVIDGKDQNVTGS	100
2	MB2	140	Query_140	IEDB_ID:18526|Rv3763	20	1	gnl|BL_ORD_ID|207	97951|MB2000058|49457|49933|+	207	477	1	41.5874	96	6.85568e-08	1	20	133	192	0	1	20	20	0	20	GAASGPKVVIDGKDQNVTGS	GAASGPKVVIDGKDQNVTGS	GAASGPKVVIDGKDQNVTGS	100
3	MB3	140	Query_140	IEDB_ID:18526|Rv3763	20	1	gnl|BL_ORD_ID|3110	97006|MB3000093|67818|68294|+	3110	477	1	41.5874	96	6.83724e-08	1	20	133	192	0	1	20	20	0	20	GAASGPKVVIDGKDQNVTGS	GAASGPKVVIDGKDQNVTGS	GAASGPKVVIDGKDQNVTGS	100
4	MB4	140	Query_140	IEDB_ID:18526|Rv3763	20	1	gnl|BL_ORD_ID|2325	97028|MB5000116|86867|87343|+	2325	477	1	41.5874	96	6.82889e-08	1	20	133	192	0	1	20	20	0	20	GAASGPKVVIDGKDQNVTGS	GAASGPKVVIDGKDQNVTGS	GAASGPKVVIDGKDQNVTGS	100
1	MB1	141	Query_141	IEDB_ID:18781|Rv2875	25	1	gnl|BL_ORD_ID|1149	279530|MB1000036|64570|65157|+	1149	588	1	50.8322	120	5.33107e-11	1	25	460	534	0	1	25	25	0	25	GASVTVTGQGNSLKVGNADVVCGGV	GASVTVTGQGNSLKVGNADVVCGGV	GASVTVTGQGNSLKVGNADVVCGGV	100
2	MB2	141	Query_141	IEDB_ID:18781|Rv2875	25	1	gnl|BL_ORD_ID|3099	277861|MB2000045|63764|64351|+	3099	588	1	50.8322	120	5.32866e-11	1	25	460	534	0	1	25	25	0	25	GASVTVTGQGNSLKVGNADVVCGGV	GASVTVTGQGNSLKVGNADVVCGGV	GASVTVTGQGNSLKVGNADVVCGGV	100
3	MB3	141	Query_141	IEDB_ID:18781|Rv2875	25	1	gnl|BL_ORD_ID|1309	273219|MB3000071|61572|62159|+	1309	588	1	50.8322	120	5.31433e-11	1	25	460	534	0	1	25	25	0	25	GASVTVTGQGNSLKVGNADVVCGGV	GASVTVTGQGNSLKVGNADVVCGGV	GASVTVTGQGNSLKVGNADVVCGGV	100
4	MB4	141	Query_141	IEDB_ID:18781|Rv2875	25	1	gnl|BL_ORD_ID|2789	273191|MB5000081|15491|16078|+	2789	588	1	50.8322	120	5.30784e-11	1	25	460	534	0	1	25	25	0	25	GASVTVTGQGNSLKVGNADVVCGGV	GASVTVTGQGNSLKVGNADVVCGGV	GASVTVTGQGNSLKVGNADVVCGGV	100
1	MB1	142	Query_142	IEDB_ID:18896|Rv3804c	20	1	gnl|BL_ORD_ID|649	97177|MB1000049|11383|12396|-	649	1014	1	47.7506	112	1.67839e-09	1	20	400	459	0	1	20	20	0	20	GCQTYKWETFLTSELPGWLQ	GCQTYKWETFLTSELPGWLQ	GCQTYKWETFLTSELPGWLQ	100
2	MB2	142	Query_142	IEDB_ID:18896|Rv3804c	20	1	gnl|BL_ORD_ID|301	96570|MB2000059|11374|12387|-	301	1014	1	47.7506	112	1.67763e-09	1	20	400	459	0	1	20	20	0	20	GCQTYKWETFLTSELPGWLQ	GCQTYKWETFLTSELPGWLQ	GCQTYKWETFLTSELPGWLQ	100
3	MB3	142	Query_142	IEDB_ID:18896|Rv3804c	20	1	gnl|BL_ORD_ID|3003	95618|MB3000094|11383|12396|-	3003	1014	1	47.7506	112	1.67312e-09	1	20	400	459	0	1	20	20	0	20	GCQTYKWETFLTSELPGWLQ	GCQTYKWETFLTSELPGWLQ	GCQTYKWETFLTSELPGWLQ	100
4	MB4	142	Query_142	IEDB_ID:18896|Rv3804c	20	1	gnl|BL_ORD_ID|2365	95666|MB5000117|11383|12396|-	2365	1014	1	47.7506	112	1.67108e-09	1	20	400	459	0	1	20	20	0	20	GCQTYKWETFLTSELPGWLQ	GCQTYKWETFLTSELPGWLQ	GCQTYKWETFLTSELPGWLQ	100
1	MB1	143	Query_143	IEDB_ID:18897|Rv1886c	18	1	gnl|BL_ORD_ID|3795	97185|MB1000025|104706|105680|-	3795	975	1	43.8986	102	3.74251e-08	1	18	391	444	0	1	18	18	0	18	GCQTYKWETFLTSELPQW	GCQTYKWETFLTSELPQW	GCQTYKWETFLTSELPQW	100
2	MB2	143	Query_143	IEDB_ID:18897|Rv1886c	18	1	gnl|BL_ORD_ID|2458	96578|MB2000033|93305|94279|-	2458	975	1	43.8986	102	3.74081e-08	1	18	391	444	0	1	18	18	0	18	GCQTYKWETFLTSELPQW	GCQTYKWETFLTSELPQW	GCQTYKWETFLTSELPQW	100
3	MB3	143	Query_143	IEDB_ID:18897|Rv1886c	18	1	gnl|BL_ORD_ID|3262	95626|MB3000050|88613|89587|-	3262	975	1	43.8986	102	3.73075e-08	1	18	391	444	0	1	18	18	0	18	GCQTYKWETFLTSELPQW	GCQTYKWETFLTSELPQW	GCQTYKWETFLTSELPQW	100
4	MB4	143	Query_143	IEDB_ID:18897|Rv1886c	18	1	gnl|BL_ORD_ID|616	95674|MB5000048|103987|104961|-	616	975	1	43.8986	102	3.72619e-08	1	18	391	444	0	1	18	18	0	18	GCQTYKWETFLTSELPQW	GCQTYKWETFLTSELPQW	GCQTYKWETFLTSELPQW	100
1	MB1	145	Query_145	IEDB_ID:18959|Rv0440	15	1	gnl|BL_ORD_ID|84	97427|MB1000006|101925|103544|+	84	1620	1	31.5722	70	0.000794211	1	15	1291	1335	0	1	15	15	0	15	GDEATGANIVKVALE	GDEATGANIVKVALE	GDEATGANIVKVALE	100
2	MB2	145	Query_145	IEDB_ID:18959|Rv0440	15	1	gnl|BL_ORD_ID|1060	96821|MB2000008|95696|97315|+	1060	1620	1	31.5722	70	0.000793852	1	15	1291	1335	0	1	15	15	0	15	GDEATGANIVKVALE	GDEATGANIVKVALE	GDEATGANIVKVALE	100
3	MB3	145	Query_145	IEDB_ID:18959|Rv0440	15	1	gnl|BL_ORD_ID|2036	95871|MB3000017|32222|33841|+	2036	1620	1	31.5722	70	0.000791717	1	15	1291	1335	0	1	15	15	0	15	GDEATGANIVKVALE	GDEATGANIVKVALE	GDEATGANIVKVALE	100
4	MB4	145	Query_145	IEDB_ID:18959|Rv0440	15	1	gnl|BL_ORD_ID|3313	95918|MB5000005|126988|128607|+	3313	1620	1	31.5722	70	0.00079075	1	15	1291	1335	0	1	15	15	0	15	GDEATGANIVKVALE	GDEATGANIVKVALE	GDEATGANIVKVALE	100
1	MB1	1	Query_1	IEDB_ID:19|Rv3878	20	1	gnl|BL_ORD_ID|3180	79410|MB1000001|38384|39223|+	3180	840	1	39.6614	91	9.94052e-07	1	20	40	99	0	1	20	20	0	20	AAAAKLAGLVFPQPPAPIAV	AAAAKLAGLVFPQPPAPIAV	AAAAKLAGLVFPQPPAPIAV	100
2	MB2	1	Query_1	IEDB_ID:19|Rv3878	20	1	gnl|BL_ORD_ID|379	97378|MB2000059|102524|103363|+	379	840	1	39.6614	91	9.74316e-07	1	20	40	99	0	1	20	20	0	20	AAAAKLAGLVFPQPPAPIAV	AAAAKLAGLVFPQPPAPIAV	AAAAKLAGLVFPQPPAPIAV	100
3	MB3	1	Query_1	IEDB_ID:19|Rv3878	20	1	gnl|BL_ORD_ID|493	78274|MB3000001|37530|38369|+	493	840	1	39.6614	91	9.9093e-07	1	20	40	99	0	1	20	20	0	20	AAAAKLAGLVFPQPPAPIAV	AAAAKLAGLVFPQPPAPIAV	AAAAKLAGLVFPQPPAPIAV	100
4	MB4	1	Query_1	IEDB_ID:19|Rv3878	20	1	gnl|BL_ORD_ID|1892	78357|MB5000118|37466|38305|+	1892	840	1	39.6614	91	9.89719e-07	1	20	40	99	0	1	20	20	0	20	AAAAKLAGLVFPQPPAPIAV	AAAAKLAGLVFPQPPAPIAV	AAAAKLAGLVFPQPPAPIAV	100
1	MB1	146	Query_146	IEDB_ID:19028|Rv3874	17	1	gnl|BL_ORD_ID|3176	97983|MB1000001|33980|34279|+	3176	300	1	36.5798	83	2.66644e-06	1	17	67	117	0	1	17	17	0	17	GDLKTQIDQVESTAGSL	GDLKTQIDQVESTAGSL	GDLKTQIDQVESTAGSL	100
2	MB2	146	Query_146	IEDB_ID:19028|Rv3874	17	1	gnl|BL_ORD_ID|375	97383|MB2000059|98113|98412|+	375	300	1	36.5798	83	2.66523e-06	1	17	67	117	0	1	17	17	0	17	GDLKTQIDQVESTAGSL	GDLKTQIDQVESTAGSL	GDLKTQIDQVESTAGSL	100
3	MB3	146	Query_146	IEDB_ID:19028|Rv3874	17	1	gnl|BL_ORD_ID|489	96434|MB3000001|33111|33410|+	489	300	1	36.5798	83	2.65806e-06	1	17	67	117	0	1	17	17	0	17	GDLKTQIDQVESTAGSL	GDLKTQIDQVESTAGSL	GDLKTQIDQVESTAGSL	100
4	MB4	146	Query_146	IEDB_ID:19028|Rv3874	17	1	gnl|BL_ORD_ID|1888	96470|MB5000118|33047|33346|+	1888	300	1	36.5798	83	2.65482e-06	1	17	67	117	0	1	17	17	0	17	GDLKTQIDQVESTAGSL	GDLKTQIDQVESTAGSL	GDLKTQIDQVESTAGSL	100
1	MB1	147	Query_147	IEDB_ID:19050|Rv2875	25	1	gnl|BL_ORD_ID|1149	279530|MB1000036|64570|65157|+	1149	588	1	54.6842	130	1.80932e-12	1	25	100	174	0	1	25	25	0	25	GDLVGPGCAEYAAANPTGPASVQGM	GDLVGPGCAEYAAANPTGPASVQGM	GDLVGPGCAEYAAANPTGPASVQGM	100
2	MB2	147	Query_147	IEDB_ID:19050|Rv2875	25	1	gnl|BL_ORD_ID|3099	277861|MB2000045|63764|64351|+	3099	588	1	54.6842	130	1.8085e-12	1	25	100	174	0	1	25	25	0	25	GDLVGPGCAEYAAANPTGPASVQGM	GDLVGPGCAEYAAANPTGPASVQGM	GDLVGPGCAEYAAANPTGPASVQGM	100
3	MB3	147	Query_147	IEDB_ID:19050|Rv2875	25	1	gnl|BL_ORD_ID|1309	273219|MB3000071|61572|62159|+	1309	588	1	54.6842	130	1.80364e-12	1	25	100	174	0	1	25	25	0	25	GDLVGPGCAEYAAANPTGPASVQGM	GDLVGPGCAEYAAANPTGPASVQGM	GDLVGPGCAEYAAANPTGPASVQGM	100
4	MB4	147	Query_147	IEDB_ID:19050|Rv2875	25	1	gnl|BL_ORD_ID|2789	273191|MB5000081|15491|16078|+	2789	588	1	54.6842	130	1.80143e-12	1	25	100	174	0	1	25	25	0	25	GDLVGPGCAEYAAANPTGPASVQGM	GDLVGPGCAEYAAANPTGPASVQGM	GDLVGPGCAEYAAANPTGPASVQGM	100
1	MB1	148	Query_148	IEDB_ID:19348|Rv1980c	20	1	gnl|BL_ORD_ID|1018	98912|MB1000028|14705|15388|-	1018	684	1	42.3578	98	9.79952e-08	1	20	610	669	0	1	20	20	0	20	GELLPEAAGPTQVLVPRSAI	GELLPEAAGPTQVLVPRSAI	GELLPEAAGPTQVLVPRSAI	100
2	MB2	148	Query_148	IEDB_ID:19348|Rv1980c	20	1	gnl|BL_ORD_ID|2294	98307|MB2000035|13957|14640|-	2294	684	1	42.3578	98	9.79508e-08	1	20	610	669	0	1	20	20	0	20	GELLPEAAGPTQVLVPRSAI	GELLPEAAGPTQVLVPRSAI	GELLPEAAGPTQVLVPRSAI	100
3	MB3	148	Query_148	IEDB_ID:19348|Rv1980c	20	1	gnl|BL_ORD_ID|3618	97376|MB3000055|13957|14640|-	3618	684	1	42.3578	98	9.76874e-08	1	20	610	669	0	1	20	20	0	20	GELLPEAAGPTQVLVPRSAI	GELLPEAAGPTQVLVPRSAI	GELLPEAAGPTQVLVPRSAI	100
4	MB4	148	Query_148	IEDB_ID:19348|Rv1980c	20	1	gnl|BL_ORD_ID|450	97388|MB5000052|13549|14232|-	450	684	1	42.3578	98	9.7568e-08	1	20	610	669	0	1	20	20	0	20	GELLPEAAGPTQVLVPRSAI	GELLPEAAGPTQVLVPRSAI	GELLPEAAGPTQVLVPRSAI	100
1	MB1	149	Query_149	IEDB_ID:19359|Rv1980c	20	1	gnl|BL_ORD_ID|1018	98912|MB1000028|14705|15388|-	1018	684	1	43.1282	100	5.51534e-08	1	20	490	549	0	1	20	20	0	20	GELSKQTGQQVSIAPNAGLD	GELSKQTGQQVSIAPNAGLD	GELSKQTGQQVSIAPNAGLD	100
2	MB2	149	Query_149	IEDB_ID:19359|Rv1980c	20	1	gnl|BL_ORD_ID|2294	98307|MB2000035|13957|14640|-	2294	684	1	43.1282	100	5.51284e-08	1	20	490	549	0	1	20	20	0	20	GELSKQTGQQVSIAPNAGLD	GELSKQTGQQVSIAPNAGLD	GELSKQTGQQVSIAPNAGLD	100
3	MB3	149	Query_149	IEDB_ID:19359|Rv1980c	20	1	gnl|BL_ORD_ID|3618	97376|MB3000055|13957|14640|-	3618	684	1	43.1282	100	5.49802e-08	1	20	490	549	0	1	20	20	0	20	GELSKQTGQQVSIAPNAGLD	GELSKQTGQQVSIAPNAGLD	GELSKQTGQQVSIAPNAGLD	100
4	MB4	149	Query_149	IEDB_ID:19359|Rv1980c	20	1	gnl|BL_ORD_ID|450	97388|MB5000052|13549|14232|-	450	684	1	43.1282	100	5.4913e-08	1	20	490	549	0	1	20	20	0	20	GELSKQTGQQVSIAPNAGLD	GELSKQTGQQVSIAPNAGLD	GELSKQTGQQVSIAPNAGLD	100
1	MB1	7	Query_7	IEDB_ID:194|Rv0287	9	1	gnl|BL_ORD_ID|298	112218|MB1000004|153372|153662|+	298	291	1	19.2458	38	4.81388	1	9	157	183	0	1	9	9	0	9	AAHARFVAA	AAHARFVAA	AAHARFVAA	100
2	MB2	7	Query_7	IEDB_ID:194|Rv0287	9	1	gnl|BL_ORD_ID|731	111518|MB2000003|150673|150963|+	731	291	1	19.2458	38	4.81171	1	9	157	183	0	1	9	9	0	9	AAHARFVAA	AAHARFVAA	AAHARFVAA	100
3	MB3	7	Query_7	IEDB_ID:194|Rv0287	9	1	gnl|BL_ORD_ID|3667	110275|MB3000006|15268|15558|+	3667	291	1	19.2458	38	4.79877	1	9	157	183	0	1	9	9	0	9	AAHARFVAA	AAHARFVAA	AAHARFVAA	100
4	MB4	7	Query_7	IEDB_ID:194|Rv0287	9	1	gnl|BL_ORD_ID|3159	110344|MB5000004|12482|12772|+	3159	291	1	19.2458	38	4.7929	1	9	157	183	0	1	9	9	0	9	AAHARFVAA	AAHARFVAA	AAHARFVAA	100
1	MB1	150	Query_150	IEDB_ID:19646|Rv3804c	20	1	gnl|BL_ORD_ID|649	97177|MB1000049|11383|12396|-	649	1014	1	43.8986	102	4.35332e-08	1	20	820	879	0	1	20	20	0	20	GFVRTSNIKFQDAYNAGGGH	GFVRTSNIKFQDAYNAGGGH	GFVRTSNIKFQDAYNAGGGH	100
2	MB2	150	Query_150	IEDB_ID:19646|Rv3804c	20	1	gnl|BL_ORD_ID|301	96570|MB2000059|11374|12387|-	301	1014	1	43.8986	102	4.35135e-08	1	20	820	879	0	1	20	20	0	20	GFVRTSNIKFQDAYNAGGGH	GFVRTSNIKFQDAYNAGGGH	GFVRTSNIKFQDAYNAGGGH	100
3	MB3	150	Query_150	IEDB_ID:19646|Rv3804c	20	1	gnl|BL_ORD_ID|3003	95618|MB3000094|11383|12396|-	3003	1014	1	43.8986	102	4.33965e-08	1	20	820	879	0	1	20	20	0	20	GFVRTSNIKFQDAYNAGGGH	GFVRTSNIKFQDAYNAGGGH	GFVRTSNIKFQDAYNAGGGH	100
4	MB4	150	Query_150	IEDB_ID:19646|Rv3804c	20	1	gnl|BL_ORD_ID|2365	95666|MB5000117|11383|12396|-	2365	1014	1	43.8986	102	4.33435e-08	1	20	820	879	0	1	20	20	0	20	GFVRTSNIKFQDAYNAGGGH	GFVRTSNIKFQDAYNAGGGH	GFVRTSNIKFQDAYNAGGGH	100
1	MB1	151	Query_151	IEDB_ID:19863|Rv3878	20	1	gnl|BL_ORD_ID|3180	79410|MB1000001|38384|39223|+	3180	840	1	40.4318	93	6.20848e-07	1	20	724	783	0	1	20	20	0	20	GGGVPAQAMDTGAGARPAAS	GGGVPAQAMDTGAGARPAAS	GGGVPAQAMDTGAGARPAAS	100
2	MB2	151	Query_151	IEDB_ID:19863|Rv3878	20	1	gnl|BL_ORD_ID|379	97378|MB2000059|102524|103363|+	379	840	1	40.4318	93	6.20567e-07	1	20	724	783	0	1	20	20	0	20	GGGVPAQAMDTGAGARPAAS	GGGVPAQAMDTGAGARPAAS	GGGVPAQAMDTGAGARPAAS	100
3	MB3	151	Query_151	IEDB_ID:19863|Rv3878	20	1	gnl|BL_ORD_ID|493	78274|MB3000001|37530|38369|+	493	840	1	40.4318	93	6.18898e-07	1	20	724	783	0	1	20	20	0	20	GGGVPAQAMDTGAGARPAAS	GGGVPAQAMDTGAGARPAAS	GGGVPAQAMDTGAGARPAAS	100
4	MB4	151	Query_151	IEDB_ID:19863|Rv3878	20	1	gnl|BL_ORD_ID|1892	78357|MB5000118|37466|38305|+	1892	840	1	40.4318	93	6.18142e-07	1	20	724	783	0	1	20	20	0	20	GGGVPAQAMDTGAGARPAAS	GGGVPAQAMDTGAGARPAAS	GGGVPAQAMDTGAGARPAAS	100
1	MB1	152	Query_152	IEDB_ID:20015|Rv3878	20	1	gnl|BL_ORD_ID|3180	79410|MB1000001|38384|39223|+	3180	840	1	41.5874	96	2.5397e-07	1	20	544	603	0	1	20	20	0	20	GGSGPMPAQLASAEKPATEQ	GGSGPMPAQLASAEKPATEQ	GGSGPMPAQLASAEKPATEQ	100
2	MB2	152	Query_152	IEDB_ID:20015|Rv3878	20	1	gnl|BL_ORD_ID|379	97378|MB2000059|102524|103363|+	379	840	1	41.5874	96	2.56364e-07	1	20	544	603	0	1	20	20	0	20	GGSGPMPAQLASAEKPATEQ	GGSGPMPAQLASAEKPATEQ	GGSGPMPAQLASAEKPATEQ	100
3	MB3	152	Query_152	IEDB_ID:20015|Rv3878	20	1	gnl|BL_ORD_ID|493	78274|MB3000001|37530|38369|+	493	840	1	41.5874	96	2.53173e-07	1	20	544	603	0	1	20	20	0	20	GGSGPMPAQLASAEKPATEQ	GGSGPMPAQLASAEKPATEQ	GGSGPMPAQLASAEKPATEQ	100
4	MB4	152	Query_152	IEDB_ID:20015|Rv3878	20	1	gnl|BL_ORD_ID|1892	78357|MB5000118|37466|38305|+	1892	840	1	41.5874	96	2.52863e-07	1	20	544	603	0	1	20	20	0	20	GGSGPMPAQLASAEKPATEQ	GGSGPMPAQLASAEKPATEQ	GGSGPMPAQLASAEKPATEQ	100
1	MB1	37	Query_37	IEDB_ID:2007|Rv0440	15	1	gnl|BL_ORD_ID|84	97427|MB1000006|101925|103544|+	84	1620	1	30.8018	68	0.0012683	1	15	871	915	0	1	15	15	0	15	AILTGGQVISEEVGL	AILTGGQVISEEVGL	AILTGGQVISEEVGL	100
2	MB2	37	Query_37	IEDB_ID:2007|Rv0440	15	1	gnl|BL_ORD_ID|1060	96821|MB2000008|95696|97315|+	1060	1620	1	30.8018	68	0.00126772	1	15	871	915	0	1	15	15	0	15	AILTGGQVISEEVGL	AILTGGQVISEEVGL	AILTGGQVISEEVGL	100
3	MB3	37	Query_37	IEDB_ID:2007|Rv0440	15	1	gnl|BL_ORD_ID|2036	95871|MB3000017|32222|33841|+	2036	1620	1	30.8018	68	0.00126432	1	15	871	915	0	1	15	15	0	15	AILTGGQVISEEVGL	AILTGGQVISEEVGL	AILTGGQVISEEVGL	100
4	MB4	37	Query_37	IEDB_ID:2007|Rv0440	15	1	gnl|BL_ORD_ID|3313	95918|MB5000005|126988|128607|+	3313	1620	1	30.8018	68	0.00126277	1	15	871	915	0	1	15	15	0	15	AILTGGQVISEEVGL	AILTGGQVISEEVGL	AILTGGQVISEEVGL	100
1	MB1	153	Query_153	IEDB_ID:20180|Rv3106	16	1	gnl|BL_ORD_ID|2596	98187|MB1000038|91425|92792|+	2596	1368	1	39.2762	90	1.93324e-06	1	16	787	834	0	1	16	16	0	16	GHRRMVFRFLTSPIEI	GHRRMVFRFLTSPIEI	GHRRMVFRFLTSPIEI	100
2	MB2	153	Query_153	IEDB_ID:20180|Rv3106	16	1	gnl|BL_ORD_ID|1476	97583|MB2000049|91407|92774|+	1476	1368	1	39.2762	90	1.93237e-06	1	16	787	834	0	1	16	16	0	16	GHRRMVFRFLTSPIEI	GHRRMVFRFLTSPIEI	GHRRMVFRFLTSPIEI	100
3	MB3	153	Query_153	IEDB_ID:20180|Rv3106	16	1	gnl|BL_ORD_ID|1180	96639|MB3000076|91409|92776|+	1180	1368	1	39.2762	90	1.92717e-06	1	16	787	834	0	1	16	16	0	16	GHRRMVFRFLTSPIEI	GHRRMVFRFLTSPIEI	GHRRMVFRFLTSPIEI	100
4	MB4	153	Query_153	IEDB_ID:20180|Rv3106	16	1	gnl|BL_ORD_ID|3754	96667|MB5000095|91409|92776|+	3754	1368	1	39.2762	90	1.92482e-06	1	16	787	834	0	1	16	16	0	16	GHRRMVFRFLTSPIEI	GHRRMVFRFLTSPIEI	GHRRMVFRFLTSPIEI	100
1	MB1	154	Query_154	IEDB_ID:20242|Rv3875	21	1	gnl|BL_ORD_ID|3177	97982|MB1000001|34315|34599|+	3177	285	1	43.5134	101	1.06012e-08	1	21	28	90	0	1	21	21	0	21	GIEAAASAIQGNVTSIHSLLD	GIEAAASAIQGNVTSIHSLLD	GIEAAASAIQGNVTSIHSLLD	100
2	MB2	154	Query_154	IEDB_ID:20242|Rv3875	21	1	gnl|BL_ORD_ID|376	97382|MB2000059|98448|98732|+	376	285	1	43.5134	101	1.05964e-08	1	21	28	90	0	1	21	21	0	21	GIEAAASAIQGNVTSIHSLLD	GIEAAASAIQGNVTSIHSLLD	GIEAAASAIQGNVTSIHSLLD	100
3	MB3	154	Query_154	IEDB_ID:20242|Rv3875	21	1	gnl|BL_ORD_ID|490	96433|MB3000001|33446|33730|+	490	285	1	43.5134	101	1.05679e-08	1	21	28	90	0	1	21	21	0	21	GIEAAASAIQGNVTSIHSLLD	GIEAAASAIQGNVTSIHSLLD	GIEAAASAIQGNVTSIHSLLD	100
4	MB4	154	Query_154	IEDB_ID:20242|Rv3875	21	1	gnl|BL_ORD_ID|1889	96469|MB5000118|33382|33666|+	1889	285	1	43.5134	101	1.0555e-08	1	21	28	90	0	1	21	21	0	21	GIEAAASAIQGNVTSIHSLLD	GIEAAASAIQGNVTSIHSLLD	GIEAAASAIQGNVTSIHSLLD	100
1	MB1	155	Query_155	IEDB_ID:20369|Rv2031c	9	1	gnl|BL_ORD_ID|979	327249|MB1000029|20428|20910|-	979	483	1	20.4014	41	2.67319	1	9	409	435	0	1	9	9	0	9	GILTVSVAV	GILTVSVAV	GILTVSVAV	100
2	MB2	155	Query_155	IEDB_ID:20369|Rv2031c	9	1	gnl|BL_ORD_ID|3571	325150|MB2000036|18303|18785|-	3571	483	1	20.4014	41	2.67198	1	9	409	435	0	1	9	9	0	9	GILTVSVAV	GILTVSVAV	GILTVSVAV	100
3	MB3	155	Query_155	IEDB_ID:20369|Rv2031c	9	1	gnl|BL_ORD_ID|3752	319749|MB3000056|20475|20957|-	3752	483	1	20.4014	41	2.6648	1	9	409	435	0	1	9	9	0	9	GILTVSVAV	GILTVSVAV	GILTVSVAV	100
4	MB4	155	Query_155	IEDB_ID:20369|Rv2031c	9	1	gnl|BL_ORD_ID|385	319980|MB5000053|20428|20910|-	385	483	1	20.4014	41	2.66154	1	9	409	435	0	1	9	9	0	9	GILTVSVAV	GILTVSVAV	GILTVSVAV	100
1	MB1	38	Query_38	IEDB_ID:2048|Rv1980c	20	1	gnl|BL_ORD_ID|1018	98912|MB1000028|14705|15388|-	1018	684	1	43.5134	101	3.95049e-08	1	20	307	366	0	1	20	20	0	20	AIPPRGTQAVVLKVYQNAGG	AIPPRGTQAVVLKVYQNAGG	AIPPRGTQAVVLKVYQNAGG	100
2	MB2	38	Query_38	IEDB_ID:2048|Rv1980c	20	1	gnl|BL_ORD_ID|2294	98307|MB2000035|13957|14640|-	2294	684	1	43.5134	101	3.9487e-08	1	20	307	366	0	1	20	20	0	20	AIPPRGTQAVVLKVYQNAGG	AIPPRGTQAVVLKVYQNAGG	AIPPRGTQAVVLKVYQNAGG	100
3	MB3	38	Query_38	IEDB_ID:2048|Rv1980c	20	1	gnl|BL_ORD_ID|3618	97376|MB3000055|13957|14640|-	3618	684	1	43.5134	101	3.93808e-08	1	20	307	366	0	1	20	20	0	20	AIPPRGTQAVVLKVYQNAGG	AIPPRGTQAVVLKVYQNAGG	AIPPRGTQAVVLKVYQNAGG	100
4	MB4	38	Query_38	IEDB_ID:2048|Rv1980c	20	1	gnl|BL_ORD_ID|450	97388|MB5000052|13549|14232|-	450	684	1	43.5134	101	3.93327e-08	1	20	307	366	0	1	20	20	0	20	AIPPRGTQAVVLKVYQNAGG	AIPPRGTQAVVLKVYQNAGG	AIPPRGTQAVVLKVYQNAGG	100
1	MB1	39	Query_39	IEDB_ID:2060|Rv3875	17	1	gnl|BL_ORD_ID|3177	97982|MB1000001|34315|34599|+	3177	285	1	38.1206	87	7.01597e-07	1	17	49	99	0	1	17	17	0	17	AIQGNVTSIHSLLDEGK	AIQGNVTSIHSLLDEGK	AIQGNVTSIHSLLDEGK	100
2	MB2	39	Query_39	IEDB_ID:2060|Rv3875	17	1	gnl|BL_ORD_ID|376	97382|MB2000059|98448|98732|+	376	285	1	38.1206	87	7.01279e-07	1	17	49	99	0	1	17	17	0	17	AIQGNVTSIHSLLDEGK	AIQGNVTSIHSLLDEGK	AIQGNVTSIHSLLDEGK	100
3	MB3	39	Query_39	IEDB_ID:2060|Rv3875	17	1	gnl|BL_ORD_ID|490	96433|MB3000001|33446|33730|+	490	285	1	38.1206	87	6.99393e-07	1	17	49	99	0	1	17	17	0	17	AIQGNVTSIHSLLDEGK	AIQGNVTSIHSLLDEGK	AIQGNVTSIHSLLDEGK	100
4	MB4	39	Query_39	IEDB_ID:2060|Rv3875	17	1	gnl|BL_ORD_ID|1889	96469|MB5000118|33382|33666|+	1889	285	1	38.1206	87	6.98539e-07	1	17	49	99	0	1	17	17	0	17	AIQGNVTSIHSLLDEGK	AIQGNVTSIHSLLDEGK	AIQGNVTSIHSLLDEGK	100
1	MB1	156	Query_156	IEDB_ID:20662|Rv2031c	14	1	gnl|BL_ORD_ID|979	327249|MB1000029|20428|20910|-	979	483	1	31.5722	70	0.000425632	1	14	442	483	0	1	14	14	0	14	GKPTEKHIQIRSTN	GKPTEKHIQIRSTN	GKPTEKHIQIRSTN	100
2	MB2	156	Query_156	IEDB_ID:20662|Rv2031c	14	1	gnl|BL_ORD_ID|3571	325150|MB2000036|18303|18785|-	3571	483	1	31.5722	70	0.00042544	1	14	442	483	0	1	14	14	0	14	GKPTEKHIQIRSTN	GKPTEKHIQIRSTN	GKPTEKHIQIRSTN	100
3	MB3	156	Query_156	IEDB_ID:20662|Rv2031c	14	1	gnl|BL_ORD_ID|3752	319749|MB3000056|20475|20957|-	3752	483	1	31.5722	70	0.000424296	1	14	442	483	0	1	14	14	0	14	GKPTEKHIQIRSTN	GKPTEKHIQIRSTN	GKPTEKHIQIRSTN	100
4	MB4	156	Query_156	IEDB_ID:20662|Rv2031c	14	1	gnl|BL_ORD_ID|385	319980|MB5000053|20428|20910|-	385	483	1	31.5722	70	0.000423777	1	14	442	483	0	1	14	14	0	14	GKPTEKHIQIRSTN	GKPTEKHIQIRSTN	GKPTEKHIQIRSTN	100
1	MB1	157	Query_157	IEDB_ID:20669|Rv3875	19	1	gnl|BL_ORD_ID|3177	97982|MB1000001|34315|34599|+	3177	285	1	38.5058	88	6.45841e-07	1	19	94	150	0	1	19	19	0	19	GKQSLTKLAAAWGGSGSEA	GKQSLTKLAAAWGGSGSEA	GKQSLTKLAAAWGGSGSEA	100
2	MB2	157	Query_157	IEDB_ID:20669|Rv3875	19	1	gnl|BL_ORD_ID|376	97382|MB2000059|98448|98732|+	376	285	1	38.5058	88	6.45549e-07	1	19	94	150	0	1	19	19	0	19	GKQSLTKLAAAWGGSGSEA	GKQSLTKLAAAWGGSGSEA	GKQSLTKLAAAWGGSGSEA	100
3	MB3	157	Query_157	IEDB_ID:20669|Rv3875	19	1	gnl|BL_ORD_ID|490	96433|MB3000001|33446|33730|+	490	285	1	38.5058	88	6.43813e-07	1	19	94	150	0	1	19	19	0	19	GKQSLTKLAAAWGGSGSEA	GKQSLTKLAAAWGGSGSEA	GKQSLTKLAAAWGGSGSEA	100
4	MB4	157	Query_157	IEDB_ID:20669|Rv3875	19	1	gnl|BL_ORD_ID|1889	96469|MB5000118|33382|33666|+	1889	285	1	38.5058	88	6.43026e-07	1	19	94	150	0	1	19	19	0	19	GKQSLTKLAAAWGGSGSEA	GKQSLTKLAAAWGGSGSEA	GKQSLTKLAAAWGGSGSEA	100
1	MB1	158	Query_158	IEDB_ID:20670|Rv3875	24	1	gnl|BL_ORD_ID|3177	97982|MB1000001|34315|34599|+	3177	285	1	48.9062	115	1.13445e-10	1	24	94	165	0	1	24	24	0	24	GKQSLTKLAAAWGGSGSEAYQGVQ	GKQSLTKLAAAWGGSGSEAYQGVQ	GKQSLTKLAAAWGGSGSEAYQGVQ	100
2	MB2	158	Query_158	IEDB_ID:20670|Rv3875	24	1	gnl|BL_ORD_ID|376	97382|MB2000059|98448|98732|+	376	285	1	48.9062	115	1.13394e-10	1	24	94	165	0	1	24	24	0	24	GKQSLTKLAAAWGGSGSEAYQGVQ	GKQSLTKLAAAWGGSGSEAYQGVQ	GKQSLTKLAAAWGGSGSEAYQGVQ	100
3	MB3	158	Query_158	IEDB_ID:20670|Rv3875	24	1	gnl|BL_ORD_ID|490	96433|MB3000001|33446|33730|+	490	285	1	48.9062	115	1.13089e-10	1	24	94	165	0	1	24	24	0	24	GKQSLTKLAAAWGGSGSEAYQGVQ	GKQSLTKLAAAWGGSGSEAYQGVQ	GKQSLTKLAAAWGGSGSEAYQGVQ	100
4	MB4	158	Query_158	IEDB_ID:20670|Rv3875	24	1	gnl|BL_ORD_ID|1889	96469|MB5000118|33382|33666|+	1889	285	1	48.9062	115	1.12951e-10	1	24	94	165	0	1	24	24	0	24	GKQSLTKLAAAWGGSGSEAYQGVQ	GKQSLTKLAAAWGGSGSEAYQGVQ	GKQSLTKLAAAWGGSGSEAYQGVQ	100
1	MB1	159	Query_159	IEDB_ID:20707|Rv3497c	17	1	gnl|BL_ORD_ID|2895	122908|MB1000046|29181|30251|-	2895	1071	1	39.6614	91	1.31747e-06	1	17	130	180	0	1	17	17	0	17	GKTYDAYFTDAGGITPG	GKTYDAYFTDAGGITPG	GKTYDAYFTDAGGITPG	100
2	MB2	159	Query_159	IEDB_ID:20707|Rv3497c	17	1	gnl|BL_ORD_ID|522	122120|MB2000059|261119|262189|+	522	1071	1	39.6614	91	1.31687e-06	1	17	130	180	0	1	17	17	0	17	GKTYDAYFTDAGGITPG	GKTYDAYFTDAGGITPG	GKTYDAYFTDAGGITPG	100
3	MB3	159	Query_159	IEDB_ID:20707|Rv3497c	17	1	gnl|BL_ORD_ID|27	120729|MB3000088|29169|30239|-	27	1071	1	39.6614	91	1.31333e-06	1	17	130	180	0	1	17	17	0	17	GKTYDAYFTDAGGITPG	GKTYDAYFTDAGGITPG	GKTYDAYFTDAGGITPG	100
4	MB4	159	Query_159	IEDB_ID:20707|Rv3497c	17	1	gnl|BL_ORD_ID|2492	120727|MB5000112|20645|21715|-	2492	1071	1	39.6614	91	1.31172e-06	1	17	130	180	0	1	17	17	0	17	GKTYDAYFTDAGGITPG	GKTYDAYFTDAGGITPG	GKTYDAYFTDAGGITPG	100
1	MB1	161	Query_161	IEDB_ID:20820|Rv0440	10	1	gnl|BL_ORD_ID|84	97427|MB1000006|101925|103544|+	84	1620	1	23.0978	48	0.42834	1	10	1366	1395	0	1	10	10	0	10	GLEPGVVAEK	GLEPGVVAEK	GLEPGVVAEK	100
2	MB2	161	Query_161	IEDB_ID:20820|Rv0440	10	1	gnl|BL_ORD_ID|1060	96821|MB2000008|95696|97315|+	1060	1620	1	23.0978	48	0.428147	1	10	1366	1395	0	1	10	10	0	10	GLEPGVVAEK	GLEPGVVAEK	GLEPGVVAEK	100
3	MB3	161	Query_161	IEDB_ID:20820|Rv0440	10	1	gnl|BL_ORD_ID|2036	95871|MB3000017|32222|33841|+	2036	1620	1	23.0978	48	0.426995	1	10	1366	1395	0	1	10	10	0	10	GLEPGVVAEK	GLEPGVVAEK	GLEPGVVAEK	100
4	MB4	161	Query_161	IEDB_ID:20820|Rv0440	10	1	gnl|BL_ORD_ID|3313	95918|MB5000005|126988|128607|+	3313	1620	1	23.0978	48	0.426473	1	10	1366	1395	0	1	10	10	0	10	GLEPGVVAEK	GLEPGVVAEK	GLEPGVVAEK	100
1	MB1	162	Query_162	IEDB_ID:20821|Rv0440	11	1	gnl|BL_ORD_ID|84	97427|MB1000006|101925|103544|+	84	1620	1	24.6386	52	0.157906	1	11	1366	1398	0	1	11	11	0	11	GLEPGVVAEKV	GLEPGVVAEKV	GLEPGVVAEKV	100
2	MB2	162	Query_162	IEDB_ID:20821|Rv0440	11	1	gnl|BL_ORD_ID|1060	96821|MB2000008|95696|97315|+	1060	1620	1	24.6386	52	0.157834	1	11	1366	1398	0	1	11	11	0	11	GLEPGVVAEKV	GLEPGVVAEKV	GLEPGVVAEKV	100
3	MB3	162	Query_162	IEDB_ID:20821|Rv0440	11	1	gnl|BL_ORD_ID|2036	95871|MB3000017|32222|33841|+	2036	1620	1	24.6386	52	0.15741	1	11	1366	1398	0	1	11	11	0	11	GLEPGVVAEKV	GLEPGVVAEKV	GLEPGVVAEKV	100
4	MB4	162	Query_162	IEDB_ID:20821|Rv0440	11	1	gnl|BL_ORD_ID|3313	95918|MB5000005|126988|128607|+	3313	1620	1	24.6386	52	0.157217	1	11	1366	1398	0	1	11	11	0	11	GLEPGVVAEKV	GLEPGVVAEKV	GLEPGVVAEKV	100
1	MB1	163	Query_163	IEDB_ID:20890|Rv3763	20	1	gnl|BL_ORD_ID|927	98552|MB1000048|253364|253840|+	927	477	1	40.4318	93	2.44239e-07	1	20	301	360	0	1	20	20	0	20	GLGNVNGVTLGYTSGTGQGN	GLGNVNGVTLGYTSGTGQGN	GLGNVNGVTLGYTSGTGQGN	100
2	MB2	163	Query_163	IEDB_ID:20890|Rv3763	20	1	gnl|BL_ORD_ID|207	97951|MB2000058|49457|49933|+	207	477	1	40.4318	93	2.44129e-07	1	20	301	360	0	1	20	20	0	20	GLGNVNGVTLGYTSGTGQGN	GLGNVNGVTLGYTSGTGQGN	GLGNVNGVTLGYTSGTGQGN	100
3	MB3	163	Query_163	IEDB_ID:20890|Rv3763	20	1	gnl|BL_ORD_ID|3110	97006|MB3000093|67818|68294|+	3110	477	1	40.4318	93	2.43472e-07	1	20	301	360	0	1	20	20	0	20	GLGNVNGVTLGYTSGTGQGN	GLGNVNGVTLGYTSGTGQGN	GLGNVNGVTLGYTSGTGQGN	100
4	MB4	163	Query_163	IEDB_ID:20890|Rv3763	20	1	gnl|BL_ORD_ID|2325	97028|MB5000116|86867|87343|+	2325	477	1	40.4318	93	2.43175e-07	1	20	301	360	0	1	20	20	0	20	GLGNVNGVTLGYTSGTGQGN	GLGNVNGVTLGYTSGTGQGN	GLGNVNGVTLGYTSGTGQGN	100
1	MB1	164	Query_164	IEDB_ID:20910|Rv0341	10	1	gnl|BL_ORD_ID|347	98445|MB1000005|7757|9193|+	347	1437	1	25.409	54	0.0800949	1	10	97	126	0	1	10	10	0	10	GLIDIAPHQI	GLIDIAPHQI	GLIDIAPHQI	100
2	MB2	164	Query_164	IEDB_ID:20910|Rv0341	10	1	gnl|BL_ORD_ID|570	97842|MB2000006|7757|9193|+	570	1437	1	25.409	54	0.0800586	1	10	97	126	0	1	10	10	0	10	GLIDIAPHQI	GLIDIAPHQI	GLIDIAPHQI	100
3	MB3	164	Query_164	IEDB_ID:20910|Rv0341	10	1	gnl|BL_ORD_ID|3824	96898|MB3000011|7757|9193|+	3824	1437	1	25.409	54	0.0798434	1	10	97	126	0	1	10	10	0	10	GLIDIAPHQI	GLIDIAPHQI	GLIDIAPHQI	100
4	MB4	164	Query_164	IEDB_ID:20910|Rv0341	10	1	gnl|BL_ORD_ID|3219	96923|MB5000005|7757|9193|+	3219	1437	1	25.409	54	0.0797458	1	10	97	126	0	1	10	10	0	10	GLIDIAPHQI	GLIDIAPHQI	GLIDIAPHQI	100
1	MB1	165	Query_165	IEDB_ID:20911|Rv0341	12	1	gnl|BL_ORD_ID|347	98445|MB1000005|7757|9193|+	347	1437	1	28.8758	63	0.00614018	1	12	97	132	0	1	12	12	0	12	GLIDIAPHQISS	GLIDIAPHQISS	GLIDIAPHQISS	100
2	MB2	165	Query_165	IEDB_ID:20911|Rv0341	12	1	gnl|BL_ORD_ID|570	97842|MB2000006|7757|9193|+	570	1437	1	28.8758	63	0.0061374	1	12	97	132	0	1	12	12	0	12	GLIDIAPHQISS	GLIDIAPHQISS	GLIDIAPHQISS	100
3	MB3	165	Query_165	IEDB_ID:20911|Rv0341	12	1	gnl|BL_ORD_ID|3824	96898|MB3000011|7757|9193|+	3824	1437	1	28.8758	63	0.0061209	1	12	97	132	0	1	12	12	0	12	GLIDIAPHQISS	GLIDIAPHQISS	GLIDIAPHQISS	100
4	MB4	165	Query_165	IEDB_ID:20911|Rv0341	12	1	gnl|BL_ORD_ID|3219	96923|MB5000005|7757|9193|+	3219	1437	1	28.8758	63	0.00611342	1	12	97	132	0	1	12	12	0	12	GLIDIAPHQISS	GLIDIAPHQISS	GLIDIAPHQISS	100
1	MB1	166	Query_166	IEDB_ID:20912|Rv0341	13	1	gnl|BL_ORD_ID|347	98445|MB1000005|7757|9193|+	347	1437	1	30.4166	67	0.00176332	1	13	97	135	0	1	13	13	0	13	GLIDIAPHQISSV	GLIDIAPHQISSV	GLIDIAPHQISSV	100
2	MB2	166	Query_166	IEDB_ID:20912|Rv0341	13	1	gnl|BL_ORD_ID|570	97842|MB2000006|7757|9193|+	570	1437	1	30.4166	67	0.00176252	1	13	97	135	0	1	13	13	0	13	GLIDIAPHQISSV	GLIDIAPHQISSV	GLIDIAPHQISSV	100
3	MB3	166	Query_166	IEDB_ID:20912|Rv0341	13	1	gnl|BL_ORD_ID|3824	96898|MB3000011|7757|9193|+	3824	1437	1	30.4166	67	0.00175778	1	13	97	135	0	1	13	13	0	13	GLIDIAPHQISSV	GLIDIAPHQISSV	GLIDIAPHQISSV	100
4	MB4	166	Query_166	IEDB_ID:20912|Rv0341	13	1	gnl|BL_ORD_ID|3219	96923|MB5000005|7757|9193|+	3219	1437	1	30.4166	67	0.00175564	1	13	97	135	0	1	13	13	0	13	GLIDIAPHQISSV	GLIDIAPHQISSV	GLIDIAPHQISSV	100
1	MB1	167	Query_167	IEDB_ID:20979|Rv3804c	20	1	gnl|BL_ORD_ID|649	97177|MB1000049|11383|12396|-	649	1014	1	41.9726	97	2.28682e-07	1	20	580	639	0	1	20	20	0	20	GLLDPSQAMGPTLIGLAMGD	GLLDPSQAMGPTLIGLAMGD	GLLDPSQAMGPTLIGLAMGD	100
2	MB2	167	Query_167	IEDB_ID:20979|Rv3804c	20	1	gnl|BL_ORD_ID|301	96570|MB2000059|11374|12387|-	301	1014	1	41.9726	97	2.28578e-07	1	20	580	639	0	1	20	20	0	20	GLLDPSQAMGPTLIGLAMGD	GLLDPSQAMGPTLIGLAMGD	GLLDPSQAMGPTLIGLAMGD	100
3	MB3	167	Query_167	IEDB_ID:20979|Rv3804c	20	1	gnl|BL_ORD_ID|3003	95618|MB3000094|11383|12396|-	3003	1014	1	41.9726	97	2.27964e-07	1	20	580	639	0	1	20	20	0	20	GLLDPSQAMGPTLIGLAMGD	GLLDPSQAMGPTLIGLAMGD	GLLDPSQAMGPTLIGLAMGD	100
4	MB4	167	Query_167	IEDB_ID:20979|Rv3804c	20	1	gnl|BL_ORD_ID|2365	95666|MB5000117|11383|12396|-	2365	1014	1	41.9726	97	2.27685e-07	1	20	580	639	0	1	20	20	0	20	GLLDPSQAMGPTLIGLAMGD	GLLDPSQAMGPTLIGLAMGD	GLLDPSQAMGPTLIGLAMGD	100
1	MB1	168	Query_168	IEDB_ID:21000|Rv2220	9	1	gnl|BL_ORD_ID|1581	98298|MB1000031|146443|147876|+	1581	1434	1	23.0978	48	0.353574	1	9	922	948	0	1	9	9	0	9	GLLHHAPSL	GLLHHAPSL	GLLHHAPSL	100
2	MB2	168	Query_168	IEDB_ID:21000|Rv2220	9	1	gnl|BL_ORD_ID|3805	97696|MB2000038|47762|49195|+	3805	1434	1	23.0978	48	0.353414	1	9	922	948	0	1	9	9	0	9	GLLHHAPSL	GLLHHAPSL	GLLHHAPSL	100
3	MB3	168	Query_168	IEDB_ID:21000|Rv2220	9	1	gnl|BL_ORD_ID|2673	96750|MB3000059|46942|48375|+	2673	1434	1	23.0978	48	0.352463	1	9	922	948	0	1	9	9	0	9	GLLHHAPSL	GLLHHAPSL	GLLHHAPSL	100
4	MB4	168	Query_168	IEDB_ID:21000|Rv2220	9	1	gnl|BL_ORD_ID|44	96778|MB5000061|26207|27640|+	44	1434	1	23.0978	48	0.352032	1	9	922	948	0	1	9	9	0	9	GLLHHAPSL	GLLHHAPSL	GLLHHAPSL	100
1	MB1	169	Query_169	IEDB_ID:21078|Rv3804c	9	1	gnl|BL_ORD_ID|3795	97185|MB1000025|104706|105680|-	3795	975	1	22.3274	46	0.598553	1	9	133	159	0	1	9	9	0	9	GLPVEYLQV	GLPVEYLQV	GLPVEYLQV	100
2	MB1	169	Query_169	IEDB_ID:21078|Rv3804c	9	2	gnl|BL_ORD_ID|3649	97189|MB1000002|51755|52774|-	3649	1020	1	21.9422	45	0.82047	1	9	151	177	0	1	9	9	0	9	GLPVEYLQV	GLPVEYLQV	GLPVEYLQV	100
3	MB1	169	Query_169	IEDB_ID:21078|Rv3804c	9	3	gnl|BL_ORD_ID|649	97177|MB1000049|11383|12396|-	649	1014	1	21.9422	45	0.94602	1	9	142	168	0	1	9	9	0	9	GLPVEYLQV	GLPVEYLQV	GLPVEYLQV	100
4	MB2	169	Query_169	IEDB_ID:21078|Rv3804c	9	1	gnl|BL_ORD_ID|2458	96578|MB2000033|93305|94279|-	2458	975	1	22.3274	46	0.598282	1	9	133	159	0	1	9	9	0	9	GLPVEYLQV	GLPVEYLQV	GLPVEYLQV	100
5	MB2	169	Query_169	IEDB_ID:21078|Rv3804c	9	2	gnl|BL_ORD_ID|3430	96582|MB2000001|51619|52638|-	3430	1020	1	21.9422	45	0.820099	1	9	151	177	0	1	9	9	0	9	GLPVEYLQV	GLPVEYLQV	GLPVEYLQV	100
6	MB2	169	Query_169	IEDB_ID:21078|Rv3804c	9	3	gnl|BL_ORD_ID|301	96570|MB2000059|11374|12387|-	301	1014	1	21.9422	45	0.945592	1	9	142	168	0	1	9	9	0	9	GLPVEYLQV	GLPVEYLQV	GLPVEYLQV	100
7	MB3	169	Query_169	IEDB_ID:21078|Rv3804c	9	1	gnl|BL_ORD_ID|3262	95626|MB3000050|88613|89587|-	3262	975	1	22.3274	46	0.596673	1	9	133	159	0	1	9	9	0	9	GLPVEYLQV	GLPVEYLQV	GLPVEYLQV	100
8	MB3	169	Query_169	IEDB_ID:21078|Rv3804c	9	2	gnl|BL_ORD_ID|3327	95630|MB3000002|51792|52811|-	3327	1020	1	21.9422	45	0.817894	1	9	151	177	0	1	9	9	0	9	GLPVEYLQV	GLPVEYLQV	GLPVEYLQV	100
9	MB3	169	Query_169	IEDB_ID:21078|Rv3804c	9	3	gnl|BL_ORD_ID|3003	95618|MB3000094|11383|12396|-	3003	1014	1	21.9422	45	0.943049	1	9	142	168	0	1	9	9	0	9	GLPVEYLQV	GLPVEYLQV	GLPVEYLQV	100
10	MB4	169	Query_169	IEDB_ID:21078|Rv3804c	9	1	gnl|BL_ORD_ID|616	95674|MB5000048|103987|104961|-	616	975	1	22.3274	46	0.595944	1	9	133	159	0	1	9	9	0	9	GLPVEYLQV	GLPVEYLQV	GLPVEYLQV	100
11	MB4	169	Query_169	IEDB_ID:21078|Rv3804c	9	2	gnl|BL_ORD_ID|2625	95678|MB5000003|51693|52712|-	2625	1020	1	21.9422	45	0.816894	1	9	151	177	0	1	9	9	0	9	GLPVEYLQV	GLPVEYLQV	GLPVEYLQV	100
12	MB4	169	Query_169	IEDB_ID:21078|Rv3804c	9	3	gnl|BL_ORD_ID|2365	95666|MB5000117|11383|12396|-	2365	1014	1	21.9422	45	0.941897	1	9	142	168	0	1	9	9	0	9	GLPVEYLQV	GLPVEYLQV	GLPVEYLQV	100
1	MB1	170	Query_170	IEDB_ID:21093|Rv3804c	20	1	gnl|BL_ORD_ID|649	97177|MB1000049|11383|12396|-	649	1014	1	47.3654	111	2.96822e-09	1	20	250	309	0	1	20	20	0	20	GLRAQDDFSGWDINTPAFEW	GLRAQDDFSGWDINTPAFEW	GLRAQDDFSGWDINTPAFEW	100
2	MB2	170	Query_170	IEDB_ID:21093|Rv3804c	20	1	gnl|BL_ORD_ID|301	96570|MB2000059|11374|12387|-	301	1014	1	47.3654	111	2.96688e-09	1	20	250	309	0	1	20	20	0	20	GLRAQDDFSGWDINTPAFEW	GLRAQDDFSGWDINTPAFEW	GLRAQDDFSGWDINTPAFEW	100
3	MB3	170	Query_170	IEDB_ID:21093|Rv3804c	20	1	gnl|BL_ORD_ID|3003	95618|MB3000094|11383|12396|-	3003	1014	1	47.3654	111	2.9589e-09	1	20	250	309	0	1	20	20	0	20	GLRAQDDFSGWDINTPAFEW	GLRAQDDFSGWDINTPAFEW	GLRAQDDFSGWDINTPAFEW	100
4	MB4	170	Query_170	IEDB_ID:21093|Rv3804c	20	1	gnl|BL_ORD_ID|2365	95666|MB5000117|11383|12396|-	2365	1014	1	47.3654	111	2.95529e-09	1	20	250	309	0	1	20	20	0	20	GLRAQDDFSGWDINTPAFEW	GLRAQDDFSGWDINTPAFEW	GLRAQDDFSGWDINTPAFEW	100
1	MB1	171	Query_171	IEDB_ID:21275|Rv1886c	9	1	gnl|BL_ORD_ID|3795	97185|MB1000025|104706|105680|-	3795	975	1	20.7866	42	1.95034	1	9	592	618	0	1	9	9	0	9	GMGPSLIGL	GMGPSLIGL	GMGPSLIGL	100
2	MB2	171	Query_171	IEDB_ID:21275|Rv1886c	9	1	gnl|BL_ORD_ID|2458	96578|MB2000033|93305|94279|-	2458	975	1	20.7866	42	1.94945	1	9	592	618	0	1	9	9	0	9	GMGPSLIGL	GMGPSLIGL	GMGPSLIGL	100
3	MB3	171	Query_171	IEDB_ID:21275|Rv1886c	9	1	gnl|BL_ORD_ID|3262	95626|MB3000050|88613|89587|-	3262	975	1	20.7866	42	1.94421	1	9	592	618	0	1	9	9	0	9	GMGPSLIGL	GMGPSLIGL	GMGPSLIGL	100
4	MB4	171	Query_171	IEDB_ID:21275|Rv1886c	9	1	gnl|BL_ORD_ID|616	95674|MB5000048|103987|104961|-	616	975	1	20.7866	42	1.94184	1	9	592	618	0	1	9	9	0	9	GMGPSLIGL	GMGPSLIGL	GMGPSLIGL	100
1	MB1	173	Query_173	IEDB_ID:21371|Rv2875	25	1	gnl|BL_ORD_ID|1149	279530|MB1000036|64570|65157|+	1149	588	1	53.1434	126	7.35533e-12	1	25	505	579	0	1	25	25	0	25	GNADVVCGGVSTANATVYMIDSVLM	GNADVVCGGVSTANATVYMIDSVLM	GNADVVCGGVSTANATVYMIDSVLM	100
2	MB2	173	Query_173	IEDB_ID:21371|Rv2875	25	1	gnl|BL_ORD_ID|3099	277861|MB2000045|63764|64351|+	3099	588	1	53.1434	126	7.352e-12	1	25	505	579	0	1	25	25	0	25	GNADVVCGGVSTANATVYMIDSVLM	GNADVVCGGVSTANATVYMIDSVLM	GNADVVCGGVSTANATVYMIDSVLM	100
3	MB3	173	Query_173	IEDB_ID:21371|Rv2875	25	1	gnl|BL_ORD_ID|1309	273219|MB3000071|61572|62159|+	1309	588	1	53.1434	126	7.33223e-12	1	25	505	579	0	1	25	25	0	25	GNADVVCGGVSTANATVYMIDSVLM	GNADVVCGGVSTANATVYMIDSVLM	GNADVVCGGVSTANATVYMIDSVLM	100
4	MB4	173	Query_173	IEDB_ID:21371|Rv2875	25	1	gnl|BL_ORD_ID|2789	273191|MB5000081|15491|16078|+	2789	588	1	53.1434	126	7.32327e-12	1	25	505	579	0	1	25	25	0	25	GNADVVCGGVSTANATVYMIDSVLM	GNADVVCGGVSTANATVYMIDSVLM	GNADVVCGGVSTANATVYMIDSVLM	100
1	MB1	174	Query_174	IEDB_ID:21422|Rv3874	15	1	gnl|BL_ORD_ID|3176	97983|MB1000001|33980|34279|+	3176	300	1	35.4242	80	5.8832e-06	1	15	46	90	0	1	15	15	0	15	GNFERISGDLKTQID	GNFERISGDLKTQID	GNFERISGDLKTQID	100
2	MB2	174	Query_174	IEDB_ID:21422|Rv3874	15	1	gnl|BL_ORD_ID|375	97383|MB2000059|98113|98412|+	375	300	1	35.4242	80	5.88053e-06	1	15	46	90	0	1	15	15	0	15	GNFERISGDLKTQID	GNFERISGDLKTQID	GNFERISGDLKTQID	100
3	MB3	174	Query_174	IEDB_ID:21422|Rv3874	15	1	gnl|BL_ORD_ID|489	96434|MB3000001|33111|33410|+	489	300	1	35.4242	80	5.86472e-06	1	15	46	90	0	1	15	15	0	15	GNFERISGDLKTQID	GNFERISGDLKTQID	GNFERISGDLKTQID	100
4	MB4	174	Query_174	IEDB_ID:21422|Rv3874	15	1	gnl|BL_ORD_ID|1888	96470|MB5000118|33047|33346|+	1888	300	1	35.4242	80	5.85755e-06	1	15	46	90	0	1	15	15	0	15	GNFERISGDLKTQID	GNFERISGDLKTQID	GNFERISGDLKTQID	100
1	MB1	175	Query_175	IEDB_ID:21423|Rv3874	25	1	gnl|BL_ORD_ID|3176	97983|MB1000001|33980|34279|+	3176	300	1	53.5286	127	2.97016e-12	1	25	46	120	0	1	25	25	0	25	GNFERISGDLKTQIDQVESTAGSLQ	GNFERISGDLKTQIDQVESTAGSLQ	GNFERISGDLKTQIDQVESTAGSLQ	100
2	MB2	175	Query_175	IEDB_ID:21423|Rv3874	25	1	gnl|BL_ORD_ID|375	97383|MB2000059|98113|98412|+	375	300	1	53.5286	127	2.96882e-12	1	25	46	120	0	1	25	25	0	25	GNFERISGDLKTQIDQVESTAGSLQ	GNFERISGDLKTQIDQVESTAGSLQ	GNFERISGDLKTQIDQVESTAGSLQ	100
3	MB3	175	Query_175	IEDB_ID:21423|Rv3874	25	1	gnl|BL_ORD_ID|489	96434|MB3000001|33111|33410|+	489	300	1	53.5286	127	2.96083e-12	1	25	46	120	0	1	25	25	0	25	GNFERISGDLKTQIDQVESTAGSLQ	GNFERISGDLKTQIDQVESTAGSLQ	GNFERISGDLKTQIDQVESTAGSLQ	100
4	MB4	175	Query_175	IEDB_ID:21423|Rv3874	25	1	gnl|BL_ORD_ID|1888	96470|MB5000118|33047|33346|+	1888	300	1	53.5286	127	2.95722e-12	1	25	46	120	0	1	25	25	0	25	GNFERISGDLKTQIDQVESTAGSLQ	GNFERISGDLKTQIDQVESTAGSLQ	GNFERISGDLKTQIDQVESTAGSLQ	100
1	MB1	176	Query_176	IEDB_ID:21434|Rv0934	20	1	gnl|BL_ORD_ID|2018	100774|MB1000010|133094|134215|+	2018	1122	1	41.9726	97	2.09828e-07	1	20	688	747	0	1	20	20	0	20	GNGGMVTGCAETPGCVAYIG	GNGGMVTGCAETPGCVAYIG	GNGGMVTGCAETPGCVAYIG	100
2	MB2	176	Query_176	IEDB_ID:21434|Rv0934	20	1	gnl|BL_ORD_ID|117	100152|MB2000012|132910|134031|+	117	1122	1	41.9726	97	2.09733e-07	1	20	688	747	0	1	20	20	0	20	GNGGMVTGCAETPGCVAYIG	GNGGMVTGCAETPGCVAYIG	GNGGMVTGCAETPGCVAYIG	100
3	MB3	176	Query_176	IEDB_ID:21434|Rv0934	20	1	gnl|BL_ORD_ID|1744	99109|MB3000026|5230|6351|+	1744	1122	1	41.9726	97	2.09169e-07	1	20	688	747	0	1	20	20	0	20	GNGGMVTGCAETPGCVAYIG	GNGGMVTGCAETPGCVAYIG	GNGGMVTGCAETPGCVAYIG	100
4	MB4	176	Query_176	IEDB_ID:21434|Rv0934	20	1	gnl|BL_ORD_ID|1655	99199|MB5000012|120451|121572|+	1655	1122	1	41.9726	97	2.08914e-07	1	20	688	747	0	1	20	20	0	20	GNGGMVTGCAETPGCVAYIG	GNGGMVTGCAETPGCVAYIG	GNGGMVTGCAETPGCVAYIG	100
1	MB1	177	Query_177	IEDB_ID:21439|Rv3804c	20	1	gnl|BL_ORD_ID|649	97177|MB1000049|11383|12396|-	649	1014	1	42.743	99	9.50987e-08	1	20	763	822	0	1	20	20	0	20	GNGKPSDLGGNNLPAKFLEG	GNGKPSDLGGNNLPAKFLEG	GNGKPSDLGGNNLPAKFLEG	100
2	MB2	177	Query_177	IEDB_ID:21439|Rv3804c	20	1	gnl|BL_ORD_ID|301	96570|MB2000059|11374|12387|-	301	1014	1	42.743	99	9.50556e-08	1	20	763	822	0	1	20	20	0	20	GNGKPSDLGGNNLPAKFLEG	GNGKPSDLGGNNLPAKFLEG	GNGKPSDLGGNNLPAKFLEG	100
3	MB3	177	Query_177	IEDB_ID:21439|Rv3804c	20	1	gnl|BL_ORD_ID|3003	95618|MB3000094|11383|12396|-	3003	1014	1	42.743	99	9.48e-08	1	20	763	822	0	1	20	20	0	20	GNGKPSDLGGNNLPAKFLEG	GNGKPSDLGGNNLPAKFLEG	GNGKPSDLGGNNLPAKFLEG	100
4	MB4	177	Query_177	IEDB_ID:21439|Rv3804c	20	1	gnl|BL_ORD_ID|2365	95666|MB5000117|11383|12396|-	2365	1014	1	42.743	99	9.46842e-08	1	20	763	822	0	1	20	20	0	20	GNGKPSDLGGNNLPAKFLEG	GNGKPSDLGGNNLPAKFLEG	GNGKPSDLGGNNLPAKFLEG	100
1	MB1	178	Query_178	IEDB_ID:21482|Rv3804c	20	1	gnl|BL_ORD_ID|649	97177|MB1000049|11383|12396|-	649	1014	1	46.2098	108	7.11174e-09	1	20	790	849	0	1	20	20	0	20	GNNLPAKFLEGFVRTSNIKF	GNNLPAKFLEGFVRTSNIKF	GNNLPAKFLEGFVRTSNIKF	100
2	MB2	178	Query_178	IEDB_ID:21482|Rv3804c	20	1	gnl|BL_ORD_ID|301	96570|MB2000059|11374|12387|-	301	1014	1	46.2098	108	7.10852e-09	1	20	790	849	0	1	20	20	0	20	GNNLPAKFLEGFVRTSNIKF	GNNLPAKFLEGFVRTSNIKF	GNNLPAKFLEGFVRTSNIKF	100
3	MB3	178	Query_178	IEDB_ID:21482|Rv3804c	20	1	gnl|BL_ORD_ID|3003	95618|MB3000094|11383|12396|-	3003	1014	1	46.2098	108	7.0894e-09	1	20	790	849	0	1	20	20	0	20	GNNLPAKFLEGFVRTSNIKF	GNNLPAKFLEGFVRTSNIKF	GNNLPAKFLEGFVRTSNIKF	100
4	MB4	178	Query_178	IEDB_ID:21482|Rv3804c	20	1	gnl|BL_ORD_ID|2365	95666|MB5000117|11383|12396|-	2365	1014	1	46.2098	108	7.08074e-09	1	20	790	849	0	1	20	20	0	20	GNNLPAKFLEGFVRTSNIKF	GNNLPAKFLEGFVRTSNIKF	GNNLPAKFLEGFVRTSNIKF	100
1	MB1	179	Query_179	IEDB_ID:21670|Rv3804c	20	1	gnl|BL_ORD_ID|649	97177|MB1000049|11383|12396|-	649	1014	1	45.4394	106	1.07362e-08	1	20	670	729	0	1	20	20	0	20	GPKEDPAWQRNDPLLNVGKL	GPKEDPAWQRNDPLLNVGKL	GPKEDPAWQRNDPLLNVGKL	100
2	MB2	179	Query_179	IEDB_ID:21670|Rv3804c	20	1	gnl|BL_ORD_ID|301	96570|MB2000059|11374|12387|-	301	1014	1	45.4394	106	1.07314e-08	1	20	670	729	0	1	20	20	0	20	GPKEDPAWQRNDPLLNVGKL	GPKEDPAWQRNDPLLNVGKL	GPKEDPAWQRNDPLLNVGKL	100
3	MB3	179	Query_179	IEDB_ID:21670|Rv3804c	20	1	gnl|BL_ORD_ID|3003	95618|MB3000094|11383|12396|-	3003	1014	1	45.4394	106	1.07025e-08	1	20	670	729	0	1	20	20	0	20	GPKEDPAWQRNDPLLNVGKL	GPKEDPAWQRNDPLLNVGKL	GPKEDPAWQRNDPLLNVGKL	100
4	MB4	179	Query_179	IEDB_ID:21670|Rv3804c	20	1	gnl|BL_ORD_ID|2365	95666|MB5000117|11383|12396|-	2365	1014	1	45.4394	106	1.06894e-08	1	20	670	729	0	1	20	20	0	20	GPKEDPAWQRNDPLLNVGKL	GPKEDPAWQRNDPLLNVGKL	GPKEDPAWQRNDPLLNVGKL	100
1	MB1	181	Query_181	IEDB_ID:21780|Rv1886c	9	1	gnl|BL_ORD_ID|3795	97185|MB1000025|104706|105680|-	3795	975	1	20.7866	42	2.1688	1	9	598	624	0	1	9	9	0	9	GPSLIGLAM	GPSLIGLAM	GPSLIGLAM	100
2	MB2	181	Query_181	IEDB_ID:21780|Rv1886c	9	1	gnl|BL_ORD_ID|2458	96578|MB2000033|93305|94279|-	2458	975	1	20.7866	42	2.16782	1	9	598	624	0	1	9	9	0	9	GPSLIGLAM	GPSLIGLAM	GPSLIGLAM	100
3	MB3	181	Query_181	IEDB_ID:21780|Rv1886c	9	1	gnl|BL_ORD_ID|3262	95626|MB3000050|88613|89587|-	3262	975	1	20.7866	42	2.16199	1	9	598	624	0	1	9	9	0	9	GPSLIGLAM	GPSLIGLAM	GPSLIGLAM	100
4	MB4	181	Query_181	IEDB_ID:21780|Rv1886c	9	1	gnl|BL_ORD_ID|616	95674|MB5000048|103987|104961|-	616	975	1	20.7866	42	2.15935	1	9	598	624	0	1	9	9	0	9	GPSLIGLAM	GPSLIGLAM	GPSLIGLAM	100
1	MB1	183	Query_183	IEDB_ID:21936|Rv3878	20	1	gnl|BL_ORD_ID|3180	79410|MB1000001|38384|39223|+	3180	840	1	39.2762	90	1.45653e-06	1	20	328	387	0	1	20	20	0	20	GQPSQATQLLSTPVSQVTTQ	GQPSQATQLLSTPVSQVTTQ	GQPSQATQLLSTPVSQVTTQ	100
2	MB2	183	Query_183	IEDB_ID:21936|Rv3878	20	1	gnl|BL_ORD_ID|379	97378|MB2000059|102524|103363|+	379	840	1	39.2762	90	1.45587e-06	1	20	328	387	0	1	20	20	0	20	GQPSQATQLLSTPVSQVTTQ	GQPSQATQLLSTPVSQVTTQ	GQPSQATQLLSTPVSQVTTQ	100
3	MB3	183	Query_183	IEDB_ID:21936|Rv3878	20	1	gnl|BL_ORD_ID|493	78274|MB3000001|37530|38369|+	493	840	1	39.2762	90	1.45196e-06	1	20	328	387	0	1	20	20	0	20	GQPSQATQLLSTPVSQVTTQ	GQPSQATQLLSTPVSQVTTQ	GQPSQATQLLSTPVSQVTTQ	100
4	MB4	183	Query_183	IEDB_ID:21936|Rv3878	20	1	gnl|BL_ORD_ID|1892	78357|MB5000118|37466|38305|+	1892	840	1	39.2762	90	1.45019e-06	1	20	328	387	0	1	20	20	0	20	GQPSQATQLLSTPVSQVTTQ	GQPSQATQLLSTPVSQVTTQ	GQPSQATQLLSTPVSQVTTQ	100
1	MB1	184	Query_184	IEDB_ID:21960|Rv1886c	10	1	gnl|BL_ORD_ID|649	97177|MB1000049|11383|12396|-	649	1014	1	25.0238	53	0.084405	1	10	349	378	0	1	10	10	0	10	GQSSFYSDWY	GQSSFYSDWY	GQSSFYSDWY	100
2	MB1	184	Query_184	IEDB_ID:21960|Rv1886c	10	2	gnl|BL_ORD_ID|3795	97185|MB1000025|104706|105680|-	3795	975	1	25.0238	53	0.0858495	1	10	340	369	0	1	10	10	0	10	GQSSFYSDWY	GQSSFYSDWY	GQSSFYSDWY	100
3	MB2	184	Query_184	IEDB_ID:21960|Rv1886c	10	1	gnl|BL_ORD_ID|301	96570|MB2000059|11374|12387|-	301	1014	1	25.0238	53	0.0843668	1	10	349	378	0	1	10	10	0	10	GQSSFYSDWY	GQSSFYSDWY	GQSSFYSDWY	100
4	MB2	184	Query_184	IEDB_ID:21960|Rv1886c	10	2	gnl|BL_ORD_ID|2458	96578|MB2000033|93305|94279|-	2458	975	1	25.0238	53	0.0858107	1	10	340	369	0	1	10	10	0	10	GQSSFYSDWY	GQSSFYSDWY	GQSSFYSDWY	100
5	MB3	184	Query_184	IEDB_ID:21960|Rv1886c	10	1	gnl|BL_ORD_ID|3003	95618|MB3000094|11383|12396|-	3003	1014	1	25.0238	53	0.0841399	1	10	349	378	0	1	10	10	0	10	GQSSFYSDWY	GQSSFYSDWY	GQSSFYSDWY	100
6	MB3	184	Query_184	IEDB_ID:21960|Rv1886c	10	2	gnl|BL_ORD_ID|3262	95626|MB3000050|88613|89587|-	3262	975	1	25.0238	53	0.0855799	1	10	340	369	0	1	10	10	0	10	GQSSFYSDWY	GQSSFYSDWY	GQSSFYSDWY	100
7	MB4	184	Query_184	IEDB_ID:21960|Rv1886c	10	1	gnl|BL_ORD_ID|2365	95666|MB5000117|11383|12396|-	2365	1014	1	25.0238	53	0.0840371	1	10	349	378	0	1	10	10	0	10	GQSSFYSDWY	GQSSFYSDWY	GQSSFYSDWY	100
8	MB4	184	Query_184	IEDB_ID:21960|Rv1886c	10	2	gnl|BL_ORD_ID|616	95674|MB5000048|103987|104961|-	616	975	1	25.0238	53	0.0854754	1	10	340	369	0	1	10	10	0	10	GQSSFYSDWY	GQSSFYSDWY	GQSSFYSDWY	100
1	MB1	186	Query_186	IEDB_ID:21976|Rv3874	20	1	gnl|BL_ORD_ID|3176	97983|MB1000001|33980|34279|+	3176	300	1	21.1718	43	1.42143	1	20	121	180	0	1	20	20	0	20	GQWRXXXXXXXXXXVVRFQE	GQWRGAAGTAAQAAVVRFQE	GQWRGAAGTAAQAAVVRFQE	100
2	MB2	186	Query_186	IEDB_ID:21976|Rv3874	20	1	gnl|BL_ORD_ID|375	97383|MB2000059|98113|98412|+	375	300	1	21.1718	43	1.42079	1	20	121	180	0	1	20	20	0	20	GQWRXXXXXXXXXXVVRFQE	GQWRGAAGTAAQAAVVRFQE	GQWRGAAGTAAQAAVVRFQE	100
3	MB3	186	Query_186	IEDB_ID:21976|Rv3874	20	1	gnl|BL_ORD_ID|489	96434|MB3000001|33111|33410|+	489	300	1	21.1718	43	1.41697	1	20	121	180	0	1	20	20	0	20	GQWRXXXXXXXXXXVVRFQE	GQWRGAAGTAAQAAVVRFQE	GQWRGAAGTAAQAAVVRFQE	100
4	MB4	186	Query_186	IEDB_ID:21976|Rv3874	20	1	gnl|BL_ORD_ID|1888	96470|MB5000118|33047|33346|+	1888	300	1	21.1718	43	1.41523	1	20	121	180	0	1	20	20	0	20	GQWRXXXXXXXXXXVVRFQE	GQWRGAAGTAAQAAVVRFQE	GQWRGAAGTAAQAAVVRFQE	100
1	MB1	187	Query_187	IEDB_ID:21987|Rv1623c	17	1	gnl|BL_ORD_ID|3357	122827|MB1000021|34664|36118|-	3357	1455	1	34.6538	78	6.55989e-05	1	17	487	537	0	1	17	17	0	17	GRAELSSIVVLLTNNTA	GRAELSSIVVLLTNNTA	GRAELSSIVVLLTNNTA	100
2	MB2	187	Query_187	IEDB_ID:21987|Rv1623c	17	1	gnl|BL_ORD_ID|2625	122038|MB2000029|34724|36178|-	2625	1455	1	34.6538	78	6.55692e-05	1	17	487	537	0	1	17	17	0	17	GRAELSSIVVLLTNNTA	GRAELSSIVVLLTNNTA	GRAELSSIVVLLTNNTA	100
3	MB3	187	Query_187	IEDB_ID:21987|Rv1623c	17	1	gnl|BL_ORD_ID|411	120649|MB3000043|34729|36183|-	411	1455	1	34.6538	78	6.53929e-05	1	17	487	537	0	1	17	17	0	17	GRAELSSIVVLLTNNTA	GRAELSSIVVLLTNNTA	GRAELSSIVVLLTNNTA	100
4	MB4	187	Query_187	IEDB_ID:21987|Rv1623c	17	1	gnl|BL_ORD_ID|789	120647|MB5000039|34664|36118|-	789	1455	1	34.6538	78	6.5313e-05	1	17	487	537	0	1	17	17	0	17	GRAELSSIVVLLTNNTA	GRAELSSIVVLLTNNTA	GRAELSSIVVLLTNNTA	100
1	MB1	188	Query_188	IEDB_ID:22252|Rv3418c	16	1	gnl|BL_ORD_ID|2824	97420|MB1000045|81685|81984|-	2824	300	1	37.3502	85	1.11467e-06	1	16	145	192	0	1	16	16	0	16	GRWDEDGEKRIPLDVA	GRWDEDGEKRIPLDVA	GRWDEDGEKRIPLDVA	100
2	MB2	188	Query_188	IEDB_ID:22252|Rv3418c	16	1	gnl|BL_ORD_ID|1971	96814|MB2000053|44156|44455|+	1971	300	1	37.3502	85	1.11417e-06	1	16	145	192	0	1	16	16	0	16	GRWDEDGEKRIPLDVA	GRWDEDGEKRIPLDVA	GRWDEDGEKRIPLDVA	100
3	MB3	188	Query_188	IEDB_ID:22252|Rv3418c	16	1	gnl|BL_ORD_ID|53	95864|MB3000087|16486|16785|-	53	300	1	37.3502	85	1.11117e-06	1	16	145	192	0	1	16	16	0	16	GRWDEDGEKRIPLDVA	GRWDEDGEKRIPLDVA	GRWDEDGEKRIPLDVA	100
4	MB4	188	Query_188	IEDB_ID:22252|Rv3418c	16	1	gnl|BL_ORD_ID|2422	95911|MB5000110|16496|16795|-	2422	300	1	37.3502	85	1.10981e-06	1	16	145	192	0	1	16	16	0	16	GRWDEDGEKRIPLDVA	GRWDEDGEKRIPLDVA	GRWDEDGEKRIPLDVA	100
1	MB1	190	Query_190	IEDB_ID:22633|Rv1980c	20	1	gnl|BL_ORD_ID|1018	98912|MB1000028|14705|15388|-	1018	684	1	45.8246	107	4.41623e-09	1	20	100	159	0	1	20	20	0	20	GTDTGQACQIQMSDPAYNIN	GTDTGQACQIQMSDPAYNIN	GTDTGQACQIQMSDPAYNIN	100
2	MB2	190	Query_190	IEDB_ID:22633|Rv1980c	20	1	gnl|BL_ORD_ID|2294	98307|MB2000035|13957|14640|-	2294	684	1	45.8246	107	4.41423e-09	1	20	100	159	0	1	20	20	0	20	GTDTGQACQIQMSDPAYNIN	GTDTGQACQIQMSDPAYNIN	GTDTGQACQIQMSDPAYNIN	100
3	MB3	190	Query_190	IEDB_ID:22633|Rv1980c	20	1	gnl|BL_ORD_ID|3618	97376|MB3000055|13957|14640|-	3618	684	1	45.8246	107	4.40236e-09	1	20	100	159	0	1	20	20	0	20	GTDTGQACQIQMSDPAYNIN	GTDTGQACQIQMSDPAYNIN	GTDTGQACQIQMSDPAYNIN	100
4	MB4	190	Query_190	IEDB_ID:22633|Rv1980c	20	1	gnl|BL_ORD_ID|450	97388|MB5000052|13549|14232|-	450	684	1	45.8246	107	4.39698e-09	1	20	100	159	0	1	20	20	0	20	GTDTGQACQIQMSDPAYNIN	GTDTGQACQIQMSDPAYNIN	GTDTGQACQIQMSDPAYNIN	100
1	MB1	191	Query_191	IEDB_ID:22882|Rv3418c	15	1	gnl|BL_ORD_ID|2824	97420|MB1000045|81685|81984|-	2824	300	1	34.6538	78	1.06449e-05	1	15	121	165	0	1	15	15	0	15	GTVVAVGPGRWDEDG	GTVVAVGPGRWDEDG	GTVVAVGPGRWDEDG	100
2	MB2	191	Query_191	IEDB_ID:22882|Rv3418c	15	1	gnl|BL_ORD_ID|1971	96814|MB2000053|44156|44455|+	1971	300	1	34.6538	78	1.06401e-05	1	15	121	165	0	1	15	15	0	15	GTVVAVGPGRWDEDG	GTVVAVGPGRWDEDG	GTVVAVGPGRWDEDG	100
3	MB3	191	Query_191	IEDB_ID:22882|Rv3418c	15	1	gnl|BL_ORD_ID|53	95864|MB3000087|16486|16785|-	53	300	1	34.6538	78	1.06115e-05	1	15	121	165	0	1	15	15	0	15	GTVVAVGPGRWDEDG	GTVVAVGPGRWDEDG	GTVVAVGPGRWDEDG	100
4	MB4	191	Query_191	IEDB_ID:22882|Rv3418c	15	1	gnl|BL_ORD_ID|2422	95911|MB5000110|16496|16795|-	2422	300	1	34.6538	78	1.05985e-05	1	15	121	165	0	1	15	15	0	15	GTVVAVGPGRWDEDG	GTVVAVGPGRWDEDG	GTVVAVGPGRWDEDG	100
1	MB1	192	Query_192	IEDB_ID:22884|Rv3418c	16	1	gnl|BL_ORD_ID|2824	97420|MB1000045|81685|81984|-	2824	300	1	36.5798	83	2.40826e-06	1	16	121	168	0	1	16	16	0	16	GTVVAVGPGRWDEDGE	GTVVAVGPGRWDEDGE	GTVVAVGPGRWDEDGE	100
2	MB2	192	Query_192	IEDB_ID:22884|Rv3418c	16	1	gnl|BL_ORD_ID|1971	96814|MB2000053|44156|44455|+	1971	300	1	36.5798	83	2.40717e-06	1	16	121	168	0	1	16	16	0	16	GTVVAVGPGRWDEDGE	GTVVAVGPGRWDEDGE	GTVVAVGPGRWDEDGE	100
3	MB3	192	Query_192	IEDB_ID:22884|Rv3418c	16	1	gnl|BL_ORD_ID|53	95864|MB3000087|16486|16785|-	53	300	1	36.5798	83	2.4007e-06	1	16	121	168	0	1	16	16	0	16	GTVVAVGPGRWDEDGE	GTVVAVGPGRWDEDGE	GTVVAVGPGRWDEDGE	100
4	MB4	192	Query_192	IEDB_ID:22884|Rv3418c	16	1	gnl|BL_ORD_ID|2422	95911|MB5000110|16496|16795|-	2422	300	1	36.5798	83	2.39777e-06	1	16	121	168	0	1	16	16	0	16	GTVVAVGPGRWDEDGE	GTVVAVGPGRWDEDGE	GTVVAVGPGRWDEDGE	100
1	MB1	193	Query_193	IEDB_ID:23064|Rv1158c	9	1	gnl|BL_ORD_ID|2196	267977|MB1000013|5455|6135|-	2196	681	1	21.1718	43	1.61782	1	9	328	354	0	1	9	9	0	9	GVNAPIPGI	GVNAPIPGI	GVNAPIPGI	100
2	MB1	193	Query_193	IEDB_ID:23064|Rv1158c	9	1	gnl|BL_ORD_ID|2196	267977|MB1000013|5455|6135|-	2196	681	2	21.1718	43	1.61782	1	9	412	438	0	1	9	9	0	9	GVNAPIPGI	GVNAPIPGI	GVNAPIPGI	100
3	MB2	193	Query_193	IEDB_ID:23064|Rv1158c	9	1	gnl|BL_ORD_ID|1148	266362|MB2000021|5419|6099|-	1148	681	1	21.1718	43	1.61709	1	9	328	354	0	1	9	9	0	9	GVNAPIPGI	GVNAPIPGI	GVNAPIPGI	100
4	MB2	193	Query_193	IEDB_ID:23064|Rv1158c	9	1	gnl|BL_ORD_ID|1148	266362|MB2000021|5419|6099|-	1148	681	2	21.1718	43	1.61709	1	9	412	438	0	1	9	9	0	9	GVNAPIPGI	GVNAPIPGI	GVNAPIPGI	100
5	MB3	193	Query_193	IEDB_ID:23064|Rv1158c	9	1	gnl|BL_ORD_ID|915	262006|MB3000035|5455|6135|-	915	681	1	21.1718	43	1.61274	1	9	328	354	0	1	9	9	0	9	GVNAPIPGI	GVNAPIPGI	GVNAPIPGI	100
6	MB3	193	Query_193	IEDB_ID:23064|Rv1158c	9	1	gnl|BL_ORD_ID|915	262006|MB3000035|5455|6135|-	915	681	2	21.1718	43	1.61274	1	9	412	438	0	1	9	9	0	9	GVNAPIPGI	GVNAPIPGI	GVNAPIPGI	100
7	MB4	193	Query_193	IEDB_ID:23064|Rv1158c	9	1	gnl|BL_ORD_ID|1186	262055|MB5000023|5455|6135|-	1186	681	1	21.1718	43	1.61077	1	9	328	354	0	1	9	9	0	9	GVNAPIPGI	GVNAPIPGI	GVNAPIPGI	100
8	MB4	193	Query_193	IEDB_ID:23064|Rv1158c	9	1	gnl|BL_ORD_ID|1186	262055|MB5000023|5455|6135|-	1186	681	2	21.1718	43	1.61077	1	9	412	438	0	1	9	9	0	9	GVNAPIPGI	GVNAPIPGI	GVNAPIPGI	100
1	MB1	194	Query_194	IEDB_ID:23155|Rv2875	19	1	gnl|BL_ORD_ID|1149	279530|MB1000036|64570|65157|+	1149	588	1	41.2022	95	1.8774e-07	1	19	529	585	0	1	19	19	0	19	GVSTANATVYMIDSVLMPP	GVSTANATVYMIDSVLMPP	GVSTANATVYMIDSVLMPP	100
2	MB2	194	Query_194	IEDB_ID:23155|Rv2875	19	1	gnl|BL_ORD_ID|3099	277861|MB2000045|63764|64351|+	3099	588	1	41.2022	95	1.87655e-07	1	19	529	585	0	1	19	19	0	19	GVSTANATVYMIDSVLMPP	GVSTANATVYMIDSVLMPP	GVSTANATVYMIDSVLMPP	100
3	MB3	194	Query_194	IEDB_ID:23155|Rv2875	19	1	gnl|BL_ORD_ID|1309	273219|MB3000071|61572|62159|+	1309	588	1	41.2022	95	1.8715e-07	1	19	529	585	0	1	19	19	0	19	GVSTANATVYMIDSVLMPP	GVSTANATVYMIDSVLMPP	GVSTANATVYMIDSVLMPP	100
4	MB4	194	Query_194	IEDB_ID:23155|Rv2875	19	1	gnl|BL_ORD_ID|2789	273191|MB5000081|15491|16078|+	2789	588	1	41.2022	95	1.86921e-07	1	19	529	585	0	1	19	19	0	19	GVSTANATVYMIDSVLMPP	GVSTANATVYMIDSVLMPP	GVSTANATVYMIDSVLMPP	100
1	MB1	195	Query_195	IEDB_ID:23487|Rv3763	20	1	gnl|BL_ORD_ID|927	98552|MB1000048|253364|253840|+	927	477	1	43.1282	100	2.34237e-08	1	20	331	390	0	1	20	20	0	20	GYTSGTGQGNASATKDGSHY	GYTSGTGQGNASATKDGSHY	GYTSGTGQGNASATKDGSHY	100
2	MB2	195	Query_195	IEDB_ID:23487|Rv3763	20	1	gnl|BL_ORD_ID|207	97951|MB2000058|49457|49933|+	207	477	1	43.1282	100	2.34131e-08	1	20	331	390	0	1	20	20	0	20	GYTSGTGQGNASATKDGSHY	GYTSGTGQGNASATKDGSHY	GYTSGTGQGNASATKDGSHY	100
3	MB3	195	Query_195	IEDB_ID:23487|Rv3763	20	1	gnl|BL_ORD_ID|3110	97006|MB3000093|67818|68294|+	3110	477	1	43.1282	100	2.33501e-08	1	20	331	390	0	1	20	20	0	20	GYTSGTGQGNASATKDGSHY	GYTSGTGQGNASATKDGSHY	GYTSGTGQGNASATKDGSHY	100
4	MB4	195	Query_195	IEDB_ID:23487|Rv3763	20	1	gnl|BL_ORD_ID|2325	97028|MB5000116|86867|87343|+	2325	477	1	43.1282	100	2.33216e-08	1	20	331	390	0	1	20	20	0	20	GYTSGTGQGNASATKDGSHY	GYTSGTGQGNASATKDGSHY	GYTSGTGQGNASATKDGSHY	100
1	MB1	197	Query_197	IEDB_ID:23748|Rv3878	20	1	gnl|BL_ORD_ID|3180	79410|MB1000001|38384|39223|+	3180	840	1	44.669	104	1.82445e-08	1	20	616	675	0	1	20	20	0	20	HEVTNDDQGDQGDVQPAEVV	HEVTNDDQGDQGDVQPAEVV	HEVTNDDQGDQGDVQPAEVV	100
2	MB2	197	Query_197	IEDB_ID:23748|Rv3878	20	1	gnl|BL_ORD_ID|379	97378|MB2000059|102524|103363|+	379	840	1	44.669	104	1.86007e-08	1	20	616	675	0	1	20	20	0	20	HEVTNDDQGDQGDVQPAEVV	HEVTNDDQGDQGDVQPAEVV	HEVTNDDQGDQGDVQPAEVV	100
3	MB3	197	Query_197	IEDB_ID:23748|Rv3878	20	1	gnl|BL_ORD_ID|493	78274|MB3000001|37530|38369|+	493	840	1	44.669	104	1.81872e-08	1	20	616	675	0	1	20	20	0	20	HEVTNDDQGDQGDVQPAEVV	HEVTNDDQGDQGDVQPAEVV	HEVTNDDQGDQGDVQPAEVV	100
4	MB4	197	Query_197	IEDB_ID:23748|Rv3878	20	1	gnl|BL_ORD_ID|1892	78357|MB5000118|37466|38305|+	1892	840	1	44.669	104	1.8165e-08	1	20	616	675	0	1	20	20	0	20	HEVTNDDQGDQGDVQPAEVV	HEVTNDDQGDQGDVQPAEVV	HEVTNDDQGDQGDVQPAEVV	100
1	MB1	198	Query_198	IEDB_ID:23837|Rv0934	10	1	gnl|BL_ORD_ID|2018	100774|MB1000010|133094|134215|+	2018	1122	1	24.2534	51	0.155665	1	10	1057	1086	0	1	10	10	0	10	HFQPLPPAVV	HFQPLPPAVV	HFQPLPPAVV	100
2	MB2	198	Query_198	IEDB_ID:23837|Rv0934	10	1	gnl|BL_ORD_ID|117	100152|MB2000012|132910|134031|+	117	1122	1	24.2534	51	0.155595	1	10	1057	1086	0	1	10	10	0	10	HFQPLPPAVV	HFQPLPPAVV	HFQPLPPAVV	100
3	MB3	198	Query_198	IEDB_ID:23837|Rv0934	10	1	gnl|BL_ORD_ID|1744	99109|MB3000026|5230|6351|+	1744	1122	1	24.2534	51	0.155176	1	10	1057	1086	0	1	10	10	0	10	HFQPLPPAVV	HFQPLPPAVV	HFQPLPPAVV	100
4	MB4	198	Query_198	IEDB_ID:23837|Rv0934	10	1	gnl|BL_ORD_ID|1655	99199|MB5000012|120451|121572|+	1655	1122	1	24.2534	51	0.154987	1	10	1057	1086	0	1	10	10	0	10	HFQPLPPAVV	HFQPLPPAVV	HFQPLPPAVV	100
1	MB1	199	Query_199	IEDB_ID:24522|Rv1980c	20	1	gnl|BL_ORD_ID|1018	98912|MB1000028|14705|15388|-	1018	684	1	47.3654	111	1.23136e-09	1	20	370	429	0	1	20	20	0	20	HPTTTYKAFDWDQAYRKPIT	HPTTTYKAFDWDQAYRKPIT	HPTTTYKAFDWDQAYRKPIT	100
2	MB2	199	Query_199	IEDB_ID:24522|Rv1980c	20	1	gnl|BL_ORD_ID|2294	98307|MB2000035|13957|14640|-	2294	684	1	47.3654	111	1.23081e-09	1	20	370	429	0	1	20	20	0	20	HPTTTYKAFDWDQAYRKPIT	HPTTTYKAFDWDQAYRKPIT	HPTTTYKAFDWDQAYRKPIT	100
3	MB3	199	Query_199	IEDB_ID:24522|Rv1980c	20	1	gnl|BL_ORD_ID|3618	97376|MB3000055|13957|14640|-	3618	684	1	47.3654	111	1.2275e-09	1	20	370	429	0	1	20	20	0	20	HPTTTYKAFDWDQAYRKPIT	HPTTTYKAFDWDQAYRKPIT	HPTTTYKAFDWDQAYRKPIT	100
4	MB4	199	Query_199	IEDB_ID:24522|Rv1980c	20	1	gnl|BL_ORD_ID|450	97388|MB5000052|13549|14232|-	450	684	1	47.3654	111	1.226e-09	1	20	370	429	0	1	20	20	0	20	HPTTTYKAFDWDQAYRKPIT	HPTTTYKAFDWDQAYRKPIT	HPTTTYKAFDWDQAYRKPIT	100
1	MB1	200	Query_200	IEDB_ID:24876|Rv1886c	18	1	gnl|BL_ORD_ID|3795	97185|MB1000025|104706|105680|-	3795	975	1	42.743	99	1.10942e-07	1	18	904	957	0	1	18	18	0	18	HSWEYWGAQLNAMKGDLQ	HSWEYWGAQLNAMKGDLQ	HSWEYWGAQLNAMKGDLQ	100
2	MB2	200	Query_200	IEDB_ID:24876|Rv1886c	18	1	gnl|BL_ORD_ID|2458	96578|MB2000033|93305|94279|-	2458	975	1	42.743	99	1.10892e-07	1	18	904	957	0	1	18	18	0	18	HSWEYWGAQLNAMKGDLQ	HSWEYWGAQLNAMKGDLQ	HSWEYWGAQLNAMKGDLQ	100
3	MB3	200	Query_200	IEDB_ID:24876|Rv1886c	18	1	gnl|BL_ORD_ID|3262	95626|MB3000050|88613|89587|-	3262	975	1	42.743	99	1.10594e-07	1	18	904	957	0	1	18	18	0	18	HSWEYWGAQLNAMKGDLQ	HSWEYWGAQLNAMKGDLQ	HSWEYWGAQLNAMKGDLQ	100
4	MB4	200	Query_200	IEDB_ID:24876|Rv1886c	18	1	gnl|BL_ORD_ID|616	95674|MB5000048|103987|104961|-	616	975	1	42.743	99	1.10459e-07	1	18	904	957	0	1	18	18	0	18	HSWEYWGAQLNAMKGDLQ	HSWEYWGAQLNAMKGDLQ	HSWEYWGAQLNAMKGDLQ	100
1	MB1	40	Query_40	IEDB_ID:2490|Rv1694	10	1	gnl|BL_ORD_ID|3428	282763|MB1000021|128529|129429|+	3428	901	1	20.0162	40	3.45612	1	10	217	246	0	1	10	10	0	10	ALEAFAIAVA	ALEAFAIAVA	ALEAFAIAVA	100
2	MB2	40	Query_40	IEDB_ID:2490|Rv1694	10	1	gnl|BL_ORD_ID|2520	281064|MB2000030|38075|38975|+	2520	901	1	20.0162	40	3.45456	1	10	217	246	0	1	10	10	0	10	ALEAFAIAVA	ALEAFAIAVA	ALEAFAIAVA	100
3	MB3	40	Query_40	IEDB_ID:2490|Rv1694	10	1	gnl|BL_ORD_ID|177	276320|MB3000044|20378|21278|+	177	901	1	20.0162	40	3.44527	1	10	217	246	0	1	10	10	0	10	ALEAFAIAVA	ALEAFAIAVA	ALEAFAIAVA	100
4	MB4	40	Query_40	IEDB_ID:2490|Rv1694	10	1	gnl|BL_ORD_ID|669	276290|MB5000040|22391|23291|+	669	901	1	20.0162	40	3.44106	1	10	217	246	0	1	10	10	0	10	ALEAFAIAVA	ALEAFAIAVA	ALEAFAIAVA	100
1	MB1	8	Query_8	IEDB_ID:250|Rv3878	15	1	gnl|BL_ORD_ID|3180	79410|MB1000001|38384|39223|+	3180	840	1	32.7278	73	0.000275841	1	15	46	90	0	1	15	15	0	15	AAKLAGLVFPQPPAP	AAKLAGLVFPQPPAP	AAKLAGLVFPQPPAP	100
2	MB2	8	Query_8	IEDB_ID:250|Rv3878	15	1	gnl|BL_ORD_ID|379	97378|MB2000059|102524|103363|+	379	840	1	32.7278	73	0.000267873	1	15	46	90	0	1	15	15	0	15	AAKLAGLVFPQPPAP	AAKLAGLVFPQPPAP	AAKLAGLVFPQPPAP	100
3	MB3	8	Query_8	IEDB_ID:250|Rv3878	15	1	gnl|BL_ORD_ID|493	78274|MB3000001|37530|38369|+	493	840	1	32.7278	73	0.000274975	1	15	46	90	0	1	15	15	0	15	AAKLAGLVFPQPPAP	AAKLAGLVFPQPPAP	AAKLAGLVFPQPPAP	100
4	MB4	8	Query_8	IEDB_ID:250|Rv3878	15	1	gnl|BL_ORD_ID|1892	78357|MB5000118|37466|38305|+	1892	840	1	32.7278	73	0.000274639	1	15	46	90	0	1	15	15	0	15	AAKLAGLVFPQPPAP	AAKLAGLVFPQPPAP	AAKLAGLVFPQPPAP	100
1	MB1	201	Query_201	IEDB_ID:25123|Rv1986	15	1	gnl|BL_ORD_ID|1026	101874|MB1000028|21370|21966|+	1026	597	1	31.9574	71	0.000360763	1	15	367	411	0	1	15	15	0	15	HVYLDTVVLLGALAN	HVYLDTVVLLGALAN	HVYLDTVVLLGALAN	100
2	MB2	201	Query_201	IEDB_ID:25123|Rv1986	15	1	gnl|BL_ORD_ID|2302	101261|MB2000035|20622|21218|+	2302	597	1	31.9574	71	0.0003606	1	15	367	411	0	1	15	15	0	15	HVYLDTVVLLGALAN	HVYLDTVVLLGALAN	HVYLDTVVLLGALAN	100
3	MB3	201	Query_201	IEDB_ID:25123|Rv1986	15	1	gnl|BL_ORD_ID|3626	100212|MB3000055|20622|21218|+	3626	597	1	31.9574	71	0.00035963	1	15	367	411	0	1	15	15	0	15	HVYLDTVVLLGALAN	HVYLDTVVLLGALAN	HVYLDTVVLLGALAN	100
4	MB4	201	Query_201	IEDB_ID:25123|Rv1986	15	1	gnl|BL_ORD_ID|458	100296|MB5000052|20214|20810|+	458	597	1	31.9574	71	0.000359191	1	15	367	411	0	1	15	15	0	15	HVYLDTVVLLGALAN	HVYLDTVVLLGALAN	HVYLDTVVLLGALAN	100
1	MB1	202	Query_202	IEDB_ID:25269|Rv0440	15	1	gnl|BL_ORD_ID|84	97427|MB1000006|101925|103544|+	84	1620	1	33.4982	75	0.000165249	1	15	1351	1395	0	1	15	15	0	15	IAFNSGLEPGVVAEK	IAFNSGLEPGVVAEK	IAFNSGLEPGVVAEK	100
2	MB2	202	Query_202	IEDB_ID:25269|Rv0440	15	1	gnl|BL_ORD_ID|1060	96821|MB2000008|95696|97315|+	1060	1620	1	33.4982	75	0.000165174	1	15	1351	1395	0	1	15	15	0	15	IAFNSGLEPGVVAEK	IAFNSGLEPGVVAEK	IAFNSGLEPGVVAEK	100
3	MB3	202	Query_202	IEDB_ID:25269|Rv0440	15	1	gnl|BL_ORD_ID|2036	95871|MB3000017|32222|33841|+	2036	1620	1	33.4982	75	0.00016473	1	15	1351	1395	0	1	15	15	0	15	IAFNSGLEPGVVAEK	IAFNSGLEPGVVAEK	IAFNSGLEPGVVAEK	100
4	MB4	202	Query_202	IEDB_ID:25269|Rv0440	15	1	gnl|BL_ORD_ID|3313	95918|MB5000005|126988|128607|+	3313	1620	1	33.4982	75	0.000164528	1	15	1351	1395	0	1	15	15	0	15	IAFNSGLEPGVVAEK	IAFNSGLEPGVVAEK	IAFNSGLEPGVVAEK	100
1	MB1	203	Query_203	IEDB_ID:25363|Rv3804c	20	1	gnl|BL_ORD_ID|649	97177|MB1000049|11383|12396|-	649	1014	1	45.4394	106	1.07362e-08	1	20	730	789	0	1	20	20	0	20	IANNTRVWVYCGNGKPSDLG	IANNTRVWVYCGNGKPSDLG	IANNTRVWVYCGNGKPSDLG	100
2	MB2	203	Query_203	IEDB_ID:25363|Rv3804c	20	1	gnl|BL_ORD_ID|301	96570|MB2000059|11374|12387|-	301	1014	1	45.4394	106	1.07314e-08	1	20	730	789	0	1	20	20	0	20	IANNTRVWVYCGNGKPSDLG	IANNTRVWVYCGNGKPSDLG	IANNTRVWVYCGNGKPSDLG	100
3	MB3	203	Query_203	IEDB_ID:25363|Rv3804c	20	1	gnl|BL_ORD_ID|3003	95618|MB3000094|11383|12396|-	3003	1014	1	45.4394	106	1.07025e-08	1	20	730	789	0	1	20	20	0	20	IANNTRVWVYCGNGKPSDLG	IANNTRVWVYCGNGKPSDLG	IANNTRVWVYCGNGKPSDLG	100
4	MB4	203	Query_203	IEDB_ID:25363|Rv3804c	20	1	gnl|BL_ORD_ID|2365	95666|MB5000117|11383|12396|-	2365	1014	1	45.4394	106	1.06894e-08	1	20	730	789	0	1	20	20	0	20	IANNTRVWVYCGNGKPSDLG	IANNTRVWVYCGNGKPSDLG	IANNTRVWVYCGNGKPSDLG	100
1	MB1	204	Query_204	IEDB_ID:25561|Rv2875	20	1	gnl|BL_ORD_ID|1149	279530|MB1000036|64570|65157|+	1149	588	1	40.4318	93	4.28152e-07	1	20	349	408	0	1	20	20	0	20	IDELKTNSSLLTSILTYHVV	IDELKTNSSLLTSILTYHVV	IDELKTNSSLLTSILTYHVV	100
2	MB2	204	Query_204	IEDB_ID:25561|Rv2875	20	1	gnl|BL_ORD_ID|3099	277861|MB2000045|63764|64351|+	3099	588	1	40.4318	93	4.27958e-07	1	20	349	408	0	1	20	20	0	20	IDELKTNSSLLTSILTYHVV	IDELKTNSSLLTSILTYHVV	IDELKTNSSLLTSILTYHVV	100
3	MB3	204	Query_204	IEDB_ID:25561|Rv2875	20	1	gnl|BL_ORD_ID|1309	273219|MB3000071|61572|62159|+	1309	588	1	40.4318	93	4.26807e-07	1	20	349	408	0	1	20	20	0	20	IDELKTNSSLLTSILTYHVV	IDELKTNSSLLTSILTYHVV	IDELKTNSSLLTSILTYHVV	100
4	MB4	204	Query_204	IEDB_ID:25561|Rv2875	20	1	gnl|BL_ORD_ID|2789	273191|MB5000081|15491|16078|+	2789	588	1	40.4318	93	4.26286e-07	1	20	349	408	0	1	20	20	0	20	IDELKTNSSLLTSILTYHVV	IDELKTNSSLLTSILTYHVV	IDELKTNSSLLTSILTYHVV	100
1	MB1	205	Query_205	IEDB_ID:25716|Rv3875	20	1	gnl|BL_ORD_ID|3177	97982|MB1000001|34315|34599|+	3177	285	1	41.2022	95	5.76826e-08	1	20	31	90	0	1	20	20	0	20	IEAAASAIQGNVTSIHSLLD	IEAAASAIQGNVTSIHSLLD	IEAAASAIQGNVTSIHSLLD	100
2	MB2	205	Query_205	IEDB_ID:25716|Rv3875	20	1	gnl|BL_ORD_ID|376	97382|MB2000059|98448|98732|+	376	285	1	41.2022	95	5.76565e-08	1	20	31	90	0	1	20	20	0	20	IEAAASAIQGNVTSIHSLLD	IEAAASAIQGNVTSIHSLLD	IEAAASAIQGNVTSIHSLLD	100
3	MB3	205	Query_205	IEDB_ID:25716|Rv3875	20	1	gnl|BL_ORD_ID|490	96433|MB3000001|33446|33730|+	490	285	1	41.2022	95	5.75015e-08	1	20	31	90	0	1	20	20	0	20	IEAAASAIQGNVTSIHSLLD	IEAAASAIQGNVTSIHSLLD	IEAAASAIQGNVTSIHSLLD	100
4	MB4	205	Query_205	IEDB_ID:25716|Rv3875	20	1	gnl|BL_ORD_ID|1889	96469|MB5000118|33382|33666|+	1889	285	1	41.2022	95	5.74312e-08	1	20	31	90	0	1	20	20	0	20	IEAAASAIQGNVTSIHSLLD	IEAAASAIQGNVTSIHSLLD	IEAAASAIQGNVTSIHSLLD	100
1	MB1	206	Query_206	IEDB_ID:26269|Rv1886c	16	1	gnl|BL_ORD_ID|3795	97185|MB1000025|104706|105680|-	3795	975	1	31.5722	70	0.000645069	1	16	487	534	0	1	16	16	0	16	IGLSMAGSSAMILAAY	IGLSMAGSSAMILAAY	IGLSMAGSSAMILAAY	100
2	MB2	206	Query_206	IEDB_ID:26269|Rv1886c	16	1	gnl|BL_ORD_ID|2458	96578|MB2000033|93305|94279|-	2458	975	1	31.5722	70	0.000644777	1	16	487	534	0	1	16	16	0	16	IGLSMAGSSAMILAAY	IGLSMAGSSAMILAAY	IGLSMAGSSAMILAAY	100
3	MB3	206	Query_206	IEDB_ID:26269|Rv1886c	16	1	gnl|BL_ORD_ID|3262	95626|MB3000050|88613|89587|-	3262	975	1	31.5722	70	0.000643043	1	16	487	534	0	1	16	16	0	16	IGLSMAGSSAMILAAY	IGLSMAGSSAMILAAY	IGLSMAGSSAMILAAY	100
4	MB4	206	Query_206	IEDB_ID:26269|Rv1886c	16	1	gnl|BL_ORD_ID|616	95674|MB5000048|103987|104961|-	616	975	1	31.5722	70	0.000642257	1	16	487	534	0	1	16	16	0	16	IGLSMAGSSAMILAAY	IGLSMAGSSAMILAAY	IGLSMAGSSAMILAAY	100
1	MB1	207	Query_207	IEDB_ID:26805|Rv1980c	20	1	gnl|BL_ORD_ID|1018	98912|MB1000028|14705|15388|-	1018	684	1	44.2838	103	2.04327e-08	1	20	7	66	0	1	20	20	0	20	IKIFMLVTAVVLLCCSGVAT	IKIFMLVTAVVLLCCSGVAT	IKIFMLVTAVVLLCCSGVAT	100
2	MB2	207	Query_207	IEDB_ID:26805|Rv1980c	20	1	gnl|BL_ORD_ID|2294	98307|MB2000035|13957|14640|-	2294	684	1	44.2838	103	2.04234e-08	1	20	7	66	0	1	20	20	0	20	IKIFMLVTAVVLLCCSGVAT	IKIFMLVTAVVLLCCSGVAT	IKIFMLVTAVVLLCCSGVAT	100
3	MB3	207	Query_207	IEDB_ID:26805|Rv1980c	20	1	gnl|BL_ORD_ID|3618	97376|MB3000055|13957|14640|-	3618	684	1	44.2838	103	2.03685e-08	1	20	7	66	0	1	20	20	0	20	IKIFMLVTAVVLLCCSGVAT	IKIFMLVTAVVLLCCSGVAT	IKIFMLVTAVVLLCCSGVAT	100
4	MB4	207	Query_207	IEDB_ID:26805|Rv1980c	20	1	gnl|BL_ORD_ID|450	97388|MB5000052|13549|14232|-	450	684	1	44.2838	103	2.03436e-08	1	20	7	66	0	1	20	20	0	20	IKIFMLVTAVVLLCCSGVAT	IKIFMLVTAVVLLCCSGVAT	IKIFMLVTAVVLLCCSGVAT	100
1	MB1	208	Query_208	IEDB_ID:27389|Rv2031c	20	1	gnl|BL_ORD_ID|979	327249|MB1000029|20428|20910|-	979	483	1	41.9726	97	5.15771e-08	1	20	412	471	0	1	20	20	0	20	ILTVSVAVSEGKPTEKHIQI	ILTVSVAVSEGKPTEKHIQI	ILTVSVAVSEGKPTEKHIQI	100
2	MB2	208	Query_208	IEDB_ID:27389|Rv2031c	20	1	gnl|BL_ORD_ID|3571	325150|MB2000036|18303|18785|-	3571	483	1	41.9726	97	5.15538e-08	1	20	412	471	0	1	20	20	0	20	ILTVSVAVSEGKPTEKHIQI	ILTVSVAVSEGKPTEKHIQI	ILTVSVAVSEGKPTEKHIQI	100
3	MB3	208	Query_208	IEDB_ID:27389|Rv2031c	20	1	gnl|BL_ORD_ID|3752	319749|MB3000056|20475|20957|-	3752	483	1	41.9726	97	5.14152e-08	1	20	412	471	0	1	20	20	0	20	ILTVSVAVSEGKPTEKHIQI	ILTVSVAVSEGKPTEKHIQI	ILTVSVAVSEGKPTEKHIQI	100
4	MB4	208	Query_208	IEDB_ID:27389|Rv2031c	20	1	gnl|BL_ORD_ID|385	319980|MB5000053|20428|20910|-	385	483	1	41.9726	97	5.13523e-08	1	20	412	471	0	1	20	20	0	20	ILTVSVAVSEGKPTEKHIQI	ILTVSVAVSEGKPTEKHIQI	ILTVSVAVSEGKPTEKHIQI	100
1	MB1	210	Query_210	IEDB_ID:27786|Rv1886c	9	1	gnl|BL_ORD_ID|3795	97185|MB1000025|104706|105680|-	3795	975	1	24.2534	51	0.159791	1	9	790	816	0	1	9	9	0	9	IPAEFLENF	IPAEFLENF	IPAEFLENF	100
2	MB2	210	Query_210	IEDB_ID:27786|Rv1886c	9	1	gnl|BL_ORD_ID|2458	96578|MB2000033|93305|94279|-	2458	975	1	24.2534	51	0.159719	1	9	790	816	0	1	9	9	0	9	IPAEFLENF	IPAEFLENF	IPAEFLENF	100
3	MB3	210	Query_210	IEDB_ID:27786|Rv1886c	9	1	gnl|BL_ORD_ID|3262	95626|MB3000050|88613|89587|-	3262	975	1	24.2534	51	0.159289	1	9	790	816	0	1	9	9	0	9	IPAEFLENF	IPAEFLENF	IPAEFLENF	100
4	MB4	210	Query_210	IEDB_ID:27786|Rv1886c	9	1	gnl|BL_ORD_ID|616	95674|MB5000048|103987|104961|-	616	975	1	24.2534	51	0.159095	1	9	790	816	0	1	9	9	0	9	IPAEFLENF	IPAEFLENF	IPAEFLENF	100
1	MB1	212	Query_212	IEDB_ID:27901|Rv1886c	9	1	gnl|BL_ORD_ID|3795	97185|MB1000025|104706|105680|-	3795	975	1	22.3274	46	0.667017	1	9	709	735	0	1	9	9	0	9	IPKLVANNT	IPKLVANNT	IPKLVANNT	100
2	MB2	212	Query_212	IEDB_ID:27901|Rv1886c	9	1	gnl|BL_ORD_ID|2458	96578|MB2000033|93305|94279|-	2458	975	1	22.3274	46	0.666715	1	9	709	735	0	1	9	9	0	9	IPKLVANNT	IPKLVANNT	IPKLVANNT	100
3	MB3	212	Query_212	IEDB_ID:27901|Rv1886c	9	1	gnl|BL_ORD_ID|3262	95626|MB3000050|88613|89587|-	3262	975	1	22.3274	46	0.664922	1	9	709	735	0	1	9	9	0	9	IPKLVANNT	IPKLVANNT	IPKLVANNT	100
4	MB4	212	Query_212	IEDB_ID:27901|Rv1886c	9	1	gnl|BL_ORD_ID|616	95674|MB5000048|103987|104961|-	616	975	1	22.3274	46	0.66411	1	9	709	735	0	1	9	9	0	9	IPKLVANNT	IPKLVANNT	IPKLVANNT	100
1	MB1	213	Query_213	IEDB_ID:27981|Rv1980c	20	1	gnl|BL_ORD_ID|1018	98912|MB1000028|14705|15388|-	1018	684	1	43.5134	101	3.09789e-08	1	20	310	369	0	1	20	20	0	20	IPPRGTQAVVLKVYQNAGGT	IPPRGTQAVVLKVYQNAGGT	IPPRGTQAVVLKVYQNAGGT	100
2	MB2	213	Query_213	IEDB_ID:27981|Rv1980c	20	1	gnl|BL_ORD_ID|2294	98307|MB2000035|13957|14640|-	2294	684	1	43.5134	101	3.09649e-08	1	20	310	369	0	1	20	20	0	20	IPPRGTQAVVLKVYQNAGGT	IPPRGTQAVVLKVYQNAGGT	IPPRGTQAVVLKVYQNAGGT	100
3	MB3	213	Query_213	IEDB_ID:27981|Rv1980c	20	1	gnl|BL_ORD_ID|3618	97376|MB3000055|13957|14640|-	3618	684	1	43.5134	101	3.08817e-08	1	20	310	369	0	1	20	20	0	20	IPPRGTQAVVLKVYQNAGGT	IPPRGTQAVVLKVYQNAGGT	IPPRGTQAVVLKVYQNAGGT	100
4	MB4	213	Query_213	IEDB_ID:27981|Rv1980c	20	1	gnl|BL_ORD_ID|450	97388|MB5000052|13549|14232|-	450	684	1	43.5134	101	3.08439e-08	1	20	310	369	0	1	20	20	0	20	IPPRGTQAVVLKVYQNAGGT	IPPRGTQAVVLKVYQNAGGT	IPPRGTQAVVLKVYQNAGGT	100
1	MB1	214	Query_214	IEDB_ID:28040|Rv1461	9	1	gnl|BL_ORD_ID|3500	101648|MB1000020|9676|12213|+	3500	2538	1	22.7126	47	0.54244	1	9	970	996	0	1	9	9	0	9	IPRDEVRVM	IPRDEVRVM	IPRDEVRVM	100
2	MB2	214	Query_214	IEDB_ID:28040|Rv1461	9	1	gnl|BL_ORD_ID|2670	101033|MB2000028|8746|11283|+	2670	2538	1	22.7126	47	0.542195	1	9	970	996	0	1	9	9	0	9	IPRDEVRVM	IPRDEVRVM	IPRDEVRVM	100
3	MB3	214	Query_214	IEDB_ID:28040|Rv1461	9	1	gnl|BL_ORD_ID|274	99990|MB3000042|8693|11230|+	274	2538	1	22.7126	47	0.540737	1	9	970	996	0	1	9	9	0	9	IPRDEVRVM	IPRDEVRVM	IPRDEVRVM	100
4	MB4	214	Query_214	IEDB_ID:28040|Rv1461	9	1	gnl|BL_ORD_ID|836	100072|MB5000034|2724|5261|+	836	2538	1	22.7126	47	0.540076	1	9	970	996	0	1	9	9	0	9	IPRDEVRVM	IPRDEVRVM	IPRDEVRVM	100
1	MB1	215	Query_215	IEDB_ID:28304|Rv1926c	20	1	gnl|BL_ORD_ID|1068	98911|MB1000027|13146|13622|-	1068	477	1	43.5134	101	1.54005e-08	1	20	253	312	0	1	20	20	0	20	IRGSVTPAVSQFNARTADGI	IRGSVTPAVSQFNARTADGI	IRGSVTPAVSQFNARTADGI	100
2	MB2	215	Query_215	IEDB_ID:28304|Rv1926c	20	1	gnl|BL_ORD_ID|2256	98306|MB2000034|13169|13645|-	2256	477	1	43.5134	101	1.53936e-08	1	20	253	312	0	1	20	20	0	20	IRGSVTPAVSQFNARTADGI	IRGSVTPAVSQFNARTADGI	IRGSVTPAVSQFNARTADGI	100
3	MB3	215	Query_215	IEDB_ID:28304|Rv1926c	20	1	gnl|BL_ORD_ID|3503	97375|MB3000054|9764|10240|-	3503	477	1	43.5134	101	1.53522e-08	1	20	253	312	0	1	20	20	0	20	IRGSVTPAVSQFNARTADGI	IRGSVTPAVSQFNARTADGI	IRGSVTPAVSQFNARTADGI	100
4	MB4	215	Query_215	IEDB_ID:28304|Rv1926c	20	1	gnl|BL_ORD_ID|412	97387|MB5000051|13105|13581|-	412	477	1	43.5134	101	1.53334e-08	1	20	253	312	0	1	20	20	0	20	IRGSVTPAVSQFNARTADGI	IRGSVTPAVSQFNARTADGI	IRGSVTPAVSQFNARTADGI	100
1	MB1	217	Query_217	IEDB_ID:28364|Rv3874	10	1	gnl|BL_ORD_ID|3176	97983|MB1000001|33980|34279|+	3176	300	1	23.8682	50	0.110574	1	10	226	255	0	1	10	10	0	10	IRQAGVQYSR	IRQAGVQYSR	IRQAGVQYSR	100
2	MB2	217	Query_217	IEDB_ID:28364|Rv3874	10	1	gnl|BL_ORD_ID|375	97383|MB2000059|98113|98412|+	375	300	1	23.8682	50	0.110524	1	10	226	255	0	1	10	10	0	10	IRQAGVQYSR	IRQAGVQYSR	IRQAGVQYSR	100
3	MB3	217	Query_217	IEDB_ID:28364|Rv3874	10	1	gnl|BL_ORD_ID|489	96434|MB3000001|33111|33410|+	489	300	1	23.8682	50	0.110226	1	10	226	255	0	1	10	10	0	10	IRQAGVQYSR	IRQAGVQYSR	IRQAGVQYSR	100
4	MB4	217	Query_217	IEDB_ID:28364|Rv3874	10	1	gnl|BL_ORD_ID|1888	96470|MB5000118|33047|33346|+	1888	300	1	23.8682	50	0.110092	1	10	226	255	0	1	10	10	0	10	IRQAGVQYSR	IRQAGVQYSR	IRQAGVQYSR	100
1	MB1	218	Query_218	IEDB_ID:28366|Rv3874	18	1	gnl|BL_ORD_ID|3176	97983|MB1000001|33980|34279|+	3176	300	1	37.3502	85	1.33836e-06	1	18	226	279	0	1	18	18	0	18	IRQAGVQYSRADEEQQQA	IRQAGVQYSRADEEQQQA	IRQAGVQYSRADEEQQQA	100
2	MB2	218	Query_218	IEDB_ID:28366|Rv3874	18	1	gnl|BL_ORD_ID|375	97383|MB2000059|98113|98412|+	375	300	1	37.3502	85	1.33775e-06	1	18	226	279	0	1	18	18	0	18	IRQAGVQYSRADEEQQQA	IRQAGVQYSRADEEQQQA	IRQAGVQYSRADEEQQQA	100
3	MB3	218	Query_218	IEDB_ID:28366|Rv3874	18	1	gnl|BL_ORD_ID|489	96434|MB3000001|33111|33410|+	489	300	1	37.3502	85	1.33415e-06	1	18	226	279	0	1	18	18	0	18	IRQAGVQYSRADEEQQQA	IRQAGVQYSRADEEQQQA	IRQAGVQYSRADEEQQQA	100
4	MB4	218	Query_218	IEDB_ID:28366|Rv3874	18	1	gnl|BL_ORD_ID|1888	96470|MB5000118|33047|33346|+	1888	300	1	37.3502	85	1.33252e-06	1	18	226	279	0	1	18	18	0	18	IRQAGVQYSRADEEQQQA	IRQAGVQYSRADEEQQQA	IRQAGVQYSRADEEQQQA	100
1	MB1	219	Query_219	IEDB_ID:28367|Rv3874	25	1	gnl|BL_ORD_ID|3176	97983|MB1000001|33980|34279|+	3176	300	1	51.9878	123	1.21897e-11	1	25	226	300	0	1	25	25	0	25	IRQAGVQYSRADEEQQQALSSQMGF	IRQAGVQYSRADEEQQQALSSQMGF	IRQAGVQYSRADEEQQQALSSQMGF	100
2	MB2	219	Query_219	IEDB_ID:28367|Rv3874	25	1	gnl|BL_ORD_ID|375	97383|MB2000059|98113|98412|+	375	300	1	51.9878	123	1.21842e-11	1	25	226	300	0	1	25	25	0	25	IRQAGVQYSRADEEQQQALSSQMGF	IRQAGVQYSRADEEQQQALSSQMGF	IRQAGVQYSRADEEQQQALSSQMGF	100
3	MB3	219	Query_219	IEDB_ID:28367|Rv3874	25	1	gnl|BL_ORD_ID|489	96434|MB3000001|33111|33410|+	489	300	1	51.9878	123	1.21514e-11	1	25	226	300	0	1	25	25	0	25	IRQAGVQYSRADEEQQQALSSQMGF	IRQAGVQYSRADEEQQQALSSQMGF	IRQAGVQYSRADEEQQQALSSQMGF	100
4	MB4	219	Query_219	IEDB_ID:28367|Rv3874	25	1	gnl|BL_ORD_ID|1888	96470|MB5000118|33047|33346|+	1888	300	1	51.9878	123	1.21365e-11	1	25	226	300	0	1	25	25	0	25	IRQAGVQYSRADEEQQQALSSQMGF	IRQAGVQYSRADEEQQQALSSQMGF	IRQAGVQYSRADEEQQQALSSQMGF	100
1	MB1	220	Query_220	IEDB_ID:28470|Rv3875	20	1	gnl|BL_ORD_ID|3177	97982|MB1000001|34315|34599|+	3177	285	1	41.5874	96	4.17055e-08	1	20	226	285	0	1	20	20	0	20	ISEAGQAMASTEGNVTGMFA	ISEAGQAMASTEGNVTGMFA	ISEAGQAMASTEGNVTGMFA	100
2	MB2	220	Query_220	IEDB_ID:28470|Rv3875	20	1	gnl|BL_ORD_ID|376	97382|MB2000059|98448|98732|+	376	285	1	41.5874	96	4.16866e-08	1	20	226	285	0	1	20	20	0	20	ISEAGQAMASTEGNVTGMFA	ISEAGQAMASTEGNVTGMFA	ISEAGQAMASTEGNVTGMFA	100
3	MB3	220	Query_220	IEDB_ID:28470|Rv3875	20	1	gnl|BL_ORD_ID|490	96433|MB3000001|33446|33730|+	490	285	1	41.5874	96	4.15745e-08	1	20	226	285	0	1	20	20	0	20	ISEAGQAMASTEGNVTGMFA	ISEAGQAMASTEGNVTGMFA	ISEAGQAMASTEGNVTGMFA	100
4	MB4	220	Query_220	IEDB_ID:28470|Rv3875	20	1	gnl|BL_ORD_ID|1889	96469|MB5000118|33382|33666|+	1889	285	1	41.5874	96	4.15237e-08	1	20	226	285	0	1	20	20	0	20	ISEAGQAMASTEGNVTGMFA	ISEAGQAMASTEGNVTGMFA	ISEAGQAMASTEGNVTGMFA	100
1	MB1	221	Query_221	IEDB_ID:28506|Rv3874	20	1	gnl|BL_ORD_ID|3176	97983|MB1000001|33980|34279|+	3176	300	1	41.5874	96	4.75382e-08	1	20	61	120	0	1	20	20	0	20	ISGDLKTQIDQVESTAGSLQ	ISGDLKTQIDQVESTAGSLQ	ISGDLKTQIDQVESTAGSLQ	100
2	MB2	221	Query_221	IEDB_ID:28506|Rv3874	20	1	gnl|BL_ORD_ID|375	97383|MB2000059|98113|98412|+	375	300	1	41.5874	96	4.75167e-08	1	20	61	120	0	1	20	20	0	20	ISGDLKTQIDQVESTAGSLQ	ISGDLKTQIDQVESTAGSLQ	ISGDLKTQIDQVESTAGSLQ	100
3	MB3	221	Query_221	IEDB_ID:28506|Rv3874	20	1	gnl|BL_ORD_ID|489	96434|MB3000001|33111|33410|+	489	300	1	41.5874	96	4.73889e-08	1	20	61	120	0	1	20	20	0	20	ISGDLKTQIDQVESTAGSLQ	ISGDLKTQIDQVESTAGSLQ	ISGDLKTQIDQVESTAGSLQ	100
4	MB4	221	Query_221	IEDB_ID:28506|Rv3874	20	1	gnl|BL_ORD_ID|1888	96470|MB5000118|33047|33346|+	1888	300	1	41.5874	96	4.7331e-08	1	20	61	120	0	1	20	20	0	20	ISGDLKTQIDQVESTAGSLQ	ISGDLKTQIDQVESTAGSLQ	ISGDLKTQIDQVESTAGSLQ	100
1	MB1	222	Query_222	IEDB_ID:28594|Rv1980c	20	1	gnl|BL_ORD_ID|1018	98912|MB1000028|14705|15388|-	1018	684	1	43.5134	101	3.49847e-08	1	20	160	219	0	1	20	20	0	20	ISLPSYYPDQKSLENYIAQT	ISLPSYYPDQKSLENYIAQT	ISLPSYYPDQKSLENYIAQT	100
2	MB2	222	Query_222	IEDB_ID:28594|Rv1980c	20	1	gnl|BL_ORD_ID|2294	98307|MB2000035|13957|14640|-	2294	684	1	43.5134	101	3.49689e-08	1	20	160	219	0	1	20	20	0	20	ISLPSYYPDQKSLENYIAQT	ISLPSYYPDQKSLENYIAQT	ISLPSYYPDQKSLENYIAQT	100
3	MB3	222	Query_222	IEDB_ID:28594|Rv1980c	20	1	gnl|BL_ORD_ID|3618	97376|MB3000055|13957|14640|-	3618	684	1	43.5134	101	3.48749e-08	1	20	160	219	0	1	20	20	0	20	ISLPSYYPDQKSLENYIAQT	ISLPSYYPDQKSLENYIAQT	ISLPSYYPDQKSLENYIAQT	100
4	MB4	222	Query_222	IEDB_ID:28594|Rv1980c	20	1	gnl|BL_ORD_ID|450	97388|MB5000052|13549|14232|-	450	684	1	43.5134	101	3.48322e-08	1	20	160	219	0	1	20	20	0	20	ISLPSYYPDQKSLENYIAQT	ISLPSYYPDQKSLENYIAQT	ISLPSYYPDQKSLENYIAQT	100
1	MB1	42	Query_42	IEDB_ID:2879|Rv2875	25	1	gnl|BL_ORD_ID|1149	279530|MB1000036|64570|65157|+	1149	588	1	53.1434	126	6.43441e-12	1	25	235	309	0	1	25	25	0	25	ALSGQLNPQVNLVDTLNSGQYTVFA	ALSGQLNPQVNLVDTLNSGQYTVFA	ALSGQLNPQVNLVDTLNSGQYTVFA	100
2	MB2	42	Query_42	IEDB_ID:2879|Rv2875	25	1	gnl|BL_ORD_ID|3099	277861|MB2000045|63764|64351|+	3099	588	1	53.1434	126	6.43149e-12	1	25	235	309	0	1	25	25	0	25	ALSGQLNPQVNLVDTLNSGQYTVFA	ALSGQLNPQVNLVDTLNSGQYTVFA	ALSGQLNPQVNLVDTLNSGQYTVFA	100
3	MB3	42	Query_42	IEDB_ID:2879|Rv2875	25	1	gnl|BL_ORD_ID|1309	273219|MB3000071|61572|62159|+	1309	588	1	53.1434	126	6.4142e-12	1	25	235	309	0	1	25	25	0	25	ALSGQLNPQVNLVDTLNSGQYTVFA	ALSGQLNPQVNLVDTLNSGQYTVFA	ALSGQLNPQVNLVDTLNSGQYTVFA	100
4	MB4	42	Query_42	IEDB_ID:2879|Rv2875	25	1	gnl|BL_ORD_ID|2789	273191|MB5000081|15491|16078|+	2789	588	1	53.1434	126	6.40636e-12	1	25	235	309	0	1	25	25	0	25	ALSGQLNPQVNLVDTLNSGQYTVFA	ALSGQLNPQVNLVDTLNSGQYTVFA	ALSGQLNPQVNLVDTLNSGQYTVFA	100
1	MB1	223	Query_223	IEDB_ID:29558|Rv1886c	9	1	gnl|BL_ORD_ID|3795	97185|MB1000025|104706|105680|-	3795	975	1	19.631	39	4.81338	1	9	550	576	0	1	9	9	0	9	IYAGSLSAL	IYAGSLSAL	IYAGSLSAL	100
2	MB2	223	Query_223	IEDB_ID:29558|Rv1886c	9	1	gnl|BL_ORD_ID|2458	96578|MB2000033|93305|94279|-	2458	975	1	19.631	39	4.8112	1	9	550	576	0	1	9	9	0	9	IYAGSLSAL	IYAGSLSAL	IYAGSLSAL	100
3	MB3	223	Query_223	IEDB_ID:29558|Rv1886c	9	1	gnl|BL_ORD_ID|3262	95626|MB3000050|88613|89587|-	3262	975	1	19.631	39	4.79826	1	9	550	576	0	1	9	9	0	9	IYAGSLSAL	IYAGSLSAL	IYAGSLSAL	100
4	MB4	223	Query_223	IEDB_ID:29558|Rv1886c	9	1	gnl|BL_ORD_ID|616	95674|MB5000048|103987|104961|-	616	975	1	19.631	39	4.7924	1	9	550	576	0	1	9	9	0	9	IYAGSLSAL	IYAGSLSAL	IYAGSLSAL	100
1	MB1	224	Query_224	IEDB_ID:29574|Rv1793	15	1	gnl|BL_ORD_ID|2123	290262|MB1000010|251463|251744|-	2123	282	1	32.7278	73	5.91908e-05	1	15	190	234	0	1	15	15	0	15	IYEQANAHGQKVQAA	IYEQANAHGQKVQAA	IYEQANAHGQKVQAA	100
2	MB1	224	Query_224	IEDB_ID:29574|Rv1793	15	2	gnl|BL_ORD_ID|2238	292268|MB1000013|62218|62499|+	2238	282	1	32.3426	72	6.82776e-05	1	15	190	234	0	1	15	15	0	15	IYEQANAHGQKVQAA	IYEQANAHGQKVQAA	IYEQANAHGQKVQAA	100
3	MB1	224	Query_224	IEDB_ID:29574|Rv1793	15	3	gnl|BL_ORD_ID|3698	97998|MB1000025|205|486|+	3698	282	1	32.3426	72	7.11256e-05	1	15	190	234	0	1	15	15	0	15	IYEQANAHGQKVQAA	IYEQANAHGQKVQAA	IYEQANAHGQKVQAA	100
4	MB2	224	Query_224	IEDB_ID:29574|Rv1793	15	1	gnl|BL_ORD_ID|1597	288532|MB2000015|64022|64303|-	1597	282	1	32.7278	73	5.9164e-05	1	15	190	234	0	1	15	15	0	15	IYEQANAHGQKVQAA	IYEQANAHGQKVQAA	IYEQANAHGQKVQAA	100
5	MB2	224	Query_224	IEDB_ID:29574|Rv1793	15	2	gnl|BL_ORD_ID|1190	290531|MB2000021|62182|62463|+	1190	282	1	32.3426	72	6.48505e-05	1	15	190	234	0	1	15	15	0	15	IYEQANAHGQKVQAA	IYEQANAHGQKVQAA	IYEQANAHGQKVQAA	100
6	MB2	224	Query_224	IEDB_ID:29574|Rv1793	15	3	gnl|BL_ORD_ID|2363	97397|MB2000032|32047|32328|+	2363	282	1	32.3426	72	7.10934e-05	1	15	190	234	0	1	15	15	0	15	IYEQANAHGQKVQAA	IYEQANAHGQKVQAA	IYEQANAHGQKVQAA	100
7	MB3	224	Query_224	IEDB_ID:29574|Rv1793	15	1	gnl|BL_ORD_ID|1613	285690|MB3000029|64016|64297|-	1613	282	1	32.7278	73	6.20902e-05	1	15	190	234	0	1	15	15	0	15	IYEQANAHGQKVQAA	IYEQANAHGQKVQAA	IYEQANAHGQKVQAA	100
8	MB3	224	Query_224	IEDB_ID:29574|Rv1793	15	2	gnl|BL_ORD_ID|3804	96447|MB3000048|3861|4142|+	3804	282	1	32.3426	72	7.09022e-05	1	15	190	234	0	1	15	15	0	15	IYEQANAHGQKVQAA	IYEQANAHGQKVQAA	IYEQANAHGQKVQAA	100
9	MB4	224	Query_224	IEDB_ID:29574|Rv1793	15	1	gnl|BL_ORD_ID|1857	283680|MB5000015|63975|64256|-	1857	282	1	32.7278	73	5.89328e-05	1	15	190	234	0	1	15	15	0	15	IYEQANAHGQKVQAA	IYEQANAHGQKVQAA	IYEQANAHGQKVQAA	100
10	MB4	224	Query_224	IEDB_ID:29574|Rv1793	15	2	gnl|BL_ORD_ID|491	96479|MB5000047|157|420|+	491	264	1	32.3426	72	7.46295e-05	1	15	190	234	0	1	15	15	0	15	IYEQANAHGQKVQAA	IYEQANAHGQKVQAA	IYEQANAHGQKVQAA	100
1	MB1	43	Query_43	IEDB_ID:3064|Rv3875	9	1	gnl|BL_ORD_ID|3177	97982|MB1000001|34315|34599|+	3177	285	1	20.7866	42	1.20279	1	9	244	270	0	1	9	9	0	9	AMASTEGNV	AMASTEGNV	AMASTEGNV	100
2	MB2	43	Query_43	IEDB_ID:3064|Rv3875	9	1	gnl|BL_ORD_ID|376	97382|MB2000059|98448|98732|+	376	285	1	20.7866	42	1.20224	1	9	244	270	0	1	9	9	0	9	AMASTEGNV	AMASTEGNV	AMASTEGNV	100
3	MB3	43	Query_43	IEDB_ID:3064|Rv3875	9	1	gnl|BL_ORD_ID|490	96433|MB3000001|33446|33730|+	490	285	1	20.7866	42	1.19901	1	9	244	270	0	1	9	9	0	9	AMASTEGNV	AMASTEGNV	AMASTEGNV	100
4	MB4	43	Query_43	IEDB_ID:3064|Rv3875	9	1	gnl|BL_ORD_ID|1889	96469|MB5000118|33382|33666|+	1889	285	1	20.7866	42	1.19755	1	9	244	270	0	1	9	9	0	9	AMASTEGNV	AMASTEGNV	AMASTEGNV	100
1	MB1	44	Query_44	IEDB_ID:3081|Rv0288	18	1	gnl|BL_ORD_ID|299	97984|MB1000004|153695|153982|+	299	288	1	39.6614	91	2.33555e-07	1	18	181	234	0	1	18	18	0	18	AMEDLVRAYHAMSSTHEA	AMEDLVRAYHAMSSTHEA	AMEDLVRAYHAMSSTHEA	100
2	MB2	44	Query_44	IEDB_ID:3081|Rv0288	18	1	gnl|BL_ORD_ID|732	97384|MB2000003|150996|151283|+	732	288	1	39.6614	91	2.33449e-07	1	18	181	234	0	1	18	18	0	18	AMEDLVRAYHAMSSTHEA	AMEDLVRAYHAMSSTHEA	AMEDLVRAYHAMSSTHEA	100
3	MB3	44	Query_44	IEDB_ID:3081|Rv0288	18	1	gnl|BL_ORD_ID|3668	96435|MB3000006|15591|15878|+	3668	288	1	39.6614	91	2.32822e-07	1	18	181	234	0	1	18	18	0	18	AMEDLVRAYHAMSSTHEA	AMEDLVRAYHAMSSTHEA	AMEDLVRAYHAMSSTHEA	100
4	MB4	44	Query_44	IEDB_ID:3081|Rv0288	18	1	gnl|BL_ORD_ID|3160	96471|MB5000004|12805|13092|+	3160	288	1	39.6614	91	2.32537e-07	1	18	181	234	0	1	18	18	0	18	AMEDLVRAYHAMSSTHEA	AMEDLVRAYHAMSSTHEA	AMEDLVRAYHAMSSTHEA	100
1	MB1	45	Query_45	IEDB_ID:3094|Rv1886c	9	1	gnl|BL_ORD_ID|3795	97185|MB1000025|104706|105680|-	3795	975	1	21.557	44	1.14332	1	9	619	645	0	1	9	9	0	9	AMGDAGGYK	AMGDAGGYK	AMGDAGGYK	100
2	MB1	45	Query_45	IEDB_ID:3094|Rv1886c	9	2	gnl|BL_ORD_ID|649	97177|MB1000049|11383|12396|-	649	1014	1	21.557	44	1.21519	1	9	628	654	0	1	9	9	0	9	AMGDAGGYK	AMGDAGGYK	AMGDAGGYK	100
3	MB2	45	Query_45	IEDB_ID:3094|Rv1886c	9	1	gnl|BL_ORD_ID|2458	96578|MB2000033|93305|94279|-	2458	975	1	21.557	44	1.14281	1	9	619	645	0	1	9	9	0	9	AMGDAGGYK	AMGDAGGYK	AMGDAGGYK	100
4	MB2	45	Query_45	IEDB_ID:3094|Rv1886c	9	2	gnl|BL_ORD_ID|301	96570|MB2000059|11374|12387|-	301	1014	1	21.557	44	1.21464	1	9	628	654	0	1	9	9	0	9	AMGDAGGYK	AMGDAGGYK	AMGDAGGYK	100
5	MB3	45	Query_45	IEDB_ID:3094|Rv1886c	9	1	gnl|BL_ORD_ID|3262	95626|MB3000050|88613|89587|-	3262	975	1	21.557	44	1.13973	1	9	619	645	0	1	9	9	0	9	AMGDAGGYK	AMGDAGGYK	AMGDAGGYK	100
6	MB3	45	Query_45	IEDB_ID:3094|Rv1886c	9	2	gnl|BL_ORD_ID|3003	95618|MB3000094|11383|12396|-	3003	1014	1	21.557	44	1.21137	1	9	628	654	0	1	9	9	0	9	AMGDAGGYK	AMGDAGGYK	AMGDAGGYK	100
7	MB4	45	Query_45	IEDB_ID:3094|Rv1886c	9	1	gnl|BL_ORD_ID|616	95674|MB5000048|103987|104961|-	616	975	1	21.557	44	1.13834	1	9	619	645	0	1	9	9	0	9	AMGDAGGYK	AMGDAGGYK	AMGDAGGYK	100
8	MB4	45	Query_45	IEDB_ID:3094|Rv1886c	9	2	gnl|BL_ORD_ID|2365	95666|MB5000117|11383|12396|-	2365	1014	1	21.557	44	1.20989	1	9	628	654	0	1	9	9	0	9	AMGDAGGYK	AMGDAGGYK	AMGDAGGYK	100
1	MB1	225	Query_225	IEDB_ID:31342|Rv3418c	16	1	gnl|BL_ORD_ID|2824	97420|MB1000045|81685|81984|-	2824	300	1	33.113	74	3.84987e-05	1	16	34	81	0	1	16	16	0	16	KILVQANEAETTTASG	KILVQANEAETTTASG	KILVQANEAETTTASG	100
2	MB2	225	Query_225	IEDB_ID:31342|Rv3418c	16	1	gnl|BL_ORD_ID|1971	96814|MB2000053|44156|44455|+	1971	300	1	33.113	74	3.84813e-05	1	16	34	81	0	1	16	16	0	16	KILVQANEAETTTASG	KILVQANEAETTTASG	KILVQANEAETTTASG	100
3	MB3	225	Query_225	IEDB_ID:31342|Rv3418c	16	1	gnl|BL_ORD_ID|53	95864|MB3000087|16486|16785|-	53	300	1	33.113	74	3.83778e-05	1	16	34	81	0	1	16	16	0	16	KILVQANEAETTTASG	KILVQANEAETTTASG	KILVQANEAETTTASG	100
4	MB4	225	Query_225	IEDB_ID:31342|Rv3418c	16	1	gnl|BL_ORD_ID|2422	95911|MB5000110|16496|16795|-	2422	300	1	33.113	74	3.83309e-05	1	16	34	81	0	1	16	16	0	16	KILVQANEAETTTASG	KILVQANEAETTTASG	KILVQANEAETTTASG	100
1	MB1	226	Query_226	IEDB_ID:31443|Rv3763	20	1	gnl|BL_ORD_ID|927	98552|MB1000048|253364|253840|+	927	477	1	43.5134	101	1.54005e-08	1	20	391	450	0	1	20	20	0	20	KITGTATGVDMANPMSPVNK	KITGTATGVDMANPMSPVNK	KITGTATGVDMANPMSPVNK	100
2	MB2	226	Query_226	IEDB_ID:31443|Rv3763	20	1	gnl|BL_ORD_ID|207	97951|MB2000058|49457|49933|+	207	477	1	43.5134	101	1.53936e-08	1	20	391	450	0	1	20	20	0	20	KITGTATGVDMANPMSPVNK	KITGTATGVDMANPMSPVNK	KITGTATGVDMANPMSPVNK	100
3	MB3	226	Query_226	IEDB_ID:31443|Rv3763	20	1	gnl|BL_ORD_ID|3110	97006|MB3000093|67818|68294|+	3110	477	1	43.5134	101	1.53522e-08	1	20	391	450	0	1	20	20	0	20	KITGTATGVDMANPMSPVNK	KITGTATGVDMANPMSPVNK	KITGTATGVDMANPMSPVNK	100
4	MB4	226	Query_226	IEDB_ID:31443|Rv3763	20	1	gnl|BL_ORD_ID|2325	97028|MB5000116|86867|87343|+	2325	477	1	43.5134	101	1.53334e-08	1	20	391	450	0	1	20	20	0	20	KITGTATGVDMANPMSPVNK	KITGTATGVDMANPMSPVNK	KITGTATGVDMANPMSPVNK	100
1	MB1	227	Query_227	IEDB_ID:31749|Rv0440	9	1	gnl|BL_ORD_ID|84	97427|MB1000006|101925|103544|+	84	1620	1	19.631	39	5.89411	1	9	1105	1131	0	1	9	9	0	9	KLAGGVAVI	KLAGGVAVI	KLAGGVAVI	100
2	MB1	227	Query_227	IEDB_ID:31749|Rv0440	9	2	gnl|BL_ORD_ID|2823	97423|MB1000045|79971|81587|-	2823	1617	1	19.2458	38	6.41799	1	9	1105	1131	0	1	9	9	0	9	KLAGGVAVI	KLAGGVAVI	KLAGGVAVI	100
3	MB2	227	Query_227	IEDB_ID:31749|Rv0440	9	1	gnl|BL_ORD_ID|1060	96821|MB2000008|95696|97315|+	1060	1620	1	19.631	39	5.89144	1	9	1105	1131	0	1	9	9	0	9	KLAGGVAVI	KLAGGVAVI	KLAGGVAVI	100
4	MB2	227	Query_227	IEDB_ID:31749|Rv0440	9	2	gnl|BL_ORD_ID|1972	96817|MB2000053|44553|46169|+	1972	1617	1	19.2458	38	6.41509	1	9	1105	1131	0	1	9	9	0	9	KLAGGVAVI	KLAGGVAVI	KLAGGVAVI	100
5	MB3	227	Query_227	IEDB_ID:31749|Rv0440	9	1	gnl|BL_ORD_ID|2036	95871|MB3000017|32222|33841|+	2036	1620	1	19.631	39	5.8756	1	9	1105	1131	0	1	9	9	0	9	KLAGGVAVI	KLAGGVAVI	KLAGGVAVI	100
6	MB3	227	Query_227	IEDB_ID:31749|Rv0440	9	2	gnl|BL_ORD_ID|52	95867|MB3000087|14772|16388|-	52	1617	1	19.2458	38	6.39784	1	9	1105	1131	0	1	9	9	0	9	KLAGGVAVI	KLAGGVAVI	KLAGGVAVI	100
7	MB4	227	Query_227	IEDB_ID:31749|Rv0440	9	1	gnl|BL_ORD_ID|3313	95918|MB5000005|126988|128607|+	3313	1620	1	19.631	39	5.86842	1	9	1105	1131	0	1	9	9	0	9	KLAGGVAVI	KLAGGVAVI	KLAGGVAVI	100
8	MB4	227	Query_227	IEDB_ID:31749|Rv0440	9	2	gnl|BL_ORD_ID|2421	95914|MB5000110|14782|16398|-	2421	1617	1	19.2458	38	6.39002	1	9	1105	1131	0	1	9	9	0	9	KLAGGVAVI	KLAGGVAVI	KLAGGVAVI	100
1	MB1	228	Query_228	IEDB_ID:31838|Rv2945c	25	1	gnl|BL_ORD_ID|2667	218830|MB1000037|98259|98998|-	2667	740	1	53.1434	126	1.23587e-11	1	25	361	435	0	1	25	25	0	25	KLFDDWSNLGSISELSTSRVLDPAA	KLFDDWSNLGSISELSTSRVLDPAA	KLFDDWSNLGSISELSTSRVLDPAA	100
2	MB2	228	Query_228	IEDB_ID:31838|Rv2945c	25	1	gnl|BL_ORD_ID|1217	217538|MB2000048|15209|15948|-	1217	740	1	53.1434	126	1.23531e-11	1	25	361	435	0	1	25	25	0	25	KLFDDWSNLGSISELSTSRVLDPAA	KLFDDWSNLGSISELSTSRVLDPAA	KLFDDWSNLGSISELSTSRVLDPAA	100
3	MB3	228	Query_228	IEDB_ID:31838|Rv2945c	25	1	gnl|BL_ORD_ID|1238	214391|MB3000072|5818|6557|-	1238	740	1	53.1434	126	1.23199e-11	1	25	361	435	0	1	25	25	0	25	KLFDDWSNLGSISELSTSRVLDPAA	KLFDDWSNLGSISELSTSRVLDPAA	KLFDDWSNLGSISELSTSRVLDPAA	100
4	MB4	228	Query_228	IEDB_ID:31838|Rv2945c	25	1	gnl|BL_ORD_ID|2873	214269|MB5000087|37241|37980|-	2873	740	1	53.1434	126	1.23048e-11	1	25	361	435	0	1	25	25	0	25	KLFDDWSNLGSISELSTSRVLDPAA	KLFDDWSNLGSISELSTSRVLDPAA	KLFDDWSNLGSISELSTSRVLDPAA	100
1	MB1	229	Query_229	IEDB_ID:31902|Rv3804c	9	1	gnl|BL_ORD_ID|649	97177|MB1000049|11383|12396|-	649	1014	1	21.9422	45	0.864884	1	9	724	750	0	1	9	9	0	9	KLIANNTRV	KLIANNTRV	KLIANNTRV	100
2	MB2	229	Query_229	IEDB_ID:31902|Rv3804c	9	1	gnl|BL_ORD_ID|301	96570|MB2000059|11374|12387|-	301	1014	1	21.9422	45	0.864492	1	9	724	750	0	1	9	9	0	9	KLIANNTRV	KLIANNTRV	KLIANNTRV	100
3	MB3	229	Query_229	IEDB_ID:31902|Rv3804c	9	1	gnl|BL_ORD_ID|3003	95618|MB3000094|11383|12396|-	3003	1014	1	21.9422	45	0.862168	1	9	724	750	0	1	9	9	0	9	KLIANNTRV	KLIANNTRV	KLIANNTRV	100
4	MB4	229	Query_229	IEDB_ID:31902|Rv3804c	9	1	gnl|BL_ORD_ID|2365	95666|MB5000117|11383|12396|-	2365	1014	1	21.9422	45	0.861114	1	9	724	750	0	1	9	9	0	9	KLIANNTRV	KLIANNTRV	KLIANNTRV	100
1	MB1	46	Query_46	IEDB_ID:3196|Rv0288	18	1	gnl|BL_ORD_ID|299	97984|MB1000004|153695|153982|+	299	288	1	38.1206	87	8.3287e-07	1	18	211	264	0	1	18	18	0	18	AMSSTHEANTMAMMARDT	AMSSTHEANTMAMMARDT	AMSSTHEANTMAMMARDT	100
2	MB2	46	Query_46	IEDB_ID:3196|Rv0288	18	1	gnl|BL_ORD_ID|732	97384|MB2000003|150996|151283|+	732	288	1	38.1206	87	8.32493e-07	1	18	211	264	0	1	18	18	0	18	AMSSTHEANTMAMMARDT	AMSSTHEANTMAMMARDT	AMSSTHEANTMAMMARDT	100
3	MB3	46	Query_46	IEDB_ID:3196|Rv0288	18	1	gnl|BL_ORD_ID|3668	96435|MB3000006|15591|15878|+	3668	288	1	38.1206	87	8.30254e-07	1	18	211	264	0	1	18	18	0	18	AMSSTHEANTMAMMARDT	AMSSTHEANTMAMMARDT	AMSSTHEANTMAMMARDT	100
4	MB4	46	Query_46	IEDB_ID:3196|Rv0288	18	1	gnl|BL_ORD_ID|3160	96471|MB5000004|12805|13092|+	3160	288	1	38.1206	87	8.2924e-07	1	18	211	264	0	1	18	18	0	18	AMSSTHEANTMAMMARDT	AMSSTHEANTMAMMARDT	AMSSTHEANTMAMMARDT	100
1	MB1	230	Query_230	IEDB_ID:32213|Rv1886c	9	1	gnl|BL_ORD_ID|3795	97185|MB1000025|104706|105680|-	3795	975	1	21.9422	45	0.905724	1	9	715	741	0	1	9	9	0	9	KLVANNTRL	KLVANNTRL	KLVANNTRL	100
2	MB2	230	Query_230	IEDB_ID:32213|Rv1886c	9	1	gnl|BL_ORD_ID|2458	96578|MB2000033|93305|94279|-	2458	975	1	21.9422	45	0.905315	1	9	715	741	0	1	9	9	0	9	KLVANNTRL	KLVANNTRL	KLVANNTRL	100
3	MB3	230	Query_230	IEDB_ID:32213|Rv1886c	9	1	gnl|BL_ORD_ID|3262	95626|MB3000050|88613|89587|-	3262	975	1	21.9422	45	0.90288	1	9	715	741	0	1	9	9	0	9	KLVANNTRL	KLVANNTRL	KLVANNTRL	100
4	MB4	230	Query_230	IEDB_ID:32213|Rv1886c	9	1	gnl|BL_ORD_ID|616	95674|MB5000048|103987|104961|-	616	975	1	21.9422	45	0.901777	1	9	715	741	0	1	9	9	0	9	KLVANNTRL	KLVANNTRL	KLVANNTRL	100
1	MB1	231	Query_231	IEDB_ID:32215|Rv1886c	18	1	gnl|BL_ORD_ID|3795	97185|MB1000025|104706|105680|-	3795	975	1	41.9726	97	1.67254e-07	1	18	715	768	0	1	18	18	0	18	KLVANNTRLWVYCGNGTP	KLVANNTRLWVYCGNGTP	KLVANNTRLWVYCGNGTP	100
2	MB2	231	Query_231	IEDB_ID:32215|Rv1886c	18	1	gnl|BL_ORD_ID|2458	96578|MB2000033|93305|94279|-	2458	975	1	41.9726	97	1.67179e-07	1	18	715	768	0	1	18	18	0	18	KLVANNTRLWVYCGNGTP	KLVANNTRLWVYCGNGTP	KLVANNTRLWVYCGNGTP	100
3	MB3	231	Query_231	IEDB_ID:32215|Rv1886c	18	1	gnl|BL_ORD_ID|3262	95626|MB3000050|88613|89587|-	3262	975	1	41.9726	97	1.66729e-07	1	18	715	768	0	1	18	18	0	18	KLVANNTRLWVYCGNGTP	KLVANNTRLWVYCGNGTP	KLVANNTRLWVYCGNGTP	100
4	MB4	231	Query_231	IEDB_ID:32215|Rv1886c	18	1	gnl|BL_ORD_ID|616	95674|MB5000048|103987|104961|-	616	975	1	41.9726	97	1.66525e-07	1	18	715	768	0	1	18	18	0	18	KLVANNTRLWVYCGNGTP	KLVANNTRLWVYCGNGTP	KLVANNTRLWVYCGNGTP	100
1	MB1	47	Query_47	IEDB_ID:3248|Rv3418c	16	1	gnl|BL_ORD_ID|2824	97420|MB1000045|81685|81984|-	2824	300	1	33.8834	76	2.08324e-05	1	16	49	96	0	1	16	16	0	16	ANEAETTTASGLVIPD	ANEAETTTASGLVIPD	ANEAETTTASGLVIPD	100
2	MB2	47	Query_47	IEDB_ID:3248|Rv3418c	16	1	gnl|BL_ORD_ID|1971	96814|MB2000053|44156|44455|+	1971	300	1	33.8834	76	2.0823e-05	1	16	49	96	0	1	16	16	0	16	ANEAETTTASGLVIPD	ANEAETTTASGLVIPD	ANEAETTTASGLVIPD	100
3	MB3	47	Query_47	IEDB_ID:3248|Rv3418c	16	1	gnl|BL_ORD_ID|53	95864|MB3000087|16486|16785|-	53	300	1	33.8834	76	2.0767e-05	1	16	49	96	0	1	16	16	0	16	ANEAETTTASGLVIPD	ANEAETTTASGLVIPD	ANEAETTTASGLVIPD	100
4	MB4	47	Query_47	IEDB_ID:3248|Rv3418c	16	1	gnl|BL_ORD_ID|2422	95911|MB5000110|16496|16795|-	2422	300	1	33.8834	76	2.07416e-05	1	16	49	96	0	1	16	16	0	16	ANEAETTTASGLVIPD	ANEAETTTASGLVIPD	ANEAETTTASGLVIPD	100
1	MB1	9	Query_9	IEDB_ID:326|Rv3874	15	1	gnl|BL_ORD_ID|3176	97983|MB1000001|33980|34279|+	3176	300	1	32.3426	72	7.60658e-05	1	15	181	225	0	1	15	15	0	15	AANKQKQELDEISTN	AANKQKQELDEISTN	AANKQKQELDEISTN	100
2	MB2	9	Query_9	IEDB_ID:326|Rv3874	15	1	gnl|BL_ORD_ID|375	97383|MB2000059|98113|98412|+	375	300	1	32.3426	72	7.60313e-05	1	15	181	225	0	1	15	15	0	15	AANKQKQELDEISTN	AANKQKQELDEISTN	AANKQKQELDEISTN	100
3	MB3	9	Query_9	IEDB_ID:326|Rv3874	15	1	gnl|BL_ORD_ID|489	96434|MB3000001|33111|33410|+	489	300	1	32.3426	72	7.58269e-05	1	15	181	225	0	1	15	15	0	15	AANKQKQELDEISTN	AANKQKQELDEISTN	AANKQKQELDEISTN	100
4	MB4	9	Query_9	IEDB_ID:326|Rv3874	15	1	gnl|BL_ORD_ID|1888	96470|MB5000118|33047|33346|+	1888	300	1	32.3426	72	7.57342e-05	1	15	181	225	0	1	15	15	0	15	AANKQKQELDEISTN	AANKQKQELDEISTN	AANKQKQELDEISTN	100
1	MB1	232	Query_232	IEDB_ID:32668|Rv2945c	25	1	gnl|BL_ORD_ID|2667	218830|MB1000037|98259|98998|-	2667	740	1	52.373	124	2.61375e-11	1	25	91	165	0	1	25	25	0	25	KPDAEEQGVPVSPTASDPALLAEIR	KPDAEEQGVPVSPTASDPALLAEIR	KPDAEEQGVPVSPTASDPALLAEIR	100
2	MB2	232	Query_232	IEDB_ID:32668|Rv2945c	25	1	gnl|BL_ORD_ID|1217	217538|MB2000048|15209|15948|-	1217	740	1	52.373	124	2.61257e-11	1	25	91	165	0	1	25	25	0	25	KPDAEEQGVPVSPTASDPALLAEIR	KPDAEEQGVPVSPTASDPALLAEIR	KPDAEEQGVPVSPTASDPALLAEIR	100
3	MB3	232	Query_232	IEDB_ID:32668|Rv2945c	25	1	gnl|BL_ORD_ID|1238	214391|MB3000072|5818|6557|-	1238	740	1	52.373	124	2.60554e-11	1	25	91	165	0	1	25	25	0	25	KPDAEEQGVPVSPTASDPALLAEIR	KPDAEEQGVPVSPTASDPALLAEIR	KPDAEEQGVPVSPTASDPALLAEIR	100
4	MB4	232	Query_232	IEDB_ID:32668|Rv2945c	25	1	gnl|BL_ORD_ID|2873	214269|MB5000087|37241|37980|-	2873	740	1	52.373	124	2.60236e-11	1	25	91	165	0	1	25	25	0	25	KPDAEEQGVPVSPTASDPALLAEIR	KPDAEEQGVPVSPTASDPALLAEIR	KPDAEEQGVPVSPTASDPALLAEIR	100
1	MB1	233	Query_233	IEDB_ID:32692|Rv0440	15	1	gnl|BL_ORD_ID|84	97427|MB1000006|101925|103544|+	84	1620	1	33.8834	76	0.000124521	1	15	1561	1605	0	1	15	15	0	15	KPEKEKASVPGGGDM	KPEKEKASVPGGGDM	KPEKEKASVPGGGDM	100
2	MB2	233	Query_233	IEDB_ID:32692|Rv0440	15	1	gnl|BL_ORD_ID|1060	96821|MB2000008|95696|97315|+	1060	1620	1	33.8834	76	0.000124464	1	15	1561	1605	0	1	15	15	0	15	KPEKEKASVPGGGDM	KPEKEKASVPGGGDM	KPEKEKASVPGGGDM	100
3	MB3	233	Query_233	IEDB_ID:32692|Rv0440	15	1	gnl|BL_ORD_ID|2036	95871|MB3000017|32222|33841|+	2036	1620	1	33.8834	76	0.00012413	1	15	1561	1605	0	1	15	15	0	15	KPEKEKASVPGGGDM	KPEKEKASVPGGGDM	KPEKEKASVPGGGDM	100
4	MB4	233	Query_233	IEDB_ID:32692|Rv0440	15	1	gnl|BL_ORD_ID|3313	95918|MB5000005|126988|128607|+	3313	1620	1	33.8834	76	0.000123978	1	15	1561	1605	0	1	15	15	0	15	KPEKEKASVPGGGDM	KPEKEKASVPGGGDM	KPEKEKASVPGGGDM	100
1	MB1	10	Query_10	IEDB_ID:327|Rv3874	20	1	gnl|BL_ORD_ID|3176	97983|MB1000001|33980|34279|+	3176	300	1	41.9726	97	3.02716e-08	1	20	181	240	0	1	20	20	0	20	AANKQKQELDEISTNIRQAG	AANKQKQELDEISTNIRQAG	AANKQKQELDEISTNIRQAG	100
2	MB2	10	Query_10	IEDB_ID:327|Rv3874	20	1	gnl|BL_ORD_ID|375	97383|MB2000059|98113|98412|+	375	300	1	41.9726	97	3.02579e-08	1	20	181	240	0	1	20	20	0	20	AANKQKQELDEISTNIRQAG	AANKQKQELDEISTNIRQAG	AANKQKQELDEISTNIRQAG	100
3	MB3	10	Query_10	IEDB_ID:327|Rv3874	20	1	gnl|BL_ORD_ID|489	96434|MB3000001|33111|33410|+	489	300	1	41.9726	97	3.01766e-08	1	20	181	240	0	1	20	20	0	20	AANKQKQELDEISTNIRQAG	AANKQKQELDEISTNIRQAG	AANKQKQELDEISTNIRQAG	100
4	MB4	10	Query_10	IEDB_ID:327|Rv3874	20	1	gnl|BL_ORD_ID|1888	96470|MB5000118|33047|33346|+	1888	300	1	41.9726	97	3.01397e-08	1	20	181	240	0	1	20	20	0	20	AANKQKQELDEISTNIRQAG	AANKQKQELDEISTNIRQAG	AANKQKQELDEISTNIRQAG	100
1	MB1	234	Query_234	IEDB_ID:32710|Rv3467	9	3	gnl|BL_ORD_ID|2869	93633|MB1000046|2|280|+	2869	279	1	21.9422	45	0.458854	1	9	10	36	0	1	9	9	0	9	KPGCDAPAY	KPGCDAPAY	KPGCDAPAY	100
2	MB4	234	Query_234	IEDB_ID:32710|Rv3467	9	1	gnl|BL_ORD_ID|2589	180918|MB5000002|3|1296|-	2589	1294	1	23.8682	50	0.202938	1	9	1094	1120	0	2	9	9	0	9	KPGCDAPAY	KPGCDAPAY	KPGCDAPAY	100
1	MB1	11	Query_11	IEDB_ID:328|Rv3874	25	1	gnl|BL_ORD_ID|3176	97983|MB1000001|33980|34279|+	3176	300	1	52.7582	125	5.11343e-12	1	25	181	255	0	1	25	25	0	25	AANKQKQELDEISTNIRQAGVQYSR	AANKQKQELDEISTNIRQAGVQYSR	AANKQKQELDEISTNIRQAGVQYSR	100
2	MB2	11	Query_11	IEDB_ID:328|Rv3874	25	1	gnl|BL_ORD_ID|375	97383|MB2000059|98113|98412|+	375	300	1	52.7582	125	5.11111e-12	1	25	181	255	0	1	25	25	0	25	AANKQKQELDEISTNIRQAGVQYSR	AANKQKQELDEISTNIRQAGVQYSR	AANKQKQELDEISTNIRQAGVQYSR	100
3	MB3	11	Query_11	IEDB_ID:328|Rv3874	25	1	gnl|BL_ORD_ID|489	96434|MB3000001|33111|33410|+	489	300	1	52.7582	125	5.09737e-12	1	25	181	255	0	1	25	25	0	25	AANKQKQELDEISTNIRQAGVQYSR	AANKQKQELDEISTNIRQAGVQYSR	AANKQKQELDEISTNIRQAGVQYSR	100
4	MB4	11	Query_11	IEDB_ID:328|Rv3874	25	1	gnl|BL_ORD_ID|1888	96470|MB5000118|33047|33346|+	1888	300	1	52.7582	125	5.09114e-12	1	25	181	255	0	1	25	25	0	25	AANKQKQELDEISTNIRQAGVQYSR	AANKQKQELDEISTNIRQAGVQYSR	AANKQKQELDEISTNIRQAGVQYSR	100
1	MB1	235	Query_235	IEDB_ID:32860|Rv0670	9	1	gnl|BL_ORD_ID|497	97940|MB1000008|146769|147524|+	497	756	1	20.7866	42	2.19317	1	9	112	138	0	1	9	9	0	9	KPRDDAAAL	KPRDDAAAL	KPRDDAAAL	100
2	MB2	235	Query_235	IEDB_ID:32860|Rv0670	9	1	gnl|BL_ORD_ID|901	97338|MB2000009|162345|163100|+	901	756	1	20.7866	42	2.19217	1	9	112	138	0	1	9	9	0	9	KPRDDAAAL	KPRDDAAAL	KPRDDAAAL	100
3	MB3	235	Query_235	IEDB_ID:32860|Rv0670	9	1	gnl|BL_ORD_ID|2409	96392|MB3000018|162517|163272|+	2409	756	1	20.7866	42	2.18628	1	9	112	138	0	1	9	9	0	9	KPRDDAAAL	KPRDDAAAL	KPRDDAAAL	100
4	MB4	235	Query_235	IEDB_ID:32860|Rv0670	9	1	gnl|BL_ORD_ID|3071	96432|MB5000007|162444|163199|+	3071	756	1	20.7866	42	2.18361	1	9	112	138	0	1	9	9	0	9	KPRDDAAAL	KPRDDAAAL	KPRDDAAAL	100
1	MB1	236	Query_236	IEDB_ID:32971|Rv3874	15	1	gnl|BL_ORD_ID|3176	97983|MB1000001|33980|34279|+	3176	300	1	33.4982	75	3.29402e-05	1	15	196	240	0	1	15	15	0	15	KQELDEISTNIRQAG	KQELDEISTNIRQAG	KQELDEISTNIRQAG	100
2	MB2	236	Query_236	IEDB_ID:32971|Rv3874	15	1	gnl|BL_ORD_ID|375	97383|MB2000059|98113|98412|+	375	300	1	33.4982	75	3.29253e-05	1	15	196	240	0	1	15	15	0	15	KQELDEISTNIRQAG	KQELDEISTNIRQAG	KQELDEISTNIRQAG	100
3	MB3	236	Query_236	IEDB_ID:32971|Rv3874	15	1	gnl|BL_ORD_ID|489	96434|MB3000001|33111|33410|+	489	300	1	33.4982	75	3.28367e-05	1	15	196	240	0	1	15	15	0	15	KQELDEISTNIRQAG	KQELDEISTNIRQAG	KQELDEISTNIRQAG	100
4	MB4	236	Query_236	IEDB_ID:32971|Rv3874	15	1	gnl|BL_ORD_ID|1888	96470|MB5000118|33047|33346|+	1888	300	1	33.4982	75	3.27966e-05	1	15	196	240	0	1	15	15	0	15	KQELDEISTNIRQAG	KQELDEISTNIRQAG	KQELDEISTNIRQAG	100
1	MB1	237	Query_237	IEDB_ID:33162|Rv3418c	16	1	gnl|BL_ORD_ID|2824	97420|MB1000045|81685|81984|-	2824	300	1	35.4242	80	5.78258e-06	1	16	169	216	0	1	16	16	0	16	KRIPLDVAEGDTVIYS	KRIPLDVAEGDTVIYS	KRIPLDVAEGDTVIYS	100
2	MB2	237	Query_237	IEDB_ID:33162|Rv3418c	16	1	gnl|BL_ORD_ID|1971	96814|MB2000053|44156|44455|+	1971	300	1	35.4242	80	5.77996e-06	1	16	169	216	0	1	16	16	0	16	KRIPLDVAEGDTVIYS	KRIPLDVAEGDTVIYS	KRIPLDVAEGDTVIYS	100
3	MB3	237	Query_237	IEDB_ID:33162|Rv3418c	16	1	gnl|BL_ORD_ID|53	95864|MB3000087|16486|16785|-	53	300	1	35.4242	80	5.76442e-06	1	16	169	216	0	1	16	16	0	16	KRIPLDVAEGDTVIYS	KRIPLDVAEGDTVIYS	KRIPLDVAEGDTVIYS	100
4	MB4	237	Query_237	IEDB_ID:33162|Rv3418c	16	1	gnl|BL_ORD_ID|2422	95911|MB5000110|16496|16795|-	2422	300	1	35.4242	80	5.75737e-06	1	16	169	216	0	1	16	16	0	16	KRIPLDVAEGDTVIYS	KRIPLDVAEGDTVIYS	KRIPLDVAEGDTVIYS	100
1	MB1	238	Query_238	IEDB_ID:33402|Rv1980c	20	1	gnl|BL_ORD_ID|1018	98912|MB1000028|14705|15388|-	1018	684	1	40.817	94	3.75683e-07	1	20	190	249	0	1	20	20	0	20	KSLENYIAQTRDKFLSAATS	KSLENYIAQTRDKFLSAATS	KSLENYIAQTRDKFLSAATS	100
2	MB2	238	Query_238	IEDB_ID:33402|Rv1980c	20	1	gnl|BL_ORD_ID|2294	98307|MB2000035|13957|14640|-	2294	684	1	40.817	94	3.75513e-07	1	20	190	249	0	1	20	20	0	20	KSLENYIAQTRDKFLSAATS	KSLENYIAQTRDKFLSAATS	KSLENYIAQTRDKFLSAATS	100
3	MB3	238	Query_238	IEDB_ID:33402|Rv1980c	20	1	gnl|BL_ORD_ID|3618	97376|MB3000055|13957|14640|-	3618	684	1	40.817	94	3.74503e-07	1	20	190	249	0	1	20	20	0	20	KSLENYIAQTRDKFLSAATS	KSLENYIAQTRDKFLSAATS	KSLENYIAQTRDKFLSAATS	100
4	MB4	238	Query_238	IEDB_ID:33402|Rv1980c	20	1	gnl|BL_ORD_ID|450	97388|MB5000052|13549|14232|-	450	684	1	40.817	94	3.74046e-07	1	20	190	249	0	1	20	20	0	20	KSLENYIAQTRDKFLSAATS	KSLENYIAQTRDKFLSAATS	KSLENYIAQTRDKFLSAATS	100
1	MB1	239	Query_239	IEDB_ID:33707|Rv0440	11	1	gnl|BL_ORD_ID|84	97427|MB1000006|101925|103544|+	84	1620	1	25.7942	55	0.0606719	1	11	7	39	0	1	11	11	0	11	KTIAYDEEARR	KTIAYDEEARR	KTIAYDEEARR	100
2	MB2	239	Query_239	IEDB_ID:33707|Rv0440	11	1	gnl|BL_ORD_ID|1060	96821|MB2000008|95696|97315|+	1060	1620	1	25.7942	55	0.0606444	1	11	7	39	0	1	11	11	0	11	KTIAYDEEARR	KTIAYDEEARR	KTIAYDEEARR	100
3	MB3	239	Query_239	IEDB_ID:33707|Rv0440	11	1	gnl|BL_ORD_ID|2036	95871|MB3000017|32222|33841|+	2036	1620	1	25.7942	55	0.0604814	1	11	7	39	0	1	11	11	0	11	KTIAYDEEARR	KTIAYDEEARR	KTIAYDEEARR	100
4	MB4	239	Query_239	IEDB_ID:33707|Rv0440	11	1	gnl|BL_ORD_ID|3313	95918|MB5000005|126988|128607|+	3313	1620	1	25.7942	55	0.0604074	1	11	7	39	0	1	11	11	0	11	KTIAYDEEARR	KTIAYDEEARR	KTIAYDEEARR	100
1	MB1	240	Query_240	IEDB_ID:33831|Rv3874	15	1	gnl|BL_ORD_ID|3176	97983|MB1000001|33980|34279|+	3176	300	1	31.9574	71	0.000126853	1	15	76	120	0	1	15	15	0	15	KTQIDQVESTAGSLQ	KTQIDQVESTAGSLQ	KTQIDQVESTAGSLQ	100
2	MB2	240	Query_240	IEDB_ID:33831|Rv3874	15	1	gnl|BL_ORD_ID|375	97383|MB2000059|98113|98412|+	375	300	1	31.9574	71	0.000126796	1	15	76	120	0	1	15	15	0	15	KTQIDQVESTAGSLQ	KTQIDQVESTAGSLQ	KTQIDQVESTAGSLQ	100
3	MB3	240	Query_240	IEDB_ID:33831|Rv3874	15	1	gnl|BL_ORD_ID|489	96434|MB3000001|33111|33410|+	489	300	1	31.9574	71	0.000126455	1	15	76	120	0	1	15	15	0	15	KTQIDQVESTAGSLQ	KTQIDQVESTAGSLQ	KTQIDQVESTAGSLQ	100
4	MB4	240	Query_240	IEDB_ID:33831|Rv3874	15	1	gnl|BL_ORD_ID|1888	96470|MB5000118|33047|33346|+	1888	300	1	31.9574	71	0.0001263	1	15	76	120	0	1	15	15	0	15	KTQIDQVESTAGSLQ	KTQIDQVESTAGSLQ	KTQIDQVESTAGSLQ	100
1	MB1	241	Query_241	IEDB_ID:33951|Rv0440	15	1	gnl|BL_ORD_ID|84	97427|MB1000006|101925|103544|+	84	1620	1	33.4982	75	0.000201416	1	15	1321	1365	0	1	15	15	0	15	KVALEAPLKQIAFNS	KVALEAPLKQIAFNS	KVALEAPLKQIAFNS	100
2	MB2	241	Query_241	IEDB_ID:33951|Rv0440	15	1	gnl|BL_ORD_ID|1060	96821|MB2000008|95696|97315|+	1060	1620	1	33.4982	75	0.000201325	1	15	1321	1365	0	1	15	15	0	15	KVALEAPLKQIAFNS	KVALEAPLKQIAFNS	KVALEAPLKQIAFNS	100
3	MB3	241	Query_241	IEDB_ID:33951|Rv0440	15	1	gnl|BL_ORD_ID|2036	95871|MB3000017|32222|33841|+	2036	1620	1	33.4982	75	0.000200783	1	15	1321	1365	0	1	15	15	0	15	KVALEAPLKQIAFNS	KVALEAPLKQIAFNS	KVALEAPLKQIAFNS	100
4	MB4	241	Query_241	IEDB_ID:33951|Rv0440	15	1	gnl|BL_ORD_ID|3313	95918|MB5000005|126988|128607|+	3313	1620	1	33.4982	75	0.000200538	1	15	1321	1365	0	1	15	15	0	15	KVALEAPLKQIAFNS	KVALEAPLKQIAFNS	KVALEAPLKQIAFNS	100
1	MB1	242	Query_242	IEDB_ID:33972|Rv2945c	25	1	gnl|BL_ORD_ID|2667	218830|MB1000037|98259|98998|-	2667	740	1	50.0618	118	1.94268e-10	1	25	226	300	0	1	25	25	0	25	KVDSLLGITSADVDVRANPLAAKGV	KVDSLLGITSADVDVRANPLAAKGV	KVDSLLGITSADVDVRANPLAAKGV	100
2	MB2	242	Query_242	IEDB_ID:33972|Rv2945c	25	1	gnl|BL_ORD_ID|1217	217538|MB2000048|15209|15948|-	1217	740	1	50.0618	118	1.9418e-10	1	25	226	300	0	1	25	25	0	25	KVDSLLGITSADVDVRANPLAAKGV	KVDSLLGITSADVDVRANPLAAKGV	KVDSLLGITSADVDVRANPLAAKGV	100
3	MB3	242	Query_242	IEDB_ID:33972|Rv2945c	25	1	gnl|BL_ORD_ID|1238	214391|MB3000072|5818|6557|-	1238	740	1	50.0618	118	1.93658e-10	1	25	226	300	0	1	25	25	0	25	KVDSLLGITSADVDVRANPLAAKGV	KVDSLLGITSADVDVRANPLAAKGV	KVDSLLGITSADVDVRANPLAAKGV	100
4	MB4	242	Query_242	IEDB_ID:33972|Rv2945c	25	1	gnl|BL_ORD_ID|2873	214269|MB5000087|37241|37980|-	2873	740	1	50.0618	118	1.93421e-10	1	25	226	300	0	1	25	25	0	25	KVDSLLGITSADVDVRANPLAAKGV	KVDSLLGITSADVDVRANPLAAKGV	KVDSLLGITSADVDVRANPLAAKGV	100
1	MB1	48	Query_48	IEDB_ID:3403|Rv3804c	20	1	gnl|BL_ORD_ID|649	97177|MB1000049|11383|12396|-	649	1014	1	41.5874	96	2.40092e-07	1	20	460	519	0	1	20	20	0	20	ANRHVKPTGSAVVGLSMAAS	ANRHVKPTGSAVVGLSMAAS	ANRHVKPTGSAVVGLSMAAS	100
2	MB2	48	Query_48	IEDB_ID:3403|Rv3804c	20	1	gnl|BL_ORD_ID|301	96570|MB2000059|11374|12387|-	301	1014	1	41.5874	96	2.39984e-07	1	20	460	519	0	1	20	20	0	20	ANRHVKPTGSAVVGLSMAAS	ANRHVKPTGSAVVGLSMAAS	ANRHVKPTGSAVVGLSMAAS	100
3	MB3	48	Query_48	IEDB_ID:3403|Rv3804c	20	1	gnl|BL_ORD_ID|3003	95618|MB3000094|11383|12396|-	3003	1014	1	41.5874	96	2.39338e-07	1	20	460	519	0	1	20	20	0	20	ANRHVKPTGSAVVGLSMAAS	ANRHVKPTGSAVVGLSMAAS	ANRHVKPTGSAVVGLSMAAS	100
4	MB4	48	Query_48	IEDB_ID:3403|Rv3804c	20	1	gnl|BL_ORD_ID|2365	95666|MB5000117|11383|12396|-	2365	1014	1	41.5874	96	2.39046e-07	1	20	460	519	0	1	20	20	0	20	ANRHVKPTGSAVVGLSMAAS	ANRHVKPTGSAVVGLSMAAS	ANRHVKPTGSAVVGLSMAAS	100
1	MB1	243	Query_243	IEDB_ID:34174|Rv1793	15	1	gnl|BL_ORD_ID|2123	290262|MB1000010|251463|251744|-	2123	282	1	31.9574	71	0.000120051	1	15	220	264	0	1	15	15	0	15	KVQAAGNNMAQTDSA	KVQAAGNNMAQTDSA	KVQAAGNNMAQTDSA	100
2	MB1	243	Query_243	IEDB_ID:34174|Rv1793	15	2	gnl|BL_ORD_ID|3698	97998|MB1000025|205|486|+	3698	282	1	31.5722	70	0.000126404	1	15	220	264	0	1	15	15	0	15	KVQAAGNNMAQTDSA	KVQAAGNNMAQTDSA	KVQAAGNNMAQTDSA	100
3	MB1	243	Query_243	IEDB_ID:34174|Rv1793	15	3	gnl|BL_ORD_ID|2238	292268|MB1000013|62218|62499|+	2238	282	1	31.5722	70	0.000133099	1	15	220	264	0	1	15	15	0	15	KVQAAGNNMAQTDSA	KVQAAGNNMAQTDSA	KVQAAGNNMAQTDSA	100
4	MB2	243	Query_243	IEDB_ID:34174|Rv1793	15	1	gnl|BL_ORD_ID|1597	288532|MB2000015|64022|64303|-	1597	282	1	31.9574	71	0.000119997	1	15	220	264	0	1	15	15	0	15	KVQAAGNNMAQTDSA	KVQAAGNNMAQTDSA	KVQAAGNNMAQTDSA	100
5	MB2	243	Query_243	IEDB_ID:34174|Rv1793	15	2	gnl|BL_ORD_ID|2363	97397|MB2000032|32047|32328|+	2363	282	1	31.5722	70	0.000126347	1	15	220	264	0	1	15	15	0	15	KVQAAGNNMAQTDSA	KVQAAGNNMAQTDSA	KVQAAGNNMAQTDSA	100
6	MB2	243	Query_243	IEDB_ID:34174|Rv1793	15	3	gnl|BL_ORD_ID|1190	290531|MB2000021|62182|62463|+	1190	282	1	31.5722	70	0.000128982	1	15	220	264	0	1	15	15	0	15	KVQAAGNNMAQTDSA	KVQAAGNNMAQTDSA	KVQAAGNNMAQTDSA	100
7	MB3	243	Query_243	IEDB_ID:34174|Rv1793	15	1	gnl|BL_ORD_ID|3804	96447|MB3000048|3861|4142|+	3804	282	1	31.5722	70	0.000126007	1	15	220	264	0	1	15	15	0	15	KVQAAGNNMAQTDSA	KVQAAGNNMAQTDSA	KVQAAGNNMAQTDSA	100
8	MB3	243	Query_243	IEDB_ID:34174|Rv1793	15	2	gnl|BL_ORD_ID|1613	285690|MB3000029|64016|64297|-	1613	282	1	31.5722	70	0.000126007	1	15	220	264	0	1	15	15	0	15	KVQAAGNNMAQTDSA	KVQAAGNNMAQTDSA	KVQAAGNNMAQTDSA	100
9	MB4	243	Query_243	IEDB_ID:34174|Rv1793	15	1	gnl|BL_ORD_ID|1857	283680|MB5000015|63975|64256|-	1857	282	1	31.9574	71	0.000119528	1	15	220	264	0	1	15	15	0	15	KVQAAGNNMAQTDSA	KVQAAGNNMAQTDSA	KVQAAGNNMAQTDSA	100
10	MB4	243	Query_243	IEDB_ID:34174|Rv1793	15	2	gnl|BL_ORD_ID|491	96479|MB5000047|157|420|+	491	264	1	31.5722	70	0.0001236	1	15	220	264	0	1	15	15	0	15	KVQAAGNNMAQTDSA	KVQAAGNNMAQTDSA	KVQAAGNNMAQTDSA	100
1	MB1	49	Query_49	IEDB_ID:3422|Rv3804c	20	1	gnl|BL_ORD_ID|649	97177|MB1000049|11383|12396|-	649	1014	1	43.1282	100	7.7473e-08	1	20	220	279	0	1	20	20	0	20	ANSPALYLLDGLRAQDDFSG	ANSPALYLLDGLRAQDDFSG	ANSPALYLLDGLRAQDDFSG	100
2	MB2	49	Query_49	IEDB_ID:3422|Rv3804c	20	1	gnl|BL_ORD_ID|301	96570|MB2000059|11374|12387|-	301	1014	1	43.1282	100	7.74379e-08	1	20	220	279	0	1	20	20	0	20	ANSPALYLLDGLRAQDDFSG	ANSPALYLLDGLRAQDDFSG	ANSPALYLLDGLRAQDDFSG	100
3	MB3	49	Query_49	IEDB_ID:3422|Rv3804c	20	1	gnl|BL_ORD_ID|3003	95618|MB3000094|11383|12396|-	3003	1014	1	43.1282	100	7.72297e-08	1	20	220	279	0	1	20	20	0	20	ANSPALYLLDGLRAQDDFSG	ANSPALYLLDGLRAQDDFSG	ANSPALYLLDGLRAQDDFSG	100
4	MB4	49	Query_49	IEDB_ID:3422|Rv3804c	20	1	gnl|BL_ORD_ID|2365	95666|MB5000117|11383|12396|-	2365	1014	1	43.1282	100	7.71353e-08	1	20	220	279	0	1	20	20	0	20	ANSPALYLLDGLRAQDDFSG	ANSPALYLLDGLRAQDDFSG	ANSPALYLLDGLRAQDDFSG	100
1	MB1	244	Query_244	IEDB_ID:34232|Rv3763	20	1	gnl|BL_ORD_ID|927	98552|MB1000048|253364|253840|+	927	477	1	41.9726	97	6.17144e-08	1	20	151	210	0	1	20	20	0	20	KVVIDGKDQNVTGSVVCTTA	KVVIDGKDQNVTGSVVCTTA	KVVIDGKDQNVTGSVVCTTA	100
2	MB2	244	Query_244	IEDB_ID:34232|Rv3763	20	1	gnl|BL_ORD_ID|207	97951|MB2000058|49457|49933|+	207	477	1	41.9726	97	6.16864e-08	1	20	151	210	0	1	20	20	0	20	KVVIDGKDQNVTGSVVCTTA	KVVIDGKDQNVTGSVVCTTA	KVVIDGKDQNVTGSVVCTTA	100
3	MB3	244	Query_244	IEDB_ID:34232|Rv3763	20	1	gnl|BL_ORD_ID|3110	97006|MB3000093|67818|68294|+	3110	477	1	41.9726	97	6.15206e-08	1	20	151	210	0	1	20	20	0	20	KVVIDGKDQNVTGSVVCTTA	KVVIDGKDQNVTGSVVCTTA	KVVIDGKDQNVTGSVVCTTA	100
4	MB4	244	Query_244	IEDB_ID:34232|Rv3763	20	1	gnl|BL_ORD_ID|2325	97028|MB5000116|86867|87343|+	2325	477	1	41.9726	97	6.14454e-08	1	20	151	210	0	1	20	20	0	20	KVVIDGKDQNVTGSVVCTTA	KVVIDGKDQNVTGSVVCTTA	KVVIDGKDQNVTGSVVCTTA	100
1	MB1	245	Query_245	IEDB_ID:34437|Rv3418c	16	1	gnl|BL_ORD_ID|2824	97420|MB1000045|81685|81984|-	2824	300	1	35.4242	80	5.61164e-06	1	16	217	264	0	1	16	16	0	16	KYGGTEIKYNGEEYLI	KYGGTEIKYNGEEYLI	KYGGTEIKYNGEEYLI	100
2	MB2	245	Query_245	IEDB_ID:34437|Rv3418c	16	1	gnl|BL_ORD_ID|1971	96814|MB2000053|44156|44455|+	1971	300	1	35.4242	80	5.6091e-06	1	16	217	264	0	1	16	16	0	16	KYGGTEIKYNGEEYLI	KYGGTEIKYNGEEYLI	KYGGTEIKYNGEEYLI	100
3	MB3	245	Query_245	IEDB_ID:34437|Rv3418c	16	1	gnl|BL_ORD_ID|53	95864|MB3000087|16486|16785|-	53	300	1	35.4242	80	5.59401e-06	1	16	217	264	0	1	16	16	0	16	KYGGTEIKYNGEEYLI	KYGGTEIKYNGEEYLI	KYGGTEIKYNGEEYLI	100
4	MB4	245	Query_245	IEDB_ID:34437|Rv3418c	16	1	gnl|BL_ORD_ID|2422	95911|MB5000110|16496|16795|-	2422	300	1	35.4242	80	5.58718e-06	1	16	217	264	0	1	16	16	0	16	KYGGTEIKYNGEEYLI	KYGGTEIKYNGEEYLI	KYGGTEIKYNGEEYLI	100
1	MB1	246	Query_246	IEDB_ID:34823|Rv3804c	20	1	gnl|BL_ORD_ID|649	97177|MB1000049|11383|12396|-	649	1014	1	44.2838	103	2.74907e-08	1	20	532	591	0	1	20	20	0	20	LAIYHPQQFVYAGAMSGLLD	LAIYHPQQFVYAGAMSGLLD	LAIYHPQQFVYAGAMSGLLD	100
2	MB2	246	Query_246	IEDB_ID:34823|Rv3804c	20	1	gnl|BL_ORD_ID|301	96570|MB2000059|11374|12387|-	301	1014	1	44.2838	103	2.74783e-08	1	20	532	591	0	1	20	20	0	20	LAIYHPQQFVYAGAMSGLLD	LAIYHPQQFVYAGAMSGLLD	LAIYHPQQFVYAGAMSGLLD	100
3	MB3	246	Query_246	IEDB_ID:34823|Rv3804c	20	1	gnl|BL_ORD_ID|3003	95618|MB3000094|11383|12396|-	3003	1014	1	44.2838	103	2.74044e-08	1	20	532	591	0	1	20	20	0	20	LAIYHPQQFVYAGAMSGLLD	LAIYHPQQFVYAGAMSGLLD	LAIYHPQQFVYAGAMSGLLD	100
4	MB4	246	Query_246	IEDB_ID:34823|Rv3804c	20	1	gnl|BL_ORD_ID|2365	95666|MB5000117|11383|12396|-	2365	1014	1	44.2838	103	2.73709e-08	1	20	532	591	0	1	20	20	0	20	LAIYHPQQFVYAGAMSGLLD	LAIYHPQQFVYAGAMSGLLD	LAIYHPQQFVYAGAMSGLLD	100
1	MB1	247	Query_247	IEDB_ID:34928|Rv3874	20	1	gnl|BL_ORD_ID|3176	97983|MB1000001|33980|34279|+	3176	300	1	44.2838	103	6.19868e-09	1	20	31	90	0	1	20	20	0	20	LAQEAGNFERISGDLKTQID	LAQEAGNFERISGDLKTQID	LAQEAGNFERISGDLKTQID	100
2	MB2	247	Query_247	IEDB_ID:34928|Rv3874	20	1	gnl|BL_ORD_ID|375	97383|MB2000059|98113|98412|+	375	300	1	44.2838	103	6.19587e-09	1	20	31	90	0	1	20	20	0	20	LAQEAGNFERISGDLKTQID	LAQEAGNFERISGDLKTQID	LAQEAGNFERISGDLKTQID	100
3	MB3	247	Query_247	IEDB_ID:34928|Rv3874	20	1	gnl|BL_ORD_ID|489	96434|MB3000001|33111|33410|+	489	300	1	44.2838	103	6.17921e-09	1	20	31	90	0	1	20	20	0	20	LAQEAGNFERISGDLKTQID	LAQEAGNFERISGDLKTQID	LAQEAGNFERISGDLKTQID	100
4	MB4	247	Query_247	IEDB_ID:34928|Rv3874	20	1	gnl|BL_ORD_ID|1888	96470|MB5000118|33047|33346|+	1888	300	1	44.2838	103	6.17166e-09	1	20	31	90	0	1	20	20	0	20	LAQEAGNFERISGDLKTQID	LAQEAGNFERISGDLKTQID	LAQEAGNFERISGDLKTQID	100
1	MB1	248	Query_248	IEDB_ID:34949|Rv3875	24	1	gnl|BL_ORD_ID|3177	97982|MB1000001|34315|34599|+	3177	285	1	49.6766	117	7.1105e-11	1	24	214	285	0	1	24	24	0	24	LARTISEAGQAMASTEGNVTGMFA	LARTISEAGQAMASTEGNVTGMFA	LARTISEAGQAMASTEGNVTGMFA	100
2	MB2	248	Query_248	IEDB_ID:34949|Rv3875	24	1	gnl|BL_ORD_ID|376	97382|MB2000059|98448|98732|+	376	285	1	49.6766	117	7.10728e-11	1	24	214	285	0	1	24	24	0	24	LARTISEAGQAMASTEGNVTGMFA	LARTISEAGQAMASTEGNVTGMFA	LARTISEAGQAMASTEGNVTGMFA	100
3	MB3	248	Query_248	IEDB_ID:34949|Rv3875	24	1	gnl|BL_ORD_ID|490	96433|MB3000001|33446|33730|+	490	285	1	49.6766	117	7.08817e-11	1	24	214	285	0	1	24	24	0	24	LARTISEAGQAMASTEGNVTGMFA	LARTISEAGQAMASTEGNVTGMFA	LARTISEAGQAMASTEGNVTGMFA	100
4	MB4	248	Query_248	IEDB_ID:34949|Rv3875	24	1	gnl|BL_ORD_ID|1889	96469|MB5000118|33382|33666|+	1889	285	1	49.6766	117	7.07951e-11	1	24	214	285	0	1	24	24	0	24	LARTISEAGQAMASTEGNVTGMFA	LARTISEAGQAMASTEGNVTGMFA	LARTISEAGQAMASTEGNVTGMFA	100
1	MB1	2	Query_2	IEDB_ID:35|Rv0934	20	1	gnl|BL_ORD_ID|2018	100774|MB1000010|133094|134215|+	2018	1122	1	41.2022	95	4.6869e-07	1	20	850	909	0	1	20	20	0	20	AAAGFASKTPANQAISMIDG	AAAGFASKTPANQAISMIDG	AAAGFASKTPANQAISMIDG	100
2	MB2	2	Query_2	IEDB_ID:35|Rv0934	20	1	gnl|BL_ORD_ID|117	100152|MB2000012|132910|134031|+	117	1122	1	41.2022	95	4.68477e-07	1	20	850	909	0	1	20	20	0	20	AAAGFASKTPANQAISMIDG	AAAGFASKTPANQAISMIDG	AAAGFASKTPANQAISMIDG	100
3	MB3	2	Query_2	IEDB_ID:35|Rv0934	20	1	gnl|BL_ORD_ID|1744	99109|MB3000026|5230|6351|+	1744	1122	1	41.2022	95	4.67218e-07	1	20	850	909	0	1	20	20	0	20	AAAGFASKTPANQAISMIDG	AAAGFASKTPANQAISMIDG	AAAGFASKTPANQAISMIDG	100
4	MB4	2	Query_2	IEDB_ID:35|Rv0934	20	1	gnl|BL_ORD_ID|1655	99199|MB5000012|120451|121572|+	1655	1122	1	41.2022	95	4.66647e-07	1	20	850	909	0	1	20	20	0	20	AAAGFASKTPANQAISMIDG	AAAGFASKTPANQAISMIDG	AAAGFASKTPANQAISMIDG	100
1	MB1	50	Query_50	IEDB_ID:3505|Rv0934	20	1	gnl|BL_ORD_ID|2018	100774|MB1000010|133094|134215|+	2018	1122	1	46.2098	108	6.70507e-09	1	20	913	972	0	1	20	20	0	20	APDGYPIINYEYAIVNNRQK	APDGYPIINYEYAIVNNRQK	APDGYPIINYEYAIVNNRQK	100
2	MB2	50	Query_50	IEDB_ID:3505|Rv0934	20	1	gnl|BL_ORD_ID|117	100152|MB2000012|132910|134031|+	117	1122	1	46.2098	108	6.70204e-09	1	20	913	972	0	1	20	20	0	20	APDGYPIINYEYAIVNNRQK	APDGYPIINYEYAIVNNRQK	APDGYPIINYEYAIVNNRQK	100
3	MB3	50	Query_50	IEDB_ID:3505|Rv0934	20	1	gnl|BL_ORD_ID|1744	99109|MB3000026|5230|6351|+	1744	1122	1	46.2098	108	6.68401e-09	1	20	913	972	0	1	20	20	0	20	APDGYPIINYEYAIVNNRQK	APDGYPIINYEYAIVNNRQK	APDGYPIINYEYAIVNNRQK	100
4	MB4	50	Query_50	IEDB_ID:3505|Rv0934	20	1	gnl|BL_ORD_ID|1655	99199|MB5000012|120451|121572|+	1655	1122	1	46.2098	108	6.67585e-09	1	20	913	972	0	1	20	20	0	20	APDGYPIINYEYAIVNNRQK	APDGYPIINYEYAIVNNRQK	APDGYPIINYEYAIVNNRQK	100
1	MB1	249	Query_249	IEDB_ID:35139|Rv3875	16	1	gnl|BL_ORD_ID|3177	97982|MB1000001|34315|34599|+	3177	285	1	35.039	79	9.78026e-06	1	16	85	132	0	1	16	16	0	16	LDEGKQSLTKLAAAWG	LDEGKQSLTKLAAAWG	LDEGKQSLTKLAAAWG	100
2	MB2	249	Query_249	IEDB_ID:35139|Rv3875	16	1	gnl|BL_ORD_ID|376	97382|MB2000059|98448|98732|+	376	285	1	35.039	79	9.77583e-06	1	16	85	132	0	1	16	16	0	16	LDEGKQSLTKLAAAWG	LDEGKQSLTKLAAAWG	LDEGKQSLTKLAAAWG	100
3	MB3	249	Query_249	IEDB_ID:35139|Rv3875	16	1	gnl|BL_ORD_ID|490	96433|MB3000001|33446|33730|+	490	285	1	35.039	79	9.74954e-06	1	16	85	132	0	1	16	16	0	16	LDEGKQSLTKLAAAWG	LDEGKQSLTKLAAAWG	LDEGKQSLTKLAAAWG	100
4	MB4	249	Query_249	IEDB_ID:35139|Rv3875	16	1	gnl|BL_ORD_ID|1889	96469|MB5000118|33382|33666|+	1889	285	1	35.039	79	9.73763e-06	1	16	85	132	0	1	16	16	0	16	LDEGKQSLTKLAAAWG	LDEGKQSLTKLAAAWG	LDEGKQSLTKLAAAWG	100
1	MB1	250	Query_250	IEDB_ID:35140|Rv3874	15	1	gnl|BL_ORD_ID|3176	97983|MB1000001|33980|34279|+	3176	300	1	34.6538	78	1.21387e-05	1	15	205	249	0	1	15	15	0	15	LDEISTNIRQAGVQY	LDEISTNIRQAGVQY	LDEISTNIRQAGVQY	100
2	MB2	250	Query_250	IEDB_ID:35140|Rv3874	15	1	gnl|BL_ORD_ID|375	97383|MB2000059|98113|98412|+	375	300	1	34.6538	78	1.21332e-05	1	15	205	249	0	1	15	15	0	15	LDEISTNIRQAGVQY	LDEISTNIRQAGVQY	LDEISTNIRQAGVQY	100
3	MB3	250	Query_250	IEDB_ID:35140|Rv3874	15	1	gnl|BL_ORD_ID|489	96434|MB3000001|33111|33410|+	489	300	1	34.6538	78	1.21006e-05	1	15	205	249	0	1	15	15	0	15	LDEISTNIRQAGVQY	LDEISTNIRQAGVQY	LDEISTNIRQAGVQY	100
4	MB4	250	Query_250	IEDB_ID:35140|Rv3874	15	1	gnl|BL_ORD_ID|1888	96470|MB5000118|33047|33346|+	1888	300	1	34.6538	78	1.20858e-05	1	15	205	249	0	1	15	15	0	15	LDEISTNIRQAGVQY	LDEISTNIRQAGVQY	LDEISTNIRQAGVQY	100
1	MB1	251	Query_251	IEDB_ID:35316|Rv3418c	15	1	gnl|BL_ORD_ID|2824	97420|MB1000045|81685|81984|-	2824	300	1	33.113	74	3.76481e-05	1	15	181	225	0	1	15	15	0	15	LDVAEGDTVIYSKYG	LDVAEGDTVIYSKYG	LDVAEGDTVIYSKYG	100
2	MB2	251	Query_251	IEDB_ID:35316|Rv3418c	15	1	gnl|BL_ORD_ID|1971	96814|MB2000053|44156|44455|+	1971	300	1	33.113	74	3.7631e-05	1	15	181	225	0	1	15	15	0	15	LDVAEGDTVIYSKYG	LDVAEGDTVIYSKYG	LDVAEGDTVIYSKYG	100
3	MB3	251	Query_251	IEDB_ID:35316|Rv3418c	15	1	gnl|BL_ORD_ID|53	95864|MB3000087|16486|16785|-	53	300	1	33.113	74	3.75299e-05	1	15	181	225	0	1	15	15	0	15	LDVAEGDTVIYSKYG	LDVAEGDTVIYSKYG	LDVAEGDTVIYSKYG	100
4	MB4	251	Query_251	IEDB_ID:35316|Rv3418c	15	1	gnl|BL_ORD_ID|2422	95911|MB5000110|16496|16795|-	2422	300	1	33.113	74	3.7484e-05	1	15	181	225	0	1	15	15	0	15	LDVAEGDTVIYSKYG	LDVAEGDTVIYSKYG	LDVAEGDTVIYSKYG	100
1	MB1	252	Query_252	IEDB_ID:35391|Rv3418c	16	1	gnl|BL_ORD_ID|2824	97420|MB1000045|81685|81984|-	2824	300	1	33.4982	75	3.30012e-05	1	16	25	72	0	1	16	16	0	16	LEDKILVQANEAETTT	LEDKILVQANEAETTT	LEDKILVQANEAETTT	100
2	MB2	252	Query_252	IEDB_ID:35391|Rv3418c	16	1	gnl|BL_ORD_ID|1971	96814|MB2000053|44156|44455|+	1971	300	1	33.4982	75	3.29863e-05	1	16	25	72	0	1	16	16	0	16	LEDKILVQANEAETTT	LEDKILVQANEAETTT	LEDKILVQANEAETTT	100
3	MB3	252	Query_252	IEDB_ID:35391|Rv3418c	16	1	gnl|BL_ORD_ID|53	95864|MB3000087|16486|16785|-	53	300	1	33.4982	75	3.28976e-05	1	16	25	72	0	1	16	16	0	16	LEDKILVQANEAETTT	LEDKILVQANEAETTT	LEDKILVQANEAETTT	100
4	MB4	252	Query_252	IEDB_ID:35391|Rv3418c	16	1	gnl|BL_ORD_ID|2422	95911|MB5000110|16496|16795|-	2422	300	1	33.4982	75	3.28574e-05	1	16	25	72	0	1	16	16	0	16	LEDKILVQANEAETTT	LEDKILVQANEAETTT	LEDKILVQANEAETTT	100
1	MB1	253	Query_253	IEDB_ID:35403|Rv0440	15	1	gnl|BL_ORD_ID|84	97427|MB1000006|101925|103544|+	84	1620	1	33.113	74	0.000262185	1	15	181	225	0	1	15	15	0	15	LEDPYEKIGAELVKE	LEDPYEKIGAELVKE	LEDPYEKIGAELVKE	100
2	MB2	253	Query_253	IEDB_ID:35403|Rv0440	15	1	gnl|BL_ORD_ID|1060	96821|MB2000008|95696|97315|+	1060	1620	1	33.113	74	0.000262066	1	15	181	225	0	1	15	15	0	15	LEDPYEKIGAELVKE	LEDPYEKIGAELVKE	LEDPYEKIGAELVKE	100
3	MB3	253	Query_253	IEDB_ID:35403|Rv0440	15	1	gnl|BL_ORD_ID|2036	95871|MB3000017|32222|33841|+	2036	1620	1	33.113	74	0.000261362	1	15	181	225	0	1	15	15	0	15	LEDPYEKIGAELVKE	LEDPYEKIGAELVKE	LEDPYEKIGAELVKE	100
4	MB4	253	Query_253	IEDB_ID:35403|Rv0440	15	1	gnl|BL_ORD_ID|3313	95918|MB5000005|126988|128607|+	3313	1620	1	33.113	74	0.000261042	1	15	181	225	0	1	15	15	0	15	LEDPYEKIGAELVKE	LEDPYEKIGAELVKE	LEDPYEKIGAELVKE	100
1	MB1	254	Query_254	IEDB_ID:35785|Rv2031c	9	1	gnl|BL_ORD_ID|979	327249|MB1000029|20428|20910|-	979	483	1	22.3274	46	0.464388	1	9	112	138	0	1	9	9	0	9	LFAAFPSFA	LFAAFPSFA	LFAAFPSFA	100
2	MB2	254	Query_254	IEDB_ID:35785|Rv2031c	9	1	gnl|BL_ORD_ID|3571	325150|MB2000036|18303|18785|-	3571	483	1	22.3274	46	0.464178	1	9	112	138	0	1	9	9	0	9	LFAAFPSFA	LFAAFPSFA	LFAAFPSFA	100
3	MB3	254	Query_254	IEDB_ID:35785|Rv2031c	9	1	gnl|BL_ORD_ID|3752	319749|MB3000056|20475|20957|-	3752	483	1	22.3274	46	0.46293	1	9	112	138	0	1	9	9	0	9	LFAAFPSFA	LFAAFPSFA	LFAAFPSFA	100
4	MB4	254	Query_254	IEDB_ID:35785|Rv2031c	9	1	gnl|BL_ORD_ID|385	319980|MB5000053|20428|20910|-	385	483	1	22.3274	46	0.462364	1	9	112	138	0	1	9	9	0	9	LFAAFPSFA	LFAAFPSFA	LFAAFPSFA	100
1	MB1	255	Query_255	IEDB_ID:35787|Rv2031c	20	1	gnl|BL_ORD_ID|979	327249|MB1000029|20428|20910|-	979	483	1	43.5134	101	1.56942e-08	1	20	112	171	0	1	20	20	0	20	LFAAFPSFAGLRPTFDTRLM	LFAAFPSFAGLRPTFDTRLM	LFAAFPSFAGLRPTFDTRLM	100
2	MB2	255	Query_255	IEDB_ID:35787|Rv2031c	20	1	gnl|BL_ORD_ID|3571	325150|MB2000036|18303|18785|-	3571	483	1	43.5134	101	1.56871e-08	1	20	112	171	0	1	20	20	0	20	LFAAFPSFAGLRPTFDTRLM	LFAAFPSFAGLRPTFDTRLM	LFAAFPSFAGLRPTFDTRLM	100
3	MB3	255	Query_255	IEDB_ID:35787|Rv2031c	20	1	gnl|BL_ORD_ID|3752	319749|MB3000056|20475|20957|-	3752	483	1	43.5134	101	1.56449e-08	1	20	112	171	0	1	20	20	0	20	LFAAFPSFAGLRPTFDTRLM	LFAAFPSFAGLRPTFDTRLM	LFAAFPSFAGLRPTFDTRLM	100
4	MB4	255	Query_255	IEDB_ID:35787|Rv2031c	20	1	gnl|BL_ORD_ID|385	319980|MB5000053|20428|20910|-	385	483	1	43.5134	101	1.56258e-08	1	20	112	171	0	1	20	20	0	20	LFAAFPSFAGLRPTFDTRLM	LFAAFPSFAGLRPTFDTRLM	LFAAFPSFAGLRPTFDTRLM	100
1	MB1	256	Query_256	IEDB_ID:36046|Rv2945c	25	1	gnl|BL_ORD_ID|2667	218830|MB1000037|98259|98998|-	2667	740	1	55.8398	133	1.18914e-12	1	25	46	120	0	1	25	25	0	25	LGACLALWLSGCSSPKPDAEEQGVP	LGACLALWLSGCSSPKPDAEEQGVP	LGACLALWLSGCSSPKPDAEEQGVP	100
2	MB2	256	Query_256	IEDB_ID:36046|Rv2945c	25	1	gnl|BL_ORD_ID|1217	217538|MB2000048|15209|15948|-	1217	740	1	55.8398	133	1.1886e-12	1	25	46	120	0	1	25	25	0	25	LGACLALWLSGCSSPKPDAEEQGVP	LGACLALWLSGCSSPKPDAEEQGVP	LGACLALWLSGCSSPKPDAEEQGVP	100
3	MB3	256	Query_256	IEDB_ID:36046|Rv2945c	25	1	gnl|BL_ORD_ID|1238	214391|MB3000072|5818|6557|-	1238	740	1	55.8398	133	1.1854e-12	1	25	46	120	0	1	25	25	0	25	LGACLALWLSGCSSPKPDAEEQGVP	LGACLALWLSGCSSPKPDAEEQGVP	LGACLALWLSGCSSPKPDAEEQGVP	100
4	MB4	256	Query_256	IEDB_ID:36046|Rv2945c	25	1	gnl|BL_ORD_ID|2873	214269|MB5000087|37241|37980|-	2873	740	1	55.8398	133	1.18396e-12	1	25	46	120	0	1	25	25	0	25	LGACLALWLSGCSSPKPDAEEQGVP	LGACLALWLSGCSSPKPDAEEQGVP	LGACLALWLSGCSSPKPDAEEQGVP	100
1	MB1	51	Query_51	IEDB_ID:3629|Rv1980c	20	1	gnl|BL_ORD_ID|1018	98912|MB1000028|14705|15388|-	1018	684	1	46.2098	108	4.1525e-09	1	20	70	129	0	1	20	20	0	20	APKTYCEELKGTDTGQACQI	APKTYCEELKGTDTGQACQI	APKTYCEELKGTDTGQACQI	100
2	MB2	51	Query_51	IEDB_ID:3629|Rv1980c	20	1	gnl|BL_ORD_ID|2294	98307|MB2000035|13957|14640|-	2294	684	1	46.2098	108	4.15062e-09	1	20	70	129	0	1	20	20	0	20	APKTYCEELKGTDTGQACQI	APKTYCEELKGTDTGQACQI	APKTYCEELKGTDTGQACQI	100
3	MB3	51	Query_51	IEDB_ID:3629|Rv1980c	20	1	gnl|BL_ORD_ID|3618	97376|MB3000055|13957|14640|-	3618	684	1	46.2098	108	4.13945e-09	1	20	70	129	0	1	20	20	0	20	APKTYCEELKGTDTGQACQI	APKTYCEELKGTDTGQACQI	APKTYCEELKGTDTGQACQI	100
4	MB4	51	Query_51	IEDB_ID:3629|Rv1980c	20	1	gnl|BL_ORD_ID|450	97388|MB5000052|13549|14232|-	450	684	1	46.2098	108	4.1344e-09	1	20	70	129	0	1	20	20	0	20	APKTYCEELKGTDTGQACQI	APKTYCEELKGTDTGQACQI	APKTYCEELKGTDTGQACQI	100
1	MB1	257	Query_257	IEDB_ID:37041|Rv3874	15	1	gnl|BL_ORD_ID|3176	97983|MB1000001|33980|34279|+	3176	300	1	31.9574	71	0.00010078	1	15	73	117	0	1	15	15	0	15	LKTQIDQVESTAGSL	LKTQIDQVESTAGSL	LKTQIDQVESTAGSL	100
2	MB2	257	Query_257	IEDB_ID:37041|Rv3874	15	1	gnl|BL_ORD_ID|375	97383|MB2000059|98113|98412|+	375	300	1	31.9574	71	0.000100735	1	15	73	117	0	1	15	15	0	15	LKTQIDQVESTAGSL	LKTQIDQVESTAGSL	LKTQIDQVESTAGSL	100
3	MB3	257	Query_257	IEDB_ID:37041|Rv3874	15	1	gnl|BL_ORD_ID|489	96434|MB3000001|33111|33410|+	489	300	1	31.9574	71	0.000100464	1	15	73	117	0	1	15	15	0	15	LKTQIDQVESTAGSL	LKTQIDQVESTAGSL	LKTQIDQVESTAGSL	100
4	MB4	257	Query_257	IEDB_ID:37041|Rv3874	15	1	gnl|BL_ORD_ID|1888	96470|MB5000118|33047|33346|+	1888	300	1	31.9574	71	0.000100341	1	15	73	117	0	1	15	15	0	15	LKTQIDQVESTAGSL	LKTQIDQVESTAGSL	LKTQIDQVESTAGSL	100
1	MB1	258	Query_258	IEDB_ID:37059|Rv1980c	20	1	gnl|BL_ORD_ID|1018	98912|MB1000028|14705|15388|-	1018	684	1	45.8246	107	5.82462e-09	1	20	340	399	0	1	20	20	0	20	LKVYQNAGGTHPTTTYKAFD	LKVYQNAGGTHPTTTYKAFD	LKVYQNAGGTHPTTTYKAFD	100
2	MB2	258	Query_258	IEDB_ID:37059|Rv1980c	20	1	gnl|BL_ORD_ID|2294	98307|MB2000035|13957|14640|-	2294	684	1	45.8246	107	5.82198e-09	1	20	340	399	0	1	20	20	0	20	LKVYQNAGGTHPTTTYKAFD	LKVYQNAGGTHPTTTYKAFD	LKVYQNAGGTHPTTTYKAFD	100
3	MB3	258	Query_258	IEDB_ID:37059|Rv1980c	20	1	gnl|BL_ORD_ID|3618	97376|MB3000055|13957|14640|-	3618	684	1	45.8246	107	5.80633e-09	1	20	340	399	0	1	20	20	0	20	LKVYQNAGGTHPTTTYKAFD	LKVYQNAGGTHPTTTYKAFD	LKVYQNAGGTHPTTTYKAFD	100
4	MB4	258	Query_258	IEDB_ID:37059|Rv1980c	20	1	gnl|BL_ORD_ID|450	97388|MB5000052|13549|14232|-	450	684	1	45.8246	107	5.79923e-09	1	20	340	399	0	1	20	20	0	20	LKVYQNAGGTHPTTTYKAFD	LKVYQNAGGTHPTTTYKAFD	LKVYQNAGGTHPTTTYKAFD	100
1	MB1	259	Query_259	IEDB_ID:37112|Rv0934	10	1	gnl|BL_ORD_ID|2018	100774|MB1000010|133094|134215|+	2018	1122	1	20.0162	40	3.86506	1	10	22	51	0	1	10	10	0	10	LLAVLTAAPL	LLAVLTAAPL	LLAVLTAAPL	100
2	MB2	259	Query_259	IEDB_ID:37112|Rv0934	10	1	gnl|BL_ORD_ID|117	100152|MB2000012|132910|134031|+	117	1122	1	20.0162	40	3.86331	1	10	22	51	0	1	10	10	0	10	LLAVLTAAPL	LLAVLTAAPL	LLAVLTAAPL	100
3	MB3	259	Query_259	IEDB_ID:37112|Rv0934	10	1	gnl|BL_ORD_ID|1744	99109|MB3000026|5230|6351|+	1744	1122	1	20.0162	40	3.85292	1	10	22	51	0	1	10	10	0	10	LLAVLTAAPL	LLAVLTAAPL	LLAVLTAAPL	100
4	MB4	259	Query_259	IEDB_ID:37112|Rv0934	10	1	gnl|BL_ORD_ID|1655	99199|MB5000012|120451|121572|+	1655	1122	1	20.0162	40	3.84821	1	10	22	51	0	1	10	10	0	10	LLAVLTAAPL	LLAVLTAAPL	LLAVLTAAPL	100
1	MB1	260	Query_260	IEDB_ID:37140|Rv0287	9	1	gnl|BL_ORD_ID|298	112218|MB1000004|153372|153662|+	298	291	1	22.7126	47	0.28692	1	9	7	33	0	1	9	9	0	9	LLDAHIPQL	LLDAHIPQL	LLDAHIPQL	100
2	MB1	260	Query_260	IEDB_ID:37140|Rv0287	9	2	gnl|BL_ORD_ID|2746	270653|MB1000037|186371|186676|-	2746	306	1	22.7126	47	0.310192	1	9	22	48	0	1	9	9	0	9	LLDAHIPQL	LLDAHIPQL	LLDAHIPQL	100
3	MB2	260	Query_260	IEDB_ID:37140|Rv0287	9	1	gnl|BL_ORD_ID|731	111518|MB2000003|150673|150963|+	731	291	1	22.7126	47	0.28679	1	9	7	33	0	1	9	9	0	9	LLDAHIPQL	LLDAHIPQL	LLDAHIPQL	100
4	MB3	260	Query_260	IEDB_ID:37140|Rv0287	9	1	gnl|BL_ORD_ID|3667	110275|MB3000006|15268|15558|+	3667	291	1	22.7126	47	0.286019	1	9	7	33	0	1	9	9	0	9	LLDAHIPQL	LLDAHIPQL	LLDAHIPQL	100
5	MB3	260	Query_260	IEDB_ID:37140|Rv0287	9	2	gnl|BL_ORD_ID|155	264524|MB3000044|116|421|+	155	306	1	22.7126	47	0.309218	1	9	22	48	0	1	9	9	0	9	LLDAHIPQL	LLDAHIPQL	LLDAHIPQL	100
6	MB4	260	Query_260	IEDB_ID:37140|Rv0287	9	1	gnl|BL_ORD_ID|3159	110344|MB5000004|12482|12772|+	3159	291	1	22.7126	47	0.285669	1	9	7	33	0	1	9	9	0	9	LLDAHIPQL	LLDAHIPQL	LLDAHIPQL	100
7	MB4	260	Query_260	IEDB_ID:37140|Rv0287	9	2	gnl|BL_ORD_ID|3807	264513|MB5000092|843|1148|-	3807	306	1	22.7126	47	0.30884	1	9	22	48	0	1	9	9	0	9	LLDAHIPQL	LLDAHIPQL	LLDAHIPQL	100
1	MB1	261	Query_261	IEDB_ID:37146|Rv3875	9	1	gnl|BL_ORD_ID|3177	97982|MB1000001|34315|34599|+	3177	285	1	20.0162	40	2.49232	1	9	82	108	0	1	9	9	0	9	LLDEGKQSL	LLDEGKQSL	LLDEGKQSL	100
2	MB2	261	Query_261	IEDB_ID:37146|Rv3875	9	1	gnl|BL_ORD_ID|376	97382|MB2000059|98448|98732|+	376	285	1	20.0162	40	2.49119	1	9	82	108	0	1	9	9	0	9	LLDEGKQSL	LLDEGKQSL	LLDEGKQSL	100
3	MB3	261	Query_261	IEDB_ID:37146|Rv3875	9	1	gnl|BL_ORD_ID|490	96433|MB3000001|33446|33730|+	490	285	1	20.0162	40	2.48449	1	9	82	108	0	1	9	9	0	9	LLDEGKQSL	LLDEGKQSL	LLDEGKQSL	100
4	MB4	261	Query_261	IEDB_ID:37146|Rv3875	9	1	gnl|BL_ORD_ID|1889	96469|MB5000118|33382|33666|+	1889	285	1	20.0162	40	2.48146	1	9	82	108	0	1	9	9	0	9	LLDEGKQSL	LLDEGKQSL	LLDEGKQSL	100
1	MB1	262	Query_262	IEDB_ID:37668|Rv0440	15	1	gnl|BL_ORD_ID|84	97427|MB1000006|101925|103544|+	84	1620	1	31.5722	70	0.000736838	1	15	691	735	0	1	15	15	0	15	LLPLLEKVIGAGKPL	LLPLLEKVIGAGKPL	LLPLLEKVIGAGKPL	100
2	MB2	262	Query_262	IEDB_ID:37668|Rv0440	15	1	gnl|BL_ORD_ID|1060	96821|MB2000008|95696|97315|+	1060	1620	1	31.5722	70	0.000736504	1	15	691	735	0	1	15	15	0	15	LLPLLEKVIGAGKPL	LLPLLEKVIGAGKPL	LLPLLEKVIGAGKPL	100
3	MB3	262	Query_262	IEDB_ID:37668|Rv0440	15	1	gnl|BL_ORD_ID|2036	95871|MB3000017|32222|33841|+	2036	1620	1	31.5722	70	0.000734524	1	15	691	735	0	1	15	15	0	15	LLPLLEKVIGAGKPL	LLPLLEKVIGAGKPL	LLPLLEKVIGAGKPL	100
4	MB4	262	Query_262	IEDB_ID:37668|Rv0440	15	1	gnl|BL_ORD_ID|3313	95918|MB5000005|126988|128607|+	3313	1620	1	31.5722	70	0.000733626	1	15	691	735	0	1	15	15	0	15	LLPLLEKVIGAGKPL	LLPLLEKVIGAGKPL	LLPLLEKVIGAGKPL	100
1	MB1	263	Query_263	IEDB_ID:37835|Rv0125	10	1	gnl|BL_ORD_ID|3645	121465|MB1000002|46322|47386|+	3645	1065	1	19.2458	38	6.07314	1	10	40	69	0	1	10	10	0	10	LLSVLAAVGL	LLSVLAAVGL	LLSVLAAVGL	100
2	MB2	263	Query_263	IEDB_ID:37835|Rv0125	10	1	gnl|BL_ORD_ID|3426	120694|MB2000001|46186|47250|+	3426	1065	1	19.2458	38	6.07039	1	10	40	69	0	1	10	10	0	10	LLSVLAAVGL	LLSVLAAVGL	LLSVLAAVGL	100
3	MB3	263	Query_263	IEDB_ID:37835|Rv0125	10	1	gnl|BL_ORD_ID|3323	119309|MB3000002|46359|47423|+	3323	1065	1	19.2458	38	6.05406	1	10	40	69	0	1	10	10	0	10	LLSVLAAVGL	LLSVLAAVGL	LLSVLAAVGL	100
4	MB4	263	Query_263	IEDB_ID:37835|Rv0125	10	1	gnl|BL_ORD_ID|2621	119368|MB5000003|46260|47324|+	2621	1065	1	19.2458	38	6.04667	1	10	40	69	0	1	10	10	0	10	LLSVLAAVGL	LLSVLAAVGL	LLSVLAAVGL	100
1	MB1	264	Query_264	IEDB_ID:37930|Rv0440	15	1	gnl|BL_ORD_ID|84	97427|MB1000006|101925|103544|+	84	1620	1	29.6462	65	0.00410686	1	15	655	699	0	1	15	15	0	15	LLVSSKVSTVKDLLP	LLVSSKVSTVKDLLP	LLVSSKVSTVKDLLP	100
2	MB2	264	Query_264	IEDB_ID:37930|Rv0440	15	1	gnl|BL_ORD_ID|1060	96821|MB2000008|95696|97315|+	1060	1620	1	29.6462	65	0.004105	1	15	655	699	0	1	15	15	0	15	LLVSSKVSTVKDLLP	LLVSSKVSTVKDLLP	LLVSSKVSTVKDLLP	100
3	MB3	264	Query_264	IEDB_ID:37930|Rv0440	15	1	gnl|BL_ORD_ID|2036	95871|MB3000017|32222|33841|+	2036	1620	1	29.6462	65	0.00409396	1	15	655	699	0	1	15	15	0	15	LLVSSKVSTVKDLLP	LLVSSKVSTVKDLLP	LLVSSKVSTVKDLLP	100
4	MB4	264	Query_264	IEDB_ID:37930|Rv0440	15	1	gnl|BL_ORD_ID|3313	95918|MB5000005|126988|128607|+	3313	1620	1	29.6462	65	0.00408896	1	15	655	699	0	1	15	15	0	15	LLVSSKVSTVKDLLP	LLVSSKVSTVKDLLP	LLVSSKVSTVKDLLP	100
1	MB1	266	Query_266	IEDB_ID:38169|Rv1886c	15	1	gnl|BL_ORD_ID|3795	97185|MB1000025|104706|105680|-	3795	975	1	31.9574	71	0.000552714	1	15	931	975	0	1	15	15	0	15	LNAMKGDLQSSLGAG	LNAMKGDLQSSLGAG	LNAMKGDLQSSLGAG	100
2	MB2	266	Query_266	IEDB_ID:38169|Rv1886c	15	1	gnl|BL_ORD_ID|2458	96578|MB2000033|93305|94279|-	2458	975	1	31.9574	71	0.000552464	1	15	931	975	0	1	15	15	0	15	LNAMKGDLQSSLGAG	LNAMKGDLQSSLGAG	LNAMKGDLQSSLGAG	100
3	MB3	266	Query_266	IEDB_ID:38169|Rv1886c	15	1	gnl|BL_ORD_ID|3262	95626|MB3000050|88613|89587|-	3262	975	1	31.9574	71	0.000550978	1	15	931	975	0	1	15	15	0	15	LNAMKGDLQSSLGAG	LNAMKGDLQSSLGAG	LNAMKGDLQSSLGAG	100
4	MB4	266	Query_266	IEDB_ID:38169|Rv1886c	15	1	gnl|BL_ORD_ID|616	95674|MB5000048|103987|104961|-	616	975	1	31.9574	71	0.000550305	1	15	931	975	0	1	15	15	0	15	LNAMKGDLQSSLGAG	LNAMKGDLQSSLGAG	LNAMKGDLQSSLGAG	100
1	MB1	267	Query_267	IEDB_ID:38245|Rv1987	23	1	gnl|BL_ORD_ID|1027	101877|MB1000028|22385|22810|+	1027	426	1	46.9802	110	6.88541e-10	1	23	10	78	0	1	23	23	0	23	LNIYVRRWRTALHATVSALIVAI	LNIYVRRWRTALHATVSALIVAI	LNIYVRRWRTALHATVSALIVAI	100
2	MB2	267	Query_267	IEDB_ID:38245|Rv1987	23	1	gnl|BL_ORD_ID|2303	101264|MB2000035|21637|22062|+	2303	426	1	46.9802	110	6.88229e-10	1	23	10	78	0	1	23	23	0	23	LNIYVRRWRTALHATVSALIVAI	LNIYVRRWRTALHATVSALIVAI	LNIYVRRWRTALHATVSALIVAI	100
3	MB3	267	Query_267	IEDB_ID:38245|Rv1987	23	1	gnl|BL_ORD_ID|3627	100215|MB3000055|21637|22062|+	3627	426	1	46.9802	110	6.86379e-10	1	23	10	78	0	1	23	23	0	23	LNIYVRRWRTALHATVSALIVAI	LNIYVRRWRTALHATVSALIVAI	LNIYVRRWRTALHATVSALIVAI	100
4	MB4	267	Query_267	IEDB_ID:38245|Rv1987	23	1	gnl|BL_ORD_ID|459	100299|MB5000052|21229|21654|+	459	426	1	46.9802	110	6.8554e-10	1	23	10	78	0	1	23	23	0	23	LNIYVRRWRTALHATVSALIVAI	LNIYVRRWRTALHATVSALIVAI	LNIYVRRWRTALHATVSALIVAI	100
1	MB1	268	Query_268	IEDB_ID:38334|Rv2875	25	1	gnl|BL_ORD_ID|1149	279530|MB1000036|64570|65157|+	1149	588	1	53.5286	127	4.87585e-12	1	25	280	354	0	1	25	25	0	25	LNSGQYTVFAPTNAAFSKLPASTID	LNSGQYTVFAPTNAAFSKLPASTID	LNSGQYTVFAPTNAAFSKLPASTID	100
2	MB2	268	Query_268	IEDB_ID:38334|Rv2875	25	1	gnl|BL_ORD_ID|3099	277861|MB2000045|63764|64351|+	3099	588	1	53.5286	127	4.87364e-12	1	25	280	354	0	1	25	25	0	25	LNSGQYTVFAPTNAAFSKLPASTID	LNSGQYTVFAPTNAAFSKLPASTID	LNSGQYTVFAPTNAAFSKLPASTID	100
3	MB3	268	Query_268	IEDB_ID:38334|Rv2875	25	1	gnl|BL_ORD_ID|1309	273219|MB3000071|61572|62159|+	1309	588	1	53.5286	127	4.86053e-12	1	25	280	354	0	1	25	25	0	25	LNSGQYTVFAPTNAAFSKLPASTID	LNSGQYTVFAPTNAAFSKLPASTID	LNSGQYTVFAPTNAAFSKLPASTID	100
4	MB4	268	Query_268	IEDB_ID:38334|Rv2875	25	1	gnl|BL_ORD_ID|2789	273191|MB5000081|15491|16078|+	2789	588	1	53.5286	127	4.8546e-12	1	25	280	354	0	1	25	25	0	25	LNSGQYTVFAPTNAAFSKLPASTID	LNSGQYTVFAPTNAAFSKLPASTID	LNSGQYTVFAPTNAAFSKLPASTID	100
1	MB1	269	Query_269	IEDB_ID:38515|Rv0934	9	1	gnl|BL_ORD_ID|2018	100774|MB1000010|133094|134215|+	2018	1122	1	20.7866	42	2.40051	1	9	523	549	0	1	9	9	0	9	LPGTAVVPL	LPGTAVVPL	LPGTAVVPL	100
2	MB2	269	Query_269	IEDB_ID:38515|Rv0934	9	1	gnl|BL_ORD_ID|117	100152|MB2000012|132910|134031|+	117	1122	1	20.7866	42	2.39943	1	9	523	549	0	1	9	9	0	9	LPGTAVVPL	LPGTAVVPL	LPGTAVVPL	100
3	MB3	269	Query_269	IEDB_ID:38515|Rv0934	9	1	gnl|BL_ORD_ID|1744	99109|MB3000026|5230|6351|+	1744	1122	1	20.7866	42	2.39297	1	9	523	549	0	1	9	9	0	9	LPGTAVVPL	LPGTAVVPL	LPGTAVVPL	100
4	MB4	269	Query_269	IEDB_ID:38515|Rv0934	9	1	gnl|BL_ORD_ID|1655	99199|MB5000012|120451|121572|+	1655	1122	1	20.7866	42	2.39005	1	9	523	549	0	1	9	9	0	9	LPGTAVVPL	LPGTAVVPL	LPGTAVVPL	100
1	MB1	52	Query_52	IEDB_ID:3865|Rv0440	15	1	gnl|BL_ORD_ID|84	97427|MB1000006|101925|103544|+	84	1620	1	32.7278	73	0.000354278	1	15	1261	1305	0	1	15	15	0	15	APTLDELKLEGDEAT	APTLDELKLEGDEAT	APTLDELKLEGDEAT	100
2	MB2	52	Query_52	IEDB_ID:3865|Rv0440	15	1	gnl|BL_ORD_ID|1060	96821|MB2000008|95696|97315|+	1060	1620	1	32.7278	73	0.000354118	1	15	1261	1305	0	1	15	15	0	15	APTLDELKLEGDEAT	APTLDELKLEGDEAT	APTLDELKLEGDEAT	100
3	MB3	52	Query_52	IEDB_ID:3865|Rv0440	15	1	gnl|BL_ORD_ID|2036	95871|MB3000017|32222|33841|+	2036	1620	1	32.7278	73	0.000353165	1	15	1261	1305	0	1	15	15	0	15	APTLDELKLEGDEAT	APTLDELKLEGDEAT	APTLDELKLEGDEAT	100
4	MB4	52	Query_52	IEDB_ID:3865|Rv0440	15	1	gnl|BL_ORD_ID|3313	95918|MB5000005|126988|128607|+	3313	1620	1	32.7278	73	0.000352734	1	15	1261	1305	0	1	15	15	0	15	APTLDELKLEGDEAT	APTLDELKLEGDEAT	APTLDELKLEGDEAT	100
1	MB1	270	Query_270	IEDB_ID:38916|Rv0440	15	1	gnl|BL_ORD_ID|84	97427|MB1000006|101925|103544|+	84	1620	1	29.261	64	0.00522902	1	15	1501	1545	0	1	15	15	0	15	LQNAASIAGLFLTTE	LQNAASIAGLFLTTE	LQNAASIAGLFLTTE	100
2	MB2	270	Query_270	IEDB_ID:38916|Rv0440	15	1	gnl|BL_ORD_ID|1060	96821|MB2000008|95696|97315|+	1060	1620	1	29.261	64	0.00522666	1	15	1501	1545	0	1	15	15	0	15	LQNAASIAGLFLTTE	LQNAASIAGLFLTTE	LQNAASIAGLFLTTE	100
3	MB3	270	Query_270	IEDB_ID:38916|Rv0440	15	1	gnl|BL_ORD_ID|2036	95871|MB3000017|32222|33841|+	2036	1620	1	29.261	64	0.0052126	1	15	1501	1545	0	1	15	15	0	15	LQNAASIAGLFLTTE	LQNAASIAGLFLTTE	LQNAASIAGLFLTTE	100
4	MB4	270	Query_270	IEDB_ID:38916|Rv0440	15	1	gnl|BL_ORD_ID|3313	95918|MB5000005|126988|128607|+	3313	1620	1	29.261	64	0.00520623	1	15	1501	1545	0	1	15	15	0	15	LQNAASIAGLFLTTE	LQNAASIAGLFLTTE	LQNAASIAGLFLTTE	100
1	MB1	271	Query_271	IEDB_ID:38922|Rv3875	8	1	gnl|BL_ORD_ID|3177	97982|MB1000001|34315|34599|+	3177	285	1	19.631	39	3.33922	1	8	205	228	0	1	8	8	0	8	LQNLARTI	LQNLARTI	LQNLARTI	100
2	MB2	271	Query_271	IEDB_ID:38922|Rv3875	8	1	gnl|BL_ORD_ID|376	97382|MB2000059|98448|98732|+	376	285	1	19.631	39	3.3377	1	8	205	228	0	1	8	8	0	8	LQNLARTI	LQNLARTI	LQNLARTI	100
3	MB3	271	Query_271	IEDB_ID:38922|Rv3875	8	1	gnl|BL_ORD_ID|490	96433|MB3000001|33446|33730|+	490	285	1	19.631	39	3.32873	1	8	205	228	0	1	8	8	0	8	LQNLARTI	LQNLARTI	LQNLARTI	100
4	MB4	271	Query_271	IEDB_ID:38922|Rv3875	8	1	gnl|BL_ORD_ID|1889	96469|MB5000118|33382|33666|+	1889	285	1	19.631	39	3.32466	1	8	205	228	0	1	8	8	0	8	LQNLARTI	LQNLARTI	LQNLARTI	100
1	MB1	272	Query_272	IEDB_ID:39011|Rv3804c	20	1	gnl|BL_ORD_ID|3795	97185|MB1000025|104706|105680|-	3795	975	1	43.8986	102	4.3601e-08	1	20	151	210	0	1	20	20	0	20	LQVPSPSMGRDIKVQFQSGG	LQVPSPSMGRDIKVQFQSGG	LQVPSPSMGRDIKVQFQSGG	100
2	MB1	272	Query_272	IEDB_ID:39011|Rv3804c	20	2	gnl|BL_ORD_ID|649	97177|MB1000049|11383|12396|-	649	1014	1	43.5134	101	5.24167e-08	1	20	160	219	0	1	20	20	0	20	LQVPSPSMGRDIKVQFQSGG	LQVPSPSMGRDIKVQFQSGG	LQVPSPSMGRDIKVQFQSGG	100
3	MB2	272	Query_272	IEDB_ID:39011|Rv3804c	20	1	gnl|BL_ORD_ID|2458	96578|MB2000033|93305|94279|-	2458	975	1	43.8986	102	4.35813e-08	1	20	151	210	0	1	20	20	0	20	LQVPSPSMGRDIKVQFQSGG	LQVPSPSMGRDIKVQFQSGG	LQVPSPSMGRDIKVQFQSGG	100
4	MB2	272	Query_272	IEDB_ID:39011|Rv3804c	20	2	gnl|BL_ORD_ID|301	96570|MB2000059|11374|12387|-	301	1014	1	43.5134	101	5.23929e-08	1	20	160	219	0	1	20	20	0	20	LQVPSPSMGRDIKVQFQSGG	LQVPSPSMGRDIKVQFQSGG	LQVPSPSMGRDIKVQFQSGG	100
5	MB3	272	Query_272	IEDB_ID:39011|Rv3804c	20	1	gnl|BL_ORD_ID|3262	95626|MB3000050|88613|89587|-	3262	975	1	43.8986	102	4.34641e-08	1	20	151	210	0	1	20	20	0	20	LQVPSPSMGRDIKVQFQSGG	LQVPSPSMGRDIKVQFQSGG	LQVPSPSMGRDIKVQFQSGG	100
6	MB3	272	Query_272	IEDB_ID:39011|Rv3804c	20	2	gnl|BL_ORD_ID|3003	95618|MB3000094|11383|12396|-	3003	1014	1	43.5134	101	5.22521e-08	1	20	160	219	0	1	20	20	0	20	LQVPSPSMGRDIKVQFQSGG	LQVPSPSMGRDIKVQFQSGG	LQVPSPSMGRDIKVQFQSGG	100
7	MB4	272	Query_272	IEDB_ID:39011|Rv3804c	20	1	gnl|BL_ORD_ID|616	95674|MB5000048|103987|104961|-	616	975	1	43.8986	102	4.3411e-08	1	20	151	210	0	1	20	20	0	20	LQVPSPSMGRDIKVQFQSGG	LQVPSPSMGRDIKVQFQSGG	LQVPSPSMGRDIKVQFQSGG	100
8	MB4	272	Query_272	IEDB_ID:39011|Rv3804c	20	2	gnl|BL_ORD_ID|2365	95666|MB5000117|11383|12396|-	2365	1014	1	43.5134	101	5.21882e-08	1	20	160	219	0	1	20	20	0	20	LQVPSPSMGRDIKVQFQSGG	LQVPSPSMGRDIKVQFQSGG	LQVPSPSMGRDIKVQFQSGG	100
1	MB1	273	Query_273	IEDB_ID:39169|Rv2031c	20	1	gnl|BL_ORD_ID|979	327249|MB1000029|20428|20910|-	979	483	1	43.1282	100	2.10593e-08	1	20	142	201	0	1	20	20	0	20	LRPTFDTRLMRLEDEMKEGR	LRPTFDTRLMRLEDEMKEGR	LRPTFDTRLMRLEDEMKEGR	100
2	MB2	273	Query_273	IEDB_ID:39169|Rv2031c	20	1	gnl|BL_ORD_ID|3571	325150|MB2000036|18303|18785|-	3571	483	1	43.1282	100	2.10498e-08	1	20	142	201	0	1	20	20	0	20	LRPTFDTRLMRLEDEMKEGR	LRPTFDTRLMRLEDEMKEGR	LRPTFDTRLMRLEDEMKEGR	100
3	MB3	273	Query_273	IEDB_ID:39169|Rv2031c	20	1	gnl|BL_ORD_ID|3752	319749|MB3000056|20475|20957|-	3752	483	1	43.1282	100	2.09932e-08	1	20	142	201	0	1	20	20	0	20	LRPTFDTRLMRLEDEMKEGR	LRPTFDTRLMRLEDEMKEGR	LRPTFDTRLMRLEDEMKEGR	100
4	MB4	273	Query_273	IEDB_ID:39169|Rv2031c	20	1	gnl|BL_ORD_ID|385	319980|MB5000053|20428|20910|-	385	483	1	43.1282	100	2.09675e-08	1	20	142	201	0	1	20	20	0	20	LRPTFDTRLMRLEDEMKEGR	LRPTFDTRLMRLEDEMKEGR	LRPTFDTRLMRLEDEMKEGR	100
1	MB1	274	Query_274	IEDB_ID:39170|Rv2031c	22	1	gnl|BL_ORD_ID|979	327249|MB1000029|20428|20910|-	979	483	1	47.7506	112	4.59568e-10	1	22	142	207	0	1	22	22	0	22	LRPTFDTRLMRLEDEMKEGRYE	LRPTFDTRLMRLEDEMKEGRYE	LRPTFDTRLMRLEDEMKEGRYE	100
2	MB2	274	Query_274	IEDB_ID:39170|Rv2031c	22	1	gnl|BL_ORD_ID|3571	325150|MB2000036|18303|18785|-	3571	483	1	47.7506	112	4.5936e-10	1	22	142	207	0	1	22	22	0	22	LRPTFDTRLMRLEDEMKEGRYE	LRPTFDTRLMRLEDEMKEGRYE	LRPTFDTRLMRLEDEMKEGRYE	100
3	MB3	274	Query_274	IEDB_ID:39170|Rv2031c	22	1	gnl|BL_ORD_ID|3752	319749|MB3000056|20475|20957|-	3752	483	1	47.7506	112	4.58125e-10	1	22	142	207	0	1	22	22	0	22	LRPTFDTRLMRLEDEMKEGRYE	LRPTFDTRLMRLEDEMKEGRYE	LRPTFDTRLMRLEDEMKEGRYE	100
4	MB4	274	Query_274	IEDB_ID:39170|Rv2031c	22	1	gnl|BL_ORD_ID|385	319980|MB5000053|20428|20910|-	385	483	1	47.7506	112	4.57565e-10	1	22	142	207	0	1	22	22	0	22	LRPTFDTRLMRLEDEMKEGRYE	LRPTFDTRLMRLEDEMKEGRYE	LRPTFDTRLMRLEDEMKEGRYE	100
1	MB1	275	Query_275	IEDB_ID:39281|Rv1886c	18	1	gnl|BL_ORD_ID|3795	97185|MB1000025|104706|105680|-	3795	975	1	36.5798	83	1.57429e-05	1	18	445	498	0	1	18	18	0	18	LSANRAVKPTGSAAIGLS	LSANRAVKPTGSAAIGLS	LSANRAVKPTGSAAIGLS	100
2	MB2	275	Query_275	IEDB_ID:39281|Rv1886c	18	1	gnl|BL_ORD_ID|2458	96578|MB2000033|93305|94279|-	2458	975	1	36.5798	83	1.57358e-05	1	18	445	498	0	1	18	18	0	18	LSANRAVKPTGSAAIGLS	LSANRAVKPTGSAAIGLS	LSANRAVKPTGSAAIGLS	100
3	MB3	275	Query_275	IEDB_ID:39281|Rv1886c	18	1	gnl|BL_ORD_ID|3262	95626|MB3000050|88613|89587|-	3262	975	1	36.5798	83	1.56935e-05	1	18	445	498	0	1	18	18	0	18	LSANRAVKPTGSAAIGLS	LSANRAVKPTGSAAIGLS	LSANRAVKPTGSAAIGLS	100
4	MB4	275	Query_275	IEDB_ID:39281|Rv1886c	18	1	gnl|BL_ORD_ID|616	95674|MB5000048|103987|104961|-	616	975	1	36.5798	83	1.56743e-05	1	18	445	498	0	1	18	18	0	18	LSANRAVKPTGSAAIGLS	LSANRAVKPTGSAAIGLS	LSANRAVKPTGSAAIGLS	100
1	MB1	53	Query_53	IEDB_ID:3934|Rv3874	15	1	gnl|BL_ORD_ID|3176	97983|MB1000001|33980|34279|+	3176	300	1	30.8018	68	0.000349034	1	15	151	195	0	1	15	15	0	15	AQAAVVRFQEAANKQ	AQAAVVRFQEAANKQ	AQAAVVRFQEAANKQ	100
2	MB2	53	Query_53	IEDB_ID:3934|Rv3874	15	1	gnl|BL_ORD_ID|375	97383|MB2000059|98113|98412|+	375	300	1	30.8018	68	0.000348877	1	15	151	195	0	1	15	15	0	15	AQAAVVRFQEAANKQ	AQAAVVRFQEAANKQ	AQAAVVRFQEAANKQ	100
3	MB3	53	Query_53	IEDB_ID:3934|Rv3874	15	1	gnl|BL_ORD_ID|489	96434|MB3000001|33111|33410|+	489	300	1	30.8018	68	0.000347938	1	15	151	195	0	1	15	15	0	15	AQAAVVRFQEAANKQ	AQAAVVRFQEAANKQ	AQAAVVRFQEAANKQ	100
4	MB4	53	Query_53	IEDB_ID:3934|Rv3874	15	1	gnl|BL_ORD_ID|1888	96470|MB5000118|33047|33346|+	1888	300	1	30.8018	68	0.000347513	1	15	151	195	0	1	15	15	0	15	AQAAVVRFQEAANKQ	AQAAVVRFQEAANKQ	AQAAVVRFQEAANKQ	100
1	MB1	54	Query_54	IEDB_ID:3935|Rv3874	20	1	gnl|BL_ORD_ID|3176	97983|MB1000001|33980|34279|+	3176	300	1	40.4318	93	1.0614e-07	1	20	151	210	0	1	20	20	0	20	AQAAVVRFQEAANKQKQELD	AQAAVVRFQEAANKQKQELD	AQAAVVRFQEAANKQKQELD	100
2	MB2	54	Query_54	IEDB_ID:3935|Rv3874	20	1	gnl|BL_ORD_ID|375	97383|MB2000059|98113|98412|+	375	300	1	40.4318	93	1.06092e-07	1	20	151	210	0	1	20	20	0	20	AQAAVVRFQEAANKQKQELD	AQAAVVRFQEAANKQKQELD	AQAAVVRFQEAANKQKQELD	100
3	MB3	54	Query_54	IEDB_ID:3935|Rv3874	20	1	gnl|BL_ORD_ID|489	96434|MB3000001|33111|33410|+	489	300	1	40.4318	93	1.05807e-07	1	20	151	210	0	1	20	20	0	20	AQAAVVRFQEAANKQKQELD	AQAAVVRFQEAANKQKQELD	AQAAVVRFQEAANKQKQELD	100
4	MB4	54	Query_54	IEDB_ID:3935|Rv3874	20	1	gnl|BL_ORD_ID|1888	96470|MB5000118|33047|33346|+	1888	300	1	40.4318	93	1.05677e-07	1	20	151	210	0	1	20	20	0	20	AQAAVVRFQEAANKQKQELD	AQAAVVRFQEAANKQKQELD	AQAAVVRFQEAANKQKQELD	100
1	MB1	276	Query_276	IEDB_ID:39408|Rv2945c	25	1	gnl|BL_ORD_ID|2667	218830|MB1000037|98259|98998|-	2667	740	1	50.0618	118	1.80767e-10	1	25	451	525	0	1	25	25	0	25	LSGVTNLQAQGTEVIDGISTTKITG	LSGVTNLQAQGTEVIDGISTTKITG	LSGVTNLQAQGTEVIDGISTTKITG	100
2	MB2	276	Query_276	IEDB_ID:39408|Rv2945c	25	1	gnl|BL_ORD_ID|1217	217538|MB2000048|15209|15948|-	1217	740	1	50.0618	118	1.80685e-10	1	25	451	525	0	1	25	25	0	25	LSGVTNLQAQGTEVIDGISTTKITG	LSGVTNLQAQGTEVIDGISTTKITG	LSGVTNLQAQGTEVIDGISTTKITG	100
3	MB3	276	Query_276	IEDB_ID:39408|Rv2945c	25	1	gnl|BL_ORD_ID|1238	214391|MB3000072|5818|6557|-	1238	740	1	50.0618	118	1.80199e-10	1	25	451	525	0	1	25	25	0	25	LSGVTNLQAQGTEVIDGISTTKITG	LSGVTNLQAQGTEVIDGISTTKITG	LSGVTNLQAQGTEVIDGISTTKITG	100
4	MB4	276	Query_276	IEDB_ID:39408|Rv2945c	25	1	gnl|BL_ORD_ID|2873	214269|MB5000087|37241|37980|-	2873	740	1	50.0618	118	1.79979e-10	1	25	451	525	0	1	25	25	0	25	LSGVTNLQAQGTEVIDGISTTKITG	LSGVTNLQAQGTEVIDGISTTKITG	LSGVTNLQAQGTEVIDGISTTKITG	100
1	MB1	277	Query_277	IEDB_ID:40162|Rv3804c	20	1	gnl|BL_ORD_ID|649	97177|MB1000049|11383|12396|-	649	1014	1	45.4394	106	1.33197e-08	1	20	430	489	0	1	20	20	0	20	LTSELPGWLQANRHVKPTGS	LTSELPGWLQANRHVKPTGS	LTSELPGWLQANRHVKPTGS	100
2	MB2	277	Query_277	IEDB_ID:40162|Rv3804c	20	1	gnl|BL_ORD_ID|301	96570|MB2000059|11374|12387|-	301	1014	1	45.4394	106	1.33137e-08	1	20	430	489	0	1	20	20	0	20	LTSELPGWLQANRHVKPTGS	LTSELPGWLQANRHVKPTGS	LTSELPGWLQANRHVKPTGS	100
3	MB3	277	Query_277	IEDB_ID:40162|Rv3804c	20	1	gnl|BL_ORD_ID|3003	95618|MB3000094|11383|12396|-	3003	1014	1	45.4394	106	1.32779e-08	1	20	430	489	0	1	20	20	0	20	LTSELPGWLQANRHVKPTGS	LTSELPGWLQANRHVKPTGS	LTSELPGWLQANRHVKPTGS	100
4	MB4	277	Query_277	IEDB_ID:40162|Rv3804c	20	1	gnl|BL_ORD_ID|2365	95666|MB5000117|11383|12396|-	2365	1014	1	45.4394	106	1.32616e-08	1	20	430	489	0	1	20	20	0	20	LTSELPGWLQANRHVKPTGS	LTSELPGWLQANRHVKPTGS	LTSELPGWLQANRHVKPTGS	100
1	MB1	278	Query_278	IEDB_ID:40529|Rv1184c	13	1	gnl|BL_ORD_ID|2223	271437|MB1000013|45748|46824|-	2223	1077	1	27.7202	60	0.0129488	1	13	835	873	0	1	13	13	0	13	LVPVNHLPLTLPL	LVPVNHLPLTLPL	LVPVNHLPLTLPL	100
2	MB2	278	Query_278	IEDB_ID:40529|Rv1184c	13	1	gnl|BL_ORD_ID|1175	269785|MB2000021|45712|46788|-	1175	1077	1	27.7202	60	0.0129429	1	13	835	873	0	1	13	13	0	13	LVPVNHLPLTLPL	LVPVNHLPLTLPL	LVPVNHLPLTLPL	100
3	MB3	278	Query_278	IEDB_ID:40529|Rv1184c	13	1	gnl|BL_ORD_ID|703	265283|MB3000039|78081|79157|+	703	1077	1	27.7202	60	0.0129081	1	13	835	873	0	1	13	13	0	13	LVPVNHLPLTLPL	LVPVNHLPLTLPL	LVPVNHLPLTLPL	100
4	MB4	278	Query_278	IEDB_ID:40529|Rv1184c	13	1	gnl|BL_ORD_ID|1213	265284|MB5000023|45748|46824|-	1213	1077	1	27.7202	60	0.0128924	1	13	835	873	0	1	13	13	0	13	LVPVNHLPLTLPL	LVPVNHLPLTLPL	LVPVNHLPLTLPL	100
1	MB1	279	Query_279	IEDB_ID:40622|Rv1694	9	1	gnl|BL_ORD_ID|3428	282763|MB1000021|128529|129429|+	3428	901	1	20.4014	41	2.76216	1	9	448	474	0	1	9	9	0	9	LVVADLSFI	LVVADLSFI	LVVADLSFI	100
2	MB2	279	Query_279	IEDB_ID:40622|Rv1694	9	1	gnl|BL_ORD_ID|2520	281064|MB2000030|38075|38975|+	2520	901	1	20.4014	41	2.76091	1	9	448	474	0	1	9	9	0	9	LVVADLSFI	LVVADLSFI	LVVADLSFI	100
3	MB3	279	Query_279	IEDB_ID:40622|Rv1694	9	1	gnl|BL_ORD_ID|177	276320|MB3000044|20378|21278|+	177	901	1	20.4014	41	2.75349	1	9	448	474	0	1	9	9	0	9	LVVADLSFI	LVVADLSFI	LVVADLSFI	100
4	MB4	279	Query_279	IEDB_ID:40622|Rv1694	9	1	gnl|BL_ORD_ID|669	276290|MB5000040|22391|23291|+	669	901	1	20.4014	41	2.75013	1	9	448	474	0	1	9	9	0	9	LVVADLSFI	LVVADLSFI	LVVADLSFI	100
1	MB1	280	Query_280	IEDB_ID:41001|Rv0934	20	1	gnl|BL_ORD_ID|2018	100774|MB1000010|133094|134215|+	2018	1122	1	41.9726	97	2.47402e-07	1	20	340	399	0	1	20	20	0	20	MAAHKGLMNIALAISAQQVN	MAAHKGLMNIALAISAQQVN	MAAHKGLMNIALAISAQQVN	100
2	MB2	280	Query_280	IEDB_ID:41001|Rv0934	20	1	gnl|BL_ORD_ID|117	100152|MB2000012|132910|134031|+	117	1122	1	41.9726	97	2.4729e-07	1	20	340	399	0	1	20	20	0	20	MAAHKGLMNIALAISAQQVN	MAAHKGLMNIALAISAQQVN	MAAHKGLMNIALAISAQQVN	100
3	MB3	280	Query_280	IEDB_ID:41001|Rv0934	20	1	gnl|BL_ORD_ID|1744	99109|MB3000026|5230|6351|+	1744	1122	1	41.9726	97	2.46625e-07	1	20	340	399	0	1	20	20	0	20	MAAHKGLMNIALAISAQQVN	MAAHKGLMNIALAISAQQVN	MAAHKGLMNIALAISAQQVN	100
4	MB4	280	Query_280	IEDB_ID:41001|Rv0934	20	1	gnl|BL_ORD_ID|1655	99199|MB5000012|120451|121572|+	1655	1122	1	41.9726	97	2.46324e-07	1	20	340	399	0	1	20	20	0	20	MAAHKGLMNIALAISAQQVN	MAAHKGLMNIALAISAQQVN	MAAHKGLMNIALAISAQQVN	100
1	MB1	281	Query_281	IEDB_ID:41028|Rv3874	15	1	gnl|BL_ORD_ID|3176	97983|MB1000001|33980|34279|+	3176	300	1	30.8018	68	0.000320656	1	15	1	45	0	1	15	15	0	15	MAEMKTDAATLAQEA	MAEMKTDAATLAQEA	MAEMKTDAATLAQEA	100
2	MB2	281	Query_281	IEDB_ID:41028|Rv3874	15	1	gnl|BL_ORD_ID|375	97383|MB2000059|98113|98412|+	375	300	1	30.8018	68	0.000320511	1	15	1	45	0	1	15	15	0	15	MAEMKTDAATLAQEA	MAEMKTDAATLAQEA	MAEMKTDAATLAQEA	100
3	MB3	281	Query_281	IEDB_ID:41028|Rv3874	15	1	gnl|BL_ORD_ID|489	96434|MB3000001|33111|33410|+	489	300	1	30.8018	68	0.000319649	1	15	1	45	0	1	15	15	0	15	MAEMKTDAATLAQEA	MAEMKTDAATLAQEA	MAEMKTDAATLAQEA	100
4	MB4	281	Query_281	IEDB_ID:41028|Rv3874	15	1	gnl|BL_ORD_ID|1888	96470|MB5000118|33047|33346|+	1888	300	1	30.8018	68	0.000319259	1	15	1	45	0	1	15	15	0	15	MAEMKTDAATLAQEA	MAEMKTDAATLAQEA	MAEMKTDAATLAQEA	100
1	MB1	282	Query_282	IEDB_ID:41029|Rv3874	18	1	gnl|BL_ORD_ID|3176	97983|MB1000001|33980|34279|+	3176	300	1	38.891	89	4.63202e-07	1	18	1	54	0	1	18	18	0	18	MAEMKTDAATLAQEAGNF	MAEMKTDAATLAQEAGNF	MAEMKTDAATLAQEAGNF	100
2	MB2	282	Query_282	IEDB_ID:41029|Rv3874	18	1	gnl|BL_ORD_ID|375	97383|MB2000059|98113|98412|+	375	300	1	38.891	89	4.62993e-07	1	18	1	54	0	1	18	18	0	18	MAEMKTDAATLAQEAGNF	MAEMKTDAATLAQEAGNF	MAEMKTDAATLAQEAGNF	100
3	MB3	282	Query_282	IEDB_ID:41029|Rv3874	18	1	gnl|BL_ORD_ID|489	96434|MB3000001|33111|33410|+	489	300	1	38.891	89	4.61748e-07	1	18	1	54	0	1	18	18	0	18	MAEMKTDAATLAQEAGNF	MAEMKTDAATLAQEAGNF	MAEMKTDAATLAQEAGNF	100
4	MB4	282	Query_282	IEDB_ID:41029|Rv3874	18	1	gnl|BL_ORD_ID|1888	96470|MB5000118|33047|33346|+	1888	300	1	38.891	89	4.61184e-07	1	18	1	54	0	1	18	18	0	18	MAEMKTDAATLAQEAGNF	MAEMKTDAATLAQEAGNF	MAEMKTDAATLAQEAGNF	100
1	MB1	283	Query_283	IEDB_ID:41030|Rv3874	20	1	gnl|BL_ORD_ID|3176	97983|MB1000001|33980|34279|+	3176	300	1	42.743	99	1.69504e-08	1	20	1	60	0	1	20	20	0	20	MAEMKTDAATLAQEAGNFER	MAEMKTDAATLAQEAGNFER	MAEMKTDAATLAQEAGNFER	100
2	MB2	283	Query_283	IEDB_ID:41030|Rv3874	20	1	gnl|BL_ORD_ID|375	97383|MB2000059|98113|98412|+	375	300	1	42.743	99	1.69427e-08	1	20	1	60	0	1	20	20	0	20	MAEMKTDAATLAQEAGNFER	MAEMKTDAATLAQEAGNFER	MAEMKTDAATLAQEAGNFER	100
3	MB3	283	Query_283	IEDB_ID:41030|Rv3874	20	1	gnl|BL_ORD_ID|489	96434|MB3000001|33111|33410|+	489	300	1	42.743	99	1.68972e-08	1	20	1	60	0	1	20	20	0	20	MAEMKTDAATLAQEAGNFER	MAEMKTDAATLAQEAGNFER	MAEMKTDAATLAQEAGNFER	100
4	MB4	283	Query_283	IEDB_ID:41030|Rv3874	20	1	gnl|BL_ORD_ID|1888	96470|MB5000118|33047|33346|+	1888	300	1	42.743	99	1.68765e-08	1	20	1	60	0	1	20	20	0	20	MAEMKTDAATLAQEAGNFER	MAEMKTDAATLAQEAGNFER	MAEMKTDAATLAQEAGNFER	100
1	MB1	284	Query_284	IEDB_ID:41031|Rv3874	25	1	gnl|BL_ORD_ID|3176	97983|MB1000001|33980|34279|+	3176	300	1	53.1434	126	3.7991e-12	1	25	1	75	0	1	25	25	0	25	MAEMKTDAATLAQEAGNFERISGDL	MAEMKTDAATLAQEAGNFERISGDL	MAEMKTDAATLAQEAGNFERISGDL	100
2	MB2	284	Query_284	IEDB_ID:41031|Rv3874	25	1	gnl|BL_ORD_ID|375	97383|MB2000059|98113|98412|+	375	300	1	53.1434	126	3.79738e-12	1	25	1	75	0	1	25	25	0	25	MAEMKTDAATLAQEAGNFERISGDL	MAEMKTDAATLAQEAGNFERISGDL	MAEMKTDAATLAQEAGNFERISGDL	100
3	MB3	284	Query_284	IEDB_ID:41031|Rv3874	25	1	gnl|BL_ORD_ID|489	96434|MB3000001|33111|33410|+	489	300	1	53.1434	126	3.78717e-12	1	25	1	75	0	1	25	25	0	25	MAEMKTDAATLAQEAGNFERISGDL	MAEMKTDAATLAQEAGNFERISGDL	MAEMKTDAATLAQEAGNFERISGDL	100
4	MB4	284	Query_284	IEDB_ID:41031|Rv3874	25	1	gnl|BL_ORD_ID|1888	96470|MB5000118|33047|33346|+	1888	300	1	53.1434	126	3.78254e-12	1	25	1	75	0	1	25	25	0	25	MAEMKTDAATLAQEAGNFERISGDL	MAEMKTDAATLAQEAGNFERISGDL	MAEMKTDAATLAQEAGNFERISGDL	100
1	MB1	285	Query_285	IEDB_ID:41064|Rv0440	13	1	gnl|BL_ORD_ID|84	97427|MB1000006|101925|103544|+	84	1620	1	29.6462	65	0.00311805	1	13	1	39	0	1	13	13	0	13	MAKTIAYDEEARR	MAKTIAYDEEARR	MAKTIAYDEEARR	100
2	MB2	285	Query_285	IEDB_ID:41064|Rv0440	13	1	gnl|BL_ORD_ID|1060	96821|MB2000008|95696|97315|+	1060	1620	1	29.6462	65	0.00311663	1	13	1	39	0	1	13	13	0	13	MAKTIAYDEEARR	MAKTIAYDEEARR	MAKTIAYDEEARR	100
3	MB3	285	Query_285	IEDB_ID:41064|Rv0440	13	1	gnl|BL_ORD_ID|2036	95871|MB3000017|32222|33841|+	2036	1620	1	29.6462	65	0.00310825	1	13	1	39	0	1	13	13	0	13	MAKTIAYDEEARR	MAKTIAYDEEARR	MAKTIAYDEEARR	100
4	MB4	285	Query_285	IEDB_ID:41064|Rv0440	13	1	gnl|BL_ORD_ID|3313	95918|MB5000005|126988|128607|+	3313	1620	1	29.6462	65	0.00310446	1	13	1	39	0	1	13	13	0	13	MAKTIAYDEEARR	MAKTIAYDEEARR	MAKTIAYDEEARR	100
1	MB1	286	Query_286	IEDB_ID:41088|Rv3019c	16	1	gnl|BL_ORD_ID|2745	54082|MB1000037|186046|186336|-	2745	291	1	34.2686	77	1.42175e-05	1	16	244	291	0	1	16	16	0	16	MAMLARDGAEAAKWGG	MAMLARDGAEAAKWGG	MAMLARDGAEAAKWGG	100
2	MB3	286	Query_286	IEDB_ID:41088|Rv3019c	16	1	gnl|BL_ORD_ID|156	53571|MB3000044|456|746|+	156	291	1	34.2686	77	1.41729e-05	1	16	244	291	0	1	16	16	0	16	MAMLARDGAEAAKWGG	MAMLARDGAEAAKWGG	MAMLARDGAEAAKWGG	100
3	MB4	286	Query_286	IEDB_ID:41088|Rv3019c	16	1	gnl|BL_ORD_ID|3806	53661|MB5000092|518|808|-	3806	291	1	34.2686	77	1.41556e-05	1	16	244	291	0	1	16	16	0	16	MAMLARDGAEAAKWGG	MAMLARDGAEAAKWGG	MAMLARDGAEAAKWGG	100
1	MB1	287	Query_287	IEDB_ID:41089|Rv0288	16	1	gnl|BL_ORD_ID|299	97984|MB1000004|153695|153982|+	299	288	1	34.2686	77	1.39664e-05	1	16	241	288	0	1	16	16	0	16	MAMMARDTAEAAKWGG	MAMMARDTAEAAKWGG	MAMMARDTAEAAKWGG	100
2	MB2	287	Query_287	IEDB_ID:41089|Rv0288	16	1	gnl|BL_ORD_ID|732	97384|MB2000003|150996|151283|+	732	288	1	34.2686	77	1.396e-05	1	16	241	288	0	1	16	16	0	16	MAMMARDTAEAAKWGG	MAMMARDTAEAAKWGG	MAMMARDTAEAAKWGG	100
3	MB3	287	Query_287	IEDB_ID:41089|Rv0288	16	1	gnl|BL_ORD_ID|3668	96435|MB3000006|15591|15878|+	3668	288	1	34.2686	77	1.39225e-05	1	16	241	288	0	1	16	16	0	16	MAMMARDTAEAAKWGG	MAMMARDTAEAAKWGG	MAMMARDTAEAAKWGG	100
4	MB4	287	Query_287	IEDB_ID:41089|Rv0288	16	1	gnl|BL_ORD_ID|3160	96471|MB5000004|12805|13092|+	3160	288	1	34.2686	77	1.39055e-05	1	16	241	288	0	1	16	16	0	16	MAMMARDTAEAAKWGG	MAMMARDTAEAAKWGG	MAMMARDTAEAAKWGG	100
1	MB1	288	Query_288	IEDB_ID:41099|Rv3763	19	1	gnl|BL_ORD_ID|927	98552|MB1000048|253364|253840|+	927	477	1	44.669	104	4.64392e-09	1	19	421	477	0	1	19	19	0	19	MANPMSPVNKSFEIEVTCS	MANPMSPVNKSFEIEVTCS	MANPMSPVNKSFEIEVTCS	100
2	MB2	288	Query_288	IEDB_ID:41099|Rv3763	19	1	gnl|BL_ORD_ID|207	97951|MB2000058|49457|49933|+	207	477	1	44.669	104	4.64182e-09	1	19	421	477	0	1	19	19	0	19	MANPMSPVNKSFEIEVTCS	MANPMSPVNKSFEIEVTCS	MANPMSPVNKSFEIEVTCS	100
3	MB3	288	Query_288	IEDB_ID:41099|Rv3763	19	1	gnl|BL_ORD_ID|3110	97006|MB3000093|67818|68294|+	3110	477	1	44.669	104	4.62934e-09	1	19	421	477	0	1	19	19	0	19	MANPMSPVNKSFEIEVTCS	MANPMSPVNKSFEIEVTCS	MANPMSPVNKSFEIEVTCS	100
4	MB4	288	Query_288	IEDB_ID:41099|Rv3763	19	1	gnl|BL_ORD_ID|2325	97028|MB5000116|86867|87343|+	2325	477	1	44.669	104	4.62368e-09	1	19	421	477	0	1	19	19	0	19	MANPMSPVNKSFEIEVTCS	MANPMSPVNKSFEIEVTCS	MANPMSPVNKSFEIEVTCS	100
1	MB1	289	Query_289	IEDB_ID:41161|Rv2031c	20	1	gnl|BL_ORD_ID|979	327249|MB1000029|20428|20910|-	979	483	1	44.669	104	5.07848e-09	1	20	52	111	0	1	20	20	0	20	MATTLPVQRHPRSLFPEFSE	MATTLPVQRHPRSLFPEFSE	MATTLPVQRHPRSLFPEFSE	100
2	MB2	289	Query_289	IEDB_ID:41161|Rv2031c	20	1	gnl|BL_ORD_ID|3571	325150|MB2000036|18303|18785|-	3571	483	1	44.669	104	5.07619e-09	1	20	52	111	0	1	20	20	0	20	MATTLPVQRHPRSLFPEFSE	MATTLPVQRHPRSLFPEFSE	MATTLPVQRHPRSLFPEFSE	100
3	MB3	289	Query_289	IEDB_ID:41161|Rv2031c	20	1	gnl|BL_ORD_ID|3752	319749|MB3000056|20475|20957|-	3752	483	1	44.669	104	5.06254e-09	1	20	52	111	0	1	20	20	0	20	MATTLPVQRHPRSLFPEFSE	MATTLPVQRHPRSLFPEFSE	MATTLPVQRHPRSLFPEFSE	100
4	MB4	289	Query_289	IEDB_ID:41161|Rv2031c	20	1	gnl|BL_ORD_ID|385	319980|MB5000053|20428|20910|-	385	483	1	44.669	104	5.05635e-09	1	20	52	111	0	1	20	20	0	20	MATTLPVQRHPRSLFPEFSE	MATTLPVQRHPRSLFPEFSE	MATTLPVQRHPRSLFPEFSE	100
1	MB1	55	Query_55	IEDB_ID:4132|Rv3418c	10	1	gnl|BL_ORD_ID|2824	97420|MB1000045|81685|81984|-	2824	300	1	21.557	44	0.819502	1	10	271	300	0	1	10	10	0	10	ARDVLAVVSK	ARDVLAVVSK	ARDVLAVVSK	100
2	MB2	55	Query_55	IEDB_ID:4132|Rv3418c	10	1	gnl|BL_ORD_ID|1971	96814|MB2000053|44156|44455|+	1971	300	1	21.557	44	0.819131	1	10	271	300	0	1	10	10	0	10	ARDVLAVVSK	ARDVLAVVSK	ARDVLAVVSK	100
3	MB3	55	Query_55	IEDB_ID:4132|Rv3418c	10	1	gnl|BL_ORD_ID|53	95864|MB3000087|16486|16785|-	53	300	1	21.557	44	0.816928	1	10	271	300	0	1	10	10	0	10	ARDVLAVVSK	ARDVLAVVSK	ARDVLAVVSK	100
4	MB4	55	Query_55	IEDB_ID:4132|Rv3418c	10	1	gnl|BL_ORD_ID|2422	95911|MB5000110|16496|16795|-	2422	300	1	21.557	44	0.81593	1	10	271	300	0	1	10	10	0	10	ARDVLAVVSK	ARDVLAVVSK	ARDVLAVVSK	100
1	MB2	290	Query_290	IEDB_ID:41766|Rv2346c	15	1	gnl|BL_ORD_ID|1190	290531|MB2000021|62182|62463|+	1190	282	1	32.3426	72	8.28877e-05	1	15	46	90	0	1	15	15	0	15	MIRAQAGLLEAEHQA	MIRAQAGLLEAEHQA	MIRAQAGLLEAEHQA	100
2	MB2	290	Query_290	IEDB_ID:41766|Rv2346c	15	2	gnl|BL_ORD_ID|1189	116072|MB2000021|61832|62279|+	1189	448	1	31.9574	71	0.000217972	1	15	396	440	0	3	15	15	0	15	MIRAQAGLLEAEHQA	MIRAQAGLLEAEHQA	MIRAQAGLLEAEHQA	100
1	MB1	292	Query_292	IEDB_ID:41872|Rv3804c	22	1	gnl|BL_ORD_ID|649	97177|MB1000049|11383|12396|-	649	1014	1	47.3654	111	2.92596e-09	1	22	949	1014	0	1	22	22	0	22	MKPDLQRALGATPNTGPAPQGA	MKPDLQRALGATPNTGPAPQGA	MKPDLQRALGATPNTGPAPQGA	100
2	MB2	292	Query_292	IEDB_ID:41872|Rv3804c	22	1	gnl|BL_ORD_ID|301	96570|MB2000059|11374|12387|-	301	1014	1	47.3654	111	2.92464e-09	1	22	949	1014	0	1	22	22	0	22	MKPDLQRALGATPNTGPAPQGA	MKPDLQRALGATPNTGPAPQGA	MKPDLQRALGATPNTGPAPQGA	100
3	MB3	292	Query_292	IEDB_ID:41872|Rv3804c	22	1	gnl|BL_ORD_ID|3003	95618|MB3000094|11383|12396|-	3003	1014	1	47.3654	111	2.91677e-09	1	22	949	1014	0	1	22	22	0	22	MKPDLQRALGATPNTGPAPQGA	MKPDLQRALGATPNTGPAPQGA	MKPDLQRALGATPNTGPAPQGA	100
4	MB4	292	Query_292	IEDB_ID:41872|Rv3804c	22	1	gnl|BL_ORD_ID|2365	95666|MB5000117|11383|12396|-	2365	1014	1	47.3654	111	2.91321e-09	1	22	949	1014	0	1	22	22	0	22	MKPDLQRALGATPNTGPAPQGA	MKPDLQRALGATPNTGPAPQGA	MKPDLQRALGATPNTGPAPQGA	100
1	MB1	294	Query_294	IEDB_ID:41943|Rv0288	18	1	gnl|BL_ORD_ID|299	97984|MB1000004|153695|153982|+	299	288	1	38.5058	88	5.20756e-07	1	18	31	84	0	1	18	18	0	18	MLGHAGDMAGYAGTLQSL	MLGHAGDMAGYAGTLQSL	MLGHAGDMAGYAGTLQSL	100
2	MB2	294	Query_294	IEDB_ID:41943|Rv0288	18	1	gnl|BL_ORD_ID|732	97384|MB2000003|150996|151283|+	732	288	1	38.5058	88	5.2052e-07	1	18	31	84	0	1	18	18	0	18	MLGHAGDMAGYAGTLQSL	MLGHAGDMAGYAGTLQSL	MLGHAGDMAGYAGTLQSL	100
3	MB3	294	Query_294	IEDB_ID:41943|Rv0288	18	1	gnl|BL_ORD_ID|3668	96435|MB3000006|15591|15878|+	3668	288	1	38.5058	88	5.19121e-07	1	18	31	84	0	1	18	18	0	18	MLGHAGDMAGYAGTLQSL	MLGHAGDMAGYAGTLQSL	MLGHAGDMAGYAGTLQSL	100
4	MB4	294	Query_294	IEDB_ID:41943|Rv0288	18	1	gnl|BL_ORD_ID|3160	96471|MB5000004|12805|13092|+	3160	288	1	38.5058	88	5.18486e-07	1	18	31	84	0	1	18	18	0	18	MLGHAGDMAGYAGTLQSL	MLGHAGDMAGYAGTLQSL	MLGHAGDMAGYAGTLQSL	100
1	MB1	297	Query_297	IEDB_ID:42102|Rv3019c	20	1	gnl|BL_ORD_ID|2745	54082|MB1000037|186046|186336|-	2745	291	1	41.2022	95	5.97112e-08	1	20	34	93	0	1	20	20	0	20	MMAHAGDMAGYAGTLQSLGA	MMAHAGDMAGYAGTLQSLGA	MMAHAGDMAGYAGTLQSLGA	100
2	MB3	297	Query_297	IEDB_ID:42102|Rv3019c	20	1	gnl|BL_ORD_ID|156	53571|MB3000044|456|746|+	156	291	1	41.2022	95	5.95237e-08	1	20	34	93	0	1	20	20	0	20	MMAHAGDMAGYAGTLQSLGA	MMAHAGDMAGYAGTLQSLGA	MMAHAGDMAGYAGTLQSLGA	100
3	MB4	297	Query_297	IEDB_ID:42102|Rv3019c	20	1	gnl|BL_ORD_ID|3806	53661|MB5000092|518|808|-	3806	291	1	41.2022	95	5.9451e-08	1	20	34	93	0	1	20	20	0	20	MMAHAGDMAGYAGTLQSLGA	MMAHAGDMAGYAGTLQSLGA	MMAHAGDMAGYAGTLQSLGA	100
1	MB1	299	Query_299	IEDB_ID:42342|Rv1886c	9	1	gnl|BL_ORD_ID|3795	97185|MB1000025|104706|105680|-	3795	975	1	21.9422	45	0.820501	1	9	328	354	0	1	9	9	0	9	MPVGGQSSF	MPVGGQSSF	MPVGGQSSF	100
2	MB1	299	Query_299	IEDB_ID:42342|Rv1886c	9	2	gnl|BL_ORD_ID|3649	97189|MB1000002|51755|52774|-	3649	1020	1	21.9422	45	0.835335	1	9	340	366	0	1	9	9	0	9	MPVGGQSSF	MPVGGQSSF	MPVGGQSSF	100
3	MB1	299	Query_299	IEDB_ID:42342|Rv1886c	9	3	gnl|BL_ORD_ID|649	97177|MB1000049|11383|12396|-	649	1014	1	21.9422	45	0.888477	1	9	337	363	0	1	9	9	0	9	MPVGGQSSF	MPVGGQSSF	MPVGGQSSF	100
4	MB2	299	Query_299	IEDB_ID:42342|Rv1886c	9	1	gnl|BL_ORD_ID|2458	96578|MB2000033|93305|94279|-	2458	975	1	21.9422	45	0.82013	1	9	328	354	0	1	9	9	0	9	MPVGGQSSF	MPVGGQSSF	MPVGGQSSF	100
5	MB2	299	Query_299	IEDB_ID:42342|Rv1886c	9	2	gnl|BL_ORD_ID|3430	96582|MB2000001|51619|52638|-	3430	1020	1	21.9422	45	0.834957	1	9	340	366	0	1	9	9	0	9	MPVGGQSSF	MPVGGQSSF	MPVGGQSSF	100
6	MB2	299	Query_299	IEDB_ID:42342|Rv1886c	9	3	gnl|BL_ORD_ID|301	96570|MB2000059|11374|12387|-	301	1014	1	21.9422	45	0.888075	1	9	337	363	0	1	9	9	0	9	MPVGGQSSF	MPVGGQSSF	MPVGGQSSF	100
7	MB3	299	Query_299	IEDB_ID:42342|Rv1886c	9	1	gnl|BL_ORD_ID|3262	95626|MB3000050|88613|89587|-	3262	975	1	21.9422	45	0.817925	1	9	328	354	0	1	9	9	0	9	MPVGGQSSF	MPVGGQSSF	MPVGGQSSF	100
8	MB3	299	Query_299	IEDB_ID:42342|Rv1886c	9	2	gnl|BL_ORD_ID|3327	95630|MB3000002|51792|52811|-	3327	1020	1	21.9422	45	0.832712	1	9	340	366	0	1	9	9	0	9	MPVGGQSSF	MPVGGQSSF	MPVGGQSSF	100
9	MB3	299	Query_299	IEDB_ID:42342|Rv1886c	9	3	gnl|BL_ORD_ID|3003	95618|MB3000094|11383|12396|-	3003	1014	1	21.9422	45	0.885687	1	9	337	363	0	1	9	9	0	9	MPVGGQSSF	MPVGGQSSF	MPVGGQSSF	100
10	MB4	299	Query_299	IEDB_ID:42342|Rv1886c	9	1	gnl|BL_ORD_ID|616	95674|MB5000048|103987|104961|-	616	975	1	21.9422	45	0.816925	1	9	328	354	0	1	9	9	0	9	MPVGGQSSF	MPVGGQSSF	MPVGGQSSF	100
11	MB4	299	Query_299	IEDB_ID:42342|Rv1886c	9	2	gnl|BL_ORD_ID|2625	95678|MB5000003|51693|52712|-	2625	1020	1	21.9422	45	0.831694	1	9	340	366	0	1	9	9	0	9	MPVGGQSSF	MPVGGQSSF	MPVGGQSSF	100
12	MB4	299	Query_299	IEDB_ID:42342|Rv1886c	9	3	gnl|BL_ORD_ID|2365	95666|MB5000117|11383|12396|-	2365	1014	1	21.9422	45	0.884605	1	9	337	363	0	1	9	9	0	9	MPVGGQSSF	MPVGGQSSF	MPVGGQSSF	100
1	MB1	300	Query_300	IEDB_ID:42638|Rv0288	18	1	gnl|BL_ORD_ID|299	97984|MB1000004|153695|153982|+	299	288	1	41.5874	96	3.84715e-08	1	18	1	54	0	1	18	18	0	18	MSQIMYNYPAMLGHAGDM	MSQIMYNYPAMLGHAGDM	MSQIMYNYPAMLGHAGDM	100
2	MB2	300	Query_300	IEDB_ID:42638|Rv0288	18	1	gnl|BL_ORD_ID|732	97384|MB2000003|150996|151283|+	732	288	1	41.5874	96	3.8454e-08	1	18	1	54	0	1	18	18	0	18	MSQIMYNYPAMLGHAGDM	MSQIMYNYPAMLGHAGDM	MSQIMYNYPAMLGHAGDM	100
3	MB3	300	Query_300	IEDB_ID:42638|Rv0288	18	1	gnl|BL_ORD_ID|3668	96435|MB3000006|15591|15878|+	3668	288	1	41.5874	96	3.83506e-08	1	18	1	54	0	1	18	18	0	18	MSQIMYNYPAMLGHAGDM	MSQIMYNYPAMLGHAGDM	MSQIMYNYPAMLGHAGDM	100
4	MB4	300	Query_300	IEDB_ID:42638|Rv0288	18	1	gnl|BL_ORD_ID|3160	96471|MB5000004|12805|13092|+	3160	288	1	41.5874	96	3.83038e-08	1	18	1	54	0	1	18	18	0	18	MSQIMYNYPAMLGHAGDM	MSQIMYNYPAMLGHAGDM	MSQIMYNYPAMLGHAGDM	100
1	MB1	301	Query_301	IEDB_ID:42640|Rv3019c	20	1	gnl|BL_ORD_ID|2745	54082|MB1000037|186046|186336|-	2745	291	1	44.2838	103	5.02358e-09	1	20	4	63	0	1	20	20	0	20	MSQIMYNYPAMMAHAGDMAG	MSQIMYNYPAMMAHAGDMAG	MSQIMYNYPAMMAHAGDMAG	100
2	MB3	301	Query_301	IEDB_ID:42640|Rv3019c	20	1	gnl|BL_ORD_ID|156	53571|MB3000044|456|746|+	156	291	1	44.2838	103	5.0078e-09	1	20	4	63	0	1	20	20	0	20	MSQIMYNYPAMMAHAGDMAG	MSQIMYNYPAMMAHAGDMAG	MSQIMYNYPAMMAHAGDMAG	100
3	MB4	301	Query_301	IEDB_ID:42640|Rv3019c	20	1	gnl|BL_ORD_ID|3806	53661|MB5000092|518|808|-	3806	291	1	44.2838	103	5.00168e-09	1	20	4	63	0	1	20	20	0	20	MSQIMYNYPAMMAHAGDMAG	MSQIMYNYPAMMAHAGDMAG	MSQIMYNYPAMMAHAGDMAG	100
1	MB1	303	Query_303	IEDB_ID:42739|Rv3017c	20	1	gnl|BL_ORD_ID|2742	276162|MB1000037|184363|184725|-	2742	363	1	41.9726	97	3.32187e-08	1	20	34	93	0	1	20	20	0	20	MTANVGDMAGYTGTTQSLGA	MTANVGDMAGYTGTTQSLGA	MTANVGDMAGYTGTTQSLGA	100
2	MB2	303	Query_303	IEDB_ID:42739|Rv3017c	20	1	gnl|BL_ORD_ID|1292	274464|MB2000048|101083|101445|-	1292	363	1	41.9726	97	3.32036e-08	1	20	34	93	0	1	20	20	0	20	MTANVGDMAGYTGTTQSLGA	MTANVGDMAGYTGTTQSLGA	MTANVGDMAGYTGTTQSLGA	100
3	MB3	303	Query_303	IEDB_ID:42739|Rv3017c	20	1	gnl|BL_ORD_ID|160	269902|MB3000044|2838|3200|+	160	363	1	41.9726	97	3.31143e-08	1	20	34	93	0	1	20	20	0	20	MTANVGDMAGYTGTTQSLGA	MTANVGDMAGYTGTTQSLGA	MTANVGDMAGYTGTTQSLGA	100
4	MB4	303	Query_303	IEDB_ID:42739|Rv3017c	20	1	gnl|BL_ORD_ID|3834	269929|MB5000090|25375|25737|-	3834	363	1	41.9726	97	3.30739e-08	1	20	34	93	0	1	20	20	0	20	MTANVGDMAGYTGTTQSLGA	MTANVGDMAGYTGTTQSLGA	MTANVGDMAGYTGTTQSLGA	100
1	MB1	304	Query_304	IEDB_ID:42795|Rv3875	16	1	gnl|BL_ORD_ID|3177	97982|MB1000001|34315|34599|+	3177	285	1	35.4242	80	6.44572e-06	1	16	1	48	0	1	16	16	0	16	MTEQQWNFAGIEAAAS	MTEQQWNFAGIEAAAS	MTEQQWNFAGIEAAAS	100
2	MB2	304	Query_304	IEDB_ID:42795|Rv3875	16	1	gnl|BL_ORD_ID|376	97382|MB2000059|98448|98732|+	376	285	1	35.4242	80	6.44281e-06	1	16	1	48	0	1	16	16	0	16	MTEQQWNFAGIEAAAS	MTEQQWNFAGIEAAAS	MTEQQWNFAGIEAAAS	100
3	MB3	304	Query_304	IEDB_ID:42795|Rv3875	16	1	gnl|BL_ORD_ID|490	96433|MB3000001|33446|33730|+	490	285	1	35.4242	80	6.42548e-06	1	16	1	48	0	1	16	16	0	16	MTEQQWNFAGIEAAAS	MTEQQWNFAGIEAAAS	MTEQQWNFAGIEAAAS	100
4	MB4	304	Query_304	IEDB_ID:42795|Rv3875	16	1	gnl|BL_ORD_ID|1889	96469|MB5000118|33382|33666|+	1889	285	1	35.4242	80	6.41763e-06	1	16	1	48	0	1	16	16	0	16	MTEQQWNFAGIEAAAS	MTEQQWNFAGIEAAAS	MTEQQWNFAGIEAAAS	100
1	MB1	305	Query_305	IEDB_ID:42796|Rv3875	18	1	gnl|BL_ORD_ID|3177	97982|MB1000001|34315|34599|+	3177	285	1	38.5058	88	4.99672e-07	1	18	1	54	0	1	18	18	0	18	MTEQQWNFAGIEAAASAI	MTEQQWNFAGIEAAASAI	MTEQQWNFAGIEAAASAI	100
2	MB2	305	Query_305	IEDB_ID:42796|Rv3875	18	1	gnl|BL_ORD_ID|376	97382|MB2000059|98448|98732|+	376	285	1	38.5058	88	4.99445e-07	1	18	1	54	0	1	18	18	0	18	MTEQQWNFAGIEAAASAI	MTEQQWNFAGIEAAASAI	MTEQQWNFAGIEAAASAI	100
3	MB3	305	Query_305	IEDB_ID:42796|Rv3875	18	1	gnl|BL_ORD_ID|490	96433|MB3000001|33446|33730|+	490	285	1	38.5058	88	4.98102e-07	1	18	1	54	0	1	18	18	0	18	MTEQQWNFAGIEAAASAI	MTEQQWNFAGIEAAASAI	MTEQQWNFAGIEAAASAI	100
4	MB4	305	Query_305	IEDB_ID:42796|Rv3875	18	1	gnl|BL_ORD_ID|1889	96469|MB5000118|33382|33666|+	1889	285	1	38.5058	88	4.97494e-07	1	18	1	54	0	1	18	18	0	18	MTEQQWNFAGIEAAASAI	MTEQQWNFAGIEAAASAI	MTEQQWNFAGIEAAASAI	100
1	MB1	306	Query_306	IEDB_ID:42797|Rv3875	20	1	gnl|BL_ORD_ID|3177	97982|MB1000001|34315|34599|+	3177	285	1	42.3578	98	2.59988e-08	1	20	1	60	0	1	20	20	0	20	MTEQQWNFAGIEAAASAIQG	MTEQQWNFAGIEAAASAIQG	MTEQQWNFAGIEAAASAIQG	100
2	MB2	306	Query_306	IEDB_ID:42797|Rv3875	20	1	gnl|BL_ORD_ID|376	97382|MB2000059|98448|98732|+	376	285	1	42.3578	98	2.5987e-08	1	20	1	60	0	1	20	20	0	20	MTEQQWNFAGIEAAASAIQG	MTEQQWNFAGIEAAASAIQG	MTEQQWNFAGIEAAASAIQG	100
3	MB3	306	Query_306	IEDB_ID:42797|Rv3875	20	1	gnl|BL_ORD_ID|490	96433|MB3000001|33446|33730|+	490	285	1	42.3578	98	2.59171e-08	1	20	1	60	0	1	20	20	0	20	MTEQQWNFAGIEAAASAIQG	MTEQQWNFAGIEAAASAIQG	MTEQQWNFAGIEAAASAIQG	100
4	MB4	306	Query_306	IEDB_ID:42797|Rv3875	20	1	gnl|BL_ORD_ID|1889	96469|MB5000118|33382|33666|+	1889	285	1	42.3578	98	2.58855e-08	1	20	1	60	0	1	20	20	0	20	MTEQQWNFAGIEAAASAIQG	MTEQQWNFAGIEAAASAIQG	MTEQQWNFAGIEAAASAIQG	100
1	MB1	307	Query_307	IEDB_ID:42798|Rv3875	25	1	gnl|BL_ORD_ID|3177	97982|MB1000001|34315|34599|+	3177	285	1	51.6026	122	1.25474e-11	1	25	1	75	0	1	25	25	0	25	MTEQQWNFAGIEAAASAIQGNVTSI	MTEQQWNFAGIEAAASAIQGNVTSI	MTEQQWNFAGIEAAASAIQGNVTSI	100
2	MB2	307	Query_307	IEDB_ID:42798|Rv3875	25	1	gnl|BL_ORD_ID|376	97382|MB2000059|98448|98732|+	376	285	1	51.6026	122	1.25417e-11	1	25	1	75	0	1	25	25	0	25	MTEQQWNFAGIEAAASAIQGNVTSI	MTEQQWNFAGIEAAASAIQGNVTSI	MTEQQWNFAGIEAAASAIQGNVTSI	100
3	MB3	307	Query_307	IEDB_ID:42798|Rv3875	25	1	gnl|BL_ORD_ID|490	96433|MB3000001|33446|33730|+	490	285	1	51.6026	122	1.2508e-11	1	25	1	75	0	1	25	25	0	25	MTEQQWNFAGIEAAASAIQGNVTSI	MTEQQWNFAGIEAAASAIQGNVTSI	MTEQQWNFAGIEAAASAIQGNVTSI	100
4	MB4	307	Query_307	IEDB_ID:42798|Rv3875	25	1	gnl|BL_ORD_ID|1889	96469|MB5000118|33382|33666|+	1889	285	1	51.6026	122	1.24927e-11	1	25	1	75	0	1	25	25	0	25	MTEQQWNFAGIEAAASAIQGNVTSI	MTEQQWNFAGIEAAASAIQGNVTSI	MTEQQWNFAGIEAAASAIQGNVTSI	100
1	MB1	308	Query_308	IEDB_ID:42897|Rv0667	9	1	gnl|BL_ORD_ID|494	100974|MB1000008|136766|140299|+	494	3534	1	23.8682	50	0.281351	1	9	379	405	0	1	9	9	0	9	MTYAAPLFV	MTYAAPLFV	MTYAAPLFV	100
2	MB2	308	Query_308	IEDB_ID:42897|Rv0667	9	1	gnl|BL_ORD_ID|898	100353|MB2000009|152342|155875|+	898	3534	1	23.8682	50	0.281224	1	9	379	405	0	1	9	9	0	9	MTYAAPLFV	MTYAAPLFV	MTYAAPLFV	100
3	MB3	308	Query_308	IEDB_ID:42897|Rv0667	9	1	gnl|BL_ORD_ID|2406	99310|MB3000018|152514|156047|+	2406	3534	1	23.8682	50	0.280468	1	9	379	405	0	1	9	9	0	9	MTYAAPLFV	MTYAAPLFV	MTYAAPLFV	100
4	MB4	308	Query_308	IEDB_ID:42897|Rv0667	9	1	gnl|BL_ORD_ID|3068	99399|MB5000007|152442|155974|+	3068	3533	1	23.8682	50	0.280112	1	9	379	405	0	1	9	9	0	9	MTYAAPLFV	MTYAAPLFV	MTYAAPLFV	100
1	MB1	309	Query_309	IEDB_ID:43166|Rv1793	15	1	gnl|BL_ORD_ID|2123	290262|MB1000010|251463|251744|-	2123	282	1	32.3426	72	7.48561e-05	1	15	205	249	0	1	15	15	0	15	NAHGQKVQAAGNNMA	NAHGQKVQAAGNNMA	NAHGQKVQAAGNNMA	100
2	MB1	309	Query_309	IEDB_ID:43166|Rv1793	15	2	gnl|BL_ORD_ID|3698	97998|MB1000025|205|486|+	3698	282	1	32.3426	72	8.04157e-05	1	15	205	249	0	1	15	15	0	15	NAHGQKVQAAGNNMA	NAHGQKVQAAGNNMA	NAHGQKVQAAGNNMA	100
3	MB1	309	Query_309	IEDB_ID:43166|Rv1793	15	3	gnl|BL_ORD_ID|2238	292268|MB1000013|62218|62499|+	2238	282	1	32.3426	72	8.12435e-05	1	15	205	249	0	1	15	15	0	15	NAHGQKVQAAGNNMA	NAHGQKVQAAGNNMA	NAHGQKVQAAGNNMA	100
4	MB2	309	Query_309	IEDB_ID:43166|Rv1793	15	1	gnl|BL_ORD_ID|1597	288532|MB2000015|64022|64303|-	1597	282	1	32.3426	72	7.48222e-05	1	15	205	249	0	1	15	15	0	15	NAHGQKVQAAGNNMA	NAHGQKVQAAGNNMA	NAHGQKVQAAGNNMA	100
5	MB2	309	Query_309	IEDB_ID:43166|Rv1793	15	2	gnl|BL_ORD_ID|1190	290531|MB2000021|62182|62463|+	1190	282	1	32.3426	72	7.95605e-05	1	15	205	249	0	1	15	15	0	15	NAHGQKVQAAGNNMA	NAHGQKVQAAGNNMA	NAHGQKVQAAGNNMA	100
6	MB2	309	Query_309	IEDB_ID:43166|Rv1793	15	3	gnl|BL_ORD_ID|2363	97397|MB2000032|32047|32328|+	2363	282	1	32.3426	72	8.03793e-05	1	15	205	249	0	1	15	15	0	15	NAHGQKVQAAGNNMA	NAHGQKVQAAGNNMA	NAHGQKVQAAGNNMA	100
7	MB3	309	Query_309	IEDB_ID:43166|Rv1793	15	1	gnl|BL_ORD_ID|1613	285690|MB3000029|64016|64297|-	1613	282	1	32.3426	72	7.69469e-05	1	15	205	249	0	1	15	15	0	15	NAHGQKVQAAGNNMA	NAHGQKVQAAGNNMA	NAHGQKVQAAGNNMA	100
8	MB3	309	Query_309	IEDB_ID:43166|Rv1793	15	2	gnl|BL_ORD_ID|3804	96447|MB3000048|3861|4142|+	3804	282	1	32.3426	72	8.01632e-05	1	15	205	249	0	1	15	15	0	15	NAHGQKVQAAGNNMA	NAHGQKVQAAGNNMA	NAHGQKVQAAGNNMA	100
9	MB4	309	Query_309	IEDB_ID:43166|Rv1793	15	1	gnl|BL_ORD_ID|1857	283680|MB5000015|63975|64256|-	1857	282	1	32.3426	72	7.45299e-05	1	15	205	249	0	1	15	15	0	15	NAHGQKVQAAGNNMA	NAHGQKVQAAGNNMA	NAHGQKVQAAGNNMA	100
10	MB4	309	Query_309	IEDB_ID:43166|Rv1793	15	2	gnl|BL_ORD_ID|491	96479|MB5000047|157|420|+	491	264	1	32.3426	72	8.33608e-05	1	15	205	249	0	1	15	15	0	15	NAHGQKVQAAGNNMA	NAHGQKVQAAGNNMA	NAHGQKVQAAGNNMA	100
1	MB1	310	Query_310	IEDB_ID:43210|Rv3875	13	1	gnl|BL_ORD_ID|3177	97982|MB1000001|34315|34599|+	3177	285	1	28.1054	61	0.00273495	1	13	199	237	0	1	13	13	0	13	NALQNLARTISEA	NALQNLARTISEA	NALQNLARTISEA	100
2	MB2	310	Query_310	IEDB_ID:43210|Rv3875	13	1	gnl|BL_ORD_ID|376	97382|MB2000059|98448|98732|+	376	285	1	28.1054	61	0.00273372	1	13	199	237	0	1	13	13	0	13	NALQNLARTISEA	NALQNLARTISEA	NALQNLARTISEA	100
3	MB3	310	Query_310	IEDB_ID:43210|Rv3875	13	1	gnl|BL_ORD_ID|490	96433|MB3000001|33446|33730|+	490	285	1	28.1054	61	0.00272637	1	13	199	237	0	1	13	13	0	13	NALQNLARTISEA	NALQNLARTISEA	NALQNLARTISEA	100
4	MB4	310	Query_310	IEDB_ID:43210|Rv3875	13	1	gnl|BL_ORD_ID|1889	96469|MB5000118|33382|33666|+	1889	285	1	28.1054	61	0.00272303	1	13	199	237	0	1	13	13	0	13	NALQNLARTISEA	NALQNLARTISEA	NALQNLARTISEA	100
1	MB1	311	Query_311	IEDB_ID:43211|Rv3875	18	1	gnl|BL_ORD_ID|3177	97982|MB1000001|34315|34599|+	3177	285	1	37.3502	85	1.45146e-06	1	18	199	252	0	1	18	18	0	18	NALQNLARTISEAGQAMA	NALQNLARTISEAGQAMA	NALQNLARTISEAGQAMA	100
2	MB2	311	Query_311	IEDB_ID:43211|Rv3875	18	1	gnl|BL_ORD_ID|376	97382|MB2000059|98448|98732|+	376	285	1	37.3502	85	1.4508e-06	1	18	199	252	0	1	18	18	0	18	NALQNLARTISEAGQAMA	NALQNLARTISEAGQAMA	NALQNLARTISEAGQAMA	100
3	MB3	311	Query_311	IEDB_ID:43211|Rv3875	18	1	gnl|BL_ORD_ID|490	96433|MB3000001|33446|33730|+	490	285	1	37.3502	85	1.4469e-06	1	18	199	252	0	1	18	18	0	18	NALQNLARTISEAGQAMA	NALQNLARTISEAGQAMA	NALQNLARTISEAGQAMA	100
4	MB4	311	Query_311	IEDB_ID:43211|Rv3875	18	1	gnl|BL_ORD_ID|1889	96469|MB5000118|33382|33666|+	1889	285	1	37.3502	85	1.44513e-06	1	18	199	252	0	1	18	18	0	18	NALQNLARTISEAGQAMA	NALQNLARTISEAGQAMA	NALQNLARTISEAGQAMA	100
1	MB1	57	Query_57	IEDB_ID:4334|Rv3763	20	1	gnl|BL_ORD_ID|927	98552|MB1000048|253364|253840|+	927	477	1	41.9726	97	5.43729e-08	1	20	361	420	0	1	20	20	0	20	ASATKDGSHYKITGTATGVD	ASATKDGSHYKITGTATGVD	ASATKDGSHYKITGTATGVD	100
2	MB2	57	Query_57	IEDB_ID:4334|Rv3763	20	1	gnl|BL_ORD_ID|207	97951|MB2000058|49457|49933|+	207	477	1	41.9726	97	5.43483e-08	1	20	361	420	0	1	20	20	0	20	ASATKDGSHYKITGTATGVD	ASATKDGSHYKITGTATGVD	ASATKDGSHYKITGTATGVD	100
3	MB3	57	Query_57	IEDB_ID:4334|Rv3763	20	1	gnl|BL_ORD_ID|3110	97006|MB3000093|67818|68294|+	3110	477	1	41.9726	97	5.42022e-08	1	20	361	420	0	1	20	20	0	20	ASATKDGSHYKITGTATGVD	ASATKDGSHYKITGTATGVD	ASATKDGSHYKITGTATGVD	100
4	MB4	57	Query_57	IEDB_ID:4334|Rv3763	20	1	gnl|BL_ORD_ID|2325	97028|MB5000116|86867|87343|+	2325	477	1	41.9726	97	5.4136e-08	1	20	361	420	0	1	20	20	0	20	ASATKDGSHYKITGTATGVD	ASATKDGSHYKITGTATGVD	ASATKDGSHYKITGTATGVD	100
1	MB1	312	Query_312	IEDB_ID:43447|Rv1980c	20	1	gnl|BL_ORD_ID|1018	98912|MB1000028|14705|15388|-	1018	684	1	45.8246	107	4.60123e-09	1	20	580	639	0	1	20	20	0	20	NDGVIFFFNPGELLPEAAGP	NDGVIFFFNPGELLPEAAGP	NDGVIFFFNPGELLPEAAGP	100
2	MB2	312	Query_312	IEDB_ID:43447|Rv1980c	20	1	gnl|BL_ORD_ID|2294	98307|MB2000035|13957|14640|-	2294	684	1	45.8246	107	4.59915e-09	1	20	580	639	0	1	20	20	0	20	NDGVIFFFNPGELLPEAAGP	NDGVIFFFNPGELLPEAAGP	NDGVIFFFNPGELLPEAAGP	100
3	MB3	312	Query_312	IEDB_ID:43447|Rv1980c	20	1	gnl|BL_ORD_ID|3618	97376|MB3000055|13957|14640|-	3618	684	1	45.8246	107	4.58678e-09	1	20	580	639	0	1	20	20	0	20	NDGVIFFFNPGELLPEAAGP	NDGVIFFFNPGELLPEAAGP	NDGVIFFFNPGELLPEAAGP	100
4	MB4	312	Query_312	IEDB_ID:43447|Rv1980c	20	1	gnl|BL_ORD_ID|450	97388|MB5000052|13549|14232|-	450	684	1	45.8246	107	4.58118e-09	1	20	580	639	0	1	20	20	0	20	NDGVIFFFNPGELLPEAAGP	NDGVIFFFNPGELLPEAAGP	NDGVIFFFNPGELLPEAAGP	100
1	MB1	313	Query_313	IEDB_ID:43504|Rv3804c	20	1	gnl|BL_ORD_ID|649	97177|MB1000049|11383|12396|-	649	1014	1	46.2098	108	6.44713e-09	1	20	700	759	0	1	20	20	0	20	NDPLLNVGKLIANNTRVWVY	NDPLLNVGKLIANNTRVWVY	NDPLLNVGKLIANNTRVWVY	100
2	MB2	313	Query_313	IEDB_ID:43504|Rv3804c	20	1	gnl|BL_ORD_ID|301	96570|MB2000059|11374|12387|-	301	1014	1	46.2098	108	6.44421e-09	1	20	700	759	0	1	20	20	0	20	NDPLLNVGKLIANNTRVWVY	NDPLLNVGKLIANNTRVWVY	NDPLLNVGKLIANNTRVWVY	100
3	MB3	313	Query_313	IEDB_ID:43504|Rv3804c	20	1	gnl|BL_ORD_ID|3003	95618|MB3000094|11383|12396|-	3003	1014	1	46.2098	108	6.42689e-09	1	20	700	759	0	1	20	20	0	20	NDPLLNVGKLIANNTRVWVY	NDPLLNVGKLIANNTRVWVY	NDPLLNVGKLIANNTRVWVY	100
4	MB4	313	Query_313	IEDB_ID:43504|Rv3804c	20	1	gnl|BL_ORD_ID|2365	95666|MB5000117|11383|12396|-	2365	1014	1	46.2098	108	6.41903e-09	1	20	700	759	0	1	20	20	0	20	NDPLLNVGKLIANNTRVWVY	NDPLLNVGKLIANNTRVWVY	NDPLLNVGKLIANNTRVWVY	100
1	MB1	314	Query_314	IEDB_ID:43829|Rv3874	16	1	gnl|BL_ORD_ID|3176	97983|MB1000001|33980|34279|+	3176	300	1	36.965	84	1.82544e-06	1	16	49	96	0	1	16	16	0	16	NFERISGDLKTQIDQV	NFERISGDLKTQIDQV	NFERISGDLKTQIDQV	100
2	MB2	314	Query_314	IEDB_ID:43829|Rv3874	16	1	gnl|BL_ORD_ID|375	97383|MB2000059|98113|98412|+	375	300	1	36.965	84	1.82461e-06	1	16	49	96	0	1	16	16	0	16	NFERISGDLKTQIDQV	NFERISGDLKTQIDQV	NFERISGDLKTQIDQV	100
3	MB3	314	Query_314	IEDB_ID:43829|Rv3874	16	1	gnl|BL_ORD_ID|489	96434|MB3000001|33111|33410|+	489	300	1	36.965	84	1.8197e-06	1	16	49	96	0	1	16	16	0	16	NFERISGDLKTQIDQV	NFERISGDLKTQIDQV	NFERISGDLKTQIDQV	100
4	MB4	314	Query_314	IEDB_ID:43829|Rv3874	16	1	gnl|BL_ORD_ID|1888	96470|MB5000118|33047|33346|+	1888	300	1	36.965	84	1.81748e-06	1	16	49	96	0	1	16	16	0	16	NFERISGDLKTQIDQV	NFERISGDLKTQIDQV	NFERISGDLKTQIDQV	100
1	MB1	316	Query_316	IEDB_ID:44020|Rv0934	20	1	gnl|BL_ORD_ID|2018	100774|MB1000010|133094|134215|+	2018	1122	1	46.595	109	5.00267e-09	1	20	436	495	0	1	20	20	0	20	NGKVLAAMYQGTIKTWDDPQ	NGKVLAAMYQGTIKTWDDPQ	NGKVLAAMYQGTIKTWDDPQ	100
2	MB2	316	Query_316	IEDB_ID:44020|Rv0934	20	1	gnl|BL_ORD_ID|117	100152|MB2000012|132910|134031|+	117	1122	1	46.595	109	5.0004e-09	1	20	436	495	0	1	20	20	0	20	NGKVLAAMYQGTIKTWDDPQ	NGKVLAAMYQGTIKTWDDPQ	NGKVLAAMYQGTIKTWDDPQ	100
3	MB3	316	Query_316	IEDB_ID:44020|Rv0934	20	1	gnl|BL_ORD_ID|1744	99109|MB3000026|5230|6351|+	1744	1122	1	46.595	109	4.98696e-09	1	20	436	495	0	1	20	20	0	20	NGKVLAAMYQGTIKTWDDPQ	NGKVLAAMYQGTIKTWDDPQ	NGKVLAAMYQGTIKTWDDPQ	100
4	MB4	316	Query_316	IEDB_ID:44020|Rv0934	20	1	gnl|BL_ORD_ID|1655	99199|MB5000012|120451|121572|+	1655	1122	1	46.595	109	4.98086e-09	1	20	436	495	0	1	20	20	0	20	NGKVLAAMYQGTIKTWDDPQ	NGKVLAAMYQGTIKTWDDPQ	NGKVLAAMYQGTIKTWDDPQ	100
1	MB1	317	Query_317	IEDB_ID:44100|Rv3804c	20	1	gnl|BL_ORD_ID|649	97177|MB1000049|11383|12396|-	649	1014	1	47.3654	111	2.69044e-09	1	20	880	939	0	1	20	20	0	20	NGVFDFPDSGTHSWEYWGAQ	NGVFDFPDSGTHSWEYWGAQ	NGVFDFPDSGTHSWEYWGAQ	100
2	MB2	317	Query_317	IEDB_ID:44100|Rv3804c	20	1	gnl|BL_ORD_ID|301	96570|MB2000059|11374|12387|-	301	1014	1	47.3654	111	2.68922e-09	1	20	880	939	0	1	20	20	0	20	NGVFDFPDSGTHSWEYWGAQ	NGVFDFPDSGTHSWEYWGAQ	NGVFDFPDSGTHSWEYWGAQ	100
3	MB3	317	Query_317	IEDB_ID:44100|Rv3804c	20	1	gnl|BL_ORD_ID|3003	95618|MB3000094|11383|12396|-	3003	1014	1	47.3654	111	2.68199e-09	1	20	880	939	0	1	20	20	0	20	NGVFDFPDSGTHSWEYWGAQ	NGVFDFPDSGTHSWEYWGAQ	NGVFDFPDSGTHSWEYWGAQ	100
4	MB4	317	Query_317	IEDB_ID:44100|Rv3804c	20	1	gnl|BL_ORD_ID|2365	95666|MB5000117|11383|12396|-	2365	1014	1	47.3654	111	2.67871e-09	1	20	880	939	0	1	20	20	0	20	NGVFDFPDSGTHSWEYWGAQ	NGVFDFPDSGTHSWEYWGAQ	NGVFDFPDSGTHSWEYWGAQ	100
1	MB1	58	Query_58	IEDB_ID:4426|Rv3418c	16	1	gnl|BL_ORD_ID|2824	97420|MB1000045|81685|81984|-	2824	300	1	35.039	79	8.81247e-06	1	16	73	120	0	1	16	16	0	16	ASGLVIPDTAKEKPQE	ASGLVIPDTAKEKPQE	ASGLVIPDTAKEKPQE	100
2	MB2	58	Query_58	IEDB_ID:4426|Rv3418c	16	1	gnl|BL_ORD_ID|1971	96814|MB2000053|44156|44455|+	1971	300	1	35.039	79	8.80848e-06	1	16	73	120	0	1	16	16	0	16	ASGLVIPDTAKEKPQE	ASGLVIPDTAKEKPQE	ASGLVIPDTAKEKPQE	100
3	MB3	58	Query_58	IEDB_ID:4426|Rv3418c	16	1	gnl|BL_ORD_ID|53	95864|MB3000087|16486|16785|-	53	300	1	35.039	79	8.78479e-06	1	16	73	120	0	1	16	16	0	16	ASGLVIPDTAKEKPQE	ASGLVIPDTAKEKPQE	ASGLVIPDTAKEKPQE	100
4	MB4	58	Query_58	IEDB_ID:4426|Rv3418c	16	1	gnl|BL_ORD_ID|2422	95911|MB5000110|16496|16795|-	2422	300	1	35.039	79	8.77406e-06	1	16	73	120	0	1	16	16	0	16	ASGLVIPDTAKEKPQE	ASGLVIPDTAKEKPQE	ASGLVIPDTAKEKPQE	100
1	MB1	318	Query_318	IEDB_ID:44327|Rv3874	9	1	gnl|BL_ORD_ID|3176	97983|MB1000001|33980|34279|+	3176	300	1	22.7126	47	0.295643	1	9	223	249	0	1	9	9	0	9	NIRQAGVQY	NIRQAGVQY	NIRQAGVQY	100
2	MB2	318	Query_318	IEDB_ID:44327|Rv3874	9	1	gnl|BL_ORD_ID|375	97383|MB2000059|98113|98412|+	375	300	1	22.7126	47	0.29551	1	9	223	249	0	1	9	9	0	9	NIRQAGVQY	NIRQAGVQY	NIRQAGVQY	100
3	MB3	318	Query_318	IEDB_ID:44327|Rv3874	9	1	gnl|BL_ORD_ID|489	96434|MB3000001|33111|33410|+	489	300	1	22.7126	47	0.294715	1	9	223	249	0	1	9	9	0	9	NIRQAGVQY	NIRQAGVQY	NIRQAGVQY	100
4	MB4	318	Query_318	IEDB_ID:44327|Rv3874	9	1	gnl|BL_ORD_ID|1888	96470|MB5000118|33047|33346|+	1888	300	1	22.7126	47	0.294355	1	9	223	249	0	1	9	9	0	9	NIRQAGVQY	NIRQAGVQY	NIRQAGVQY	100
1	MB1	319	Query_319	IEDB_ID:44381|Rv1980c	20	1	gnl|BL_ORD_ID|1018	98912|MB1000028|14705|15388|-	1018	684	1	41.9726	97	1.36566e-07	1	20	280	339	0	1	20	20	0	20	NITSATYQSAIPPRGTQAVV	NITSATYQSAIPPRGTQAVV	NITSATYQSAIPPRGTQAVV	100
2	MB2	319	Query_319	IEDB_ID:44381|Rv1980c	20	1	gnl|BL_ORD_ID|2294	98307|MB2000035|13957|14640|-	2294	684	1	41.9726	97	1.36504e-07	1	20	280	339	0	1	20	20	0	20	NITSATYQSAIPPRGTQAVV	NITSATYQSAIPPRGTQAVV	NITSATYQSAIPPRGTQAVV	100
3	MB3	319	Query_319	IEDB_ID:44381|Rv1980c	20	1	gnl|BL_ORD_ID|3618	97376|MB3000055|13957|14640|-	3618	684	1	41.9726	97	1.36137e-07	1	20	280	339	0	1	20	20	0	20	NITSATYQSAIPPRGTQAVV	NITSATYQSAIPPRGTQAVV	NITSATYQSAIPPRGTQAVV	100
4	MB4	319	Query_319	IEDB_ID:44381|Rv1980c	20	1	gnl|BL_ORD_ID|450	97388|MB5000052|13549|14232|-	450	684	1	41.9726	97	1.35971e-07	1	20	280	339	0	1	20	20	0	20	NITSATYQSAIPPRGTQAVV	NITSATYQSAIPPRGTQAVV	NITSATYQSAIPPRGTQAVV	100
1	MB1	320	Query_320	IEDB_ID:44653|Rv3875	20	1	gnl|BL_ORD_ID|3177	97982|MB1000001|34315|34599|+	3177	285	1	41.5874	96	4.60147e-08	1	20	211	270	0	1	20	20	0	20	NLARTISEAGQAMASTEGNV	NLARTISEAGQAMASTEGNV	NLARTISEAGQAMASTEGNV	100
2	MB2	320	Query_320	IEDB_ID:44653|Rv3875	20	1	gnl|BL_ORD_ID|376	97382|MB2000059|98448|98732|+	376	285	1	41.5874	96	4.59938e-08	1	20	211	270	0	1	20	20	0	20	NLARTISEAGQAMASTEGNV	NLARTISEAGQAMASTEGNV	NLARTISEAGQAMASTEGNV	100
3	MB3	320	Query_320	IEDB_ID:44653|Rv3875	20	1	gnl|BL_ORD_ID|490	96433|MB3000001|33446|33730|+	490	285	1	41.5874	96	4.58702e-08	1	20	211	270	0	1	20	20	0	20	NLARTISEAGQAMASTEGNV	NLARTISEAGQAMASTEGNV	NLARTISEAGQAMASTEGNV	100
4	MB4	320	Query_320	IEDB_ID:44653|Rv3875	20	1	gnl|BL_ORD_ID|1889	96469|MB5000118|33382|33666|+	1889	285	1	41.5874	96	4.58141e-08	1	20	211	270	0	1	20	20	0	20	NLARTISEAGQAMASTEGNV	NLARTISEAGQAMASTEGNV	NLARTISEAGQAMASTEGNV	100
1	MB1	321	Query_321	IEDB_ID:44802|Rv3812	9	1	gnl|BL_ORD_ID|657	122740|MB1000049|22309|23820|+	657	1512	1	21.9422	45	1.00525	1	9	778	804	0	1	9	9	0	9	NLLVTGFDT	NLLVTGFDT	NLLVTGFDT	100
2	MB2	321	Query_321	IEDB_ID:44802|Rv3812	9	1	gnl|BL_ORD_ID|309	121952|MB2000059|22300|23811|+	309	1512	1	21.9422	45	1.00479	1	9	778	804	0	1	9	9	0	9	NLLVTGFDT	NLLVTGFDT	NLLVTGFDT	100
3	MB3	321	Query_321	IEDB_ID:44802|Rv3812	9	1	gnl|BL_ORD_ID|3011	120565|MB3000094|22309|23820|+	3011	1512	1	21.9422	45	1.00209	1	9	778	804	0	1	9	9	0	9	NLLVTGFDT	NLLVTGFDT	NLLVTGFDT	100
4	MB4	321	Query_321	IEDB_ID:44802|Rv3812	9	1	gnl|BL_ORD_ID|2373	120563|MB5000117|22309|23820|+	2373	1512	1	21.9422	45	1.00087	1	9	778	804	0	1	9	9	0	9	NLLVTGFDT	NLLVTGFDT	NLLVTGFDT	100
1	MB1	12	Query_12	IEDB_ID:459|Rv3763	20	1	gnl|BL_ORD_ID|927	98552|MB1000048|253364|253840|+	927	477	1	41.5874	96	7.62304e-08	1	20	241	300	0	1	20	20	0	20	AATGIAAVLTDGNPPEVKSV	AATGIAAVLTDGNPPEVKSV	AATGIAAVLTDGNPPEVKSV	100
2	MB2	12	Query_12	IEDB_ID:459|Rv3763	20	1	gnl|BL_ORD_ID|207	97951|MB2000058|49457|49933|+	207	477	1	41.5874	96	7.61959e-08	1	20	241	300	0	1	20	20	0	20	AATGIAAVLTDGNPPEVKSV	AATGIAAVLTDGNPPEVKSV	AATGIAAVLTDGNPPEVKSV	100
3	MB3	12	Query_12	IEDB_ID:459|Rv3763	20	1	gnl|BL_ORD_ID|3110	97006|MB3000093|67818|68294|+	3110	477	1	41.5874	96	7.5991e-08	1	20	241	300	0	1	20	20	0	20	AATGIAAVLTDGNPPEVKSV	AATGIAAVLTDGNPPEVKSV	AATGIAAVLTDGNPPEVKSV	100
4	MB4	12	Query_12	IEDB_ID:459|Rv3763	20	1	gnl|BL_ORD_ID|2325	97028|MB5000116|86867|87343|+	2325	477	1	41.5874	96	7.58981e-08	1	20	241	300	0	1	20	20	0	20	AATGIAAVLTDGNPPEVKSV	AATGIAAVLTDGNPPEVKSV	AATGIAAVLTDGNPPEVKSV	100
1	MB1	322	Query_322	IEDB_ID:46499|Rv3875	9	1	gnl|BL_ORD_ID|3177	97982|MB1000001|34315|34599|+	3177	285	1	21.557	44	0.630599	1	9	61	87	0	1	9	9	0	9	NVTSIHSLL	NVTSIHSLL	NVTSIHSLL	100
2	MB2	322	Query_322	IEDB_ID:46499|Rv3875	9	1	gnl|BL_ORD_ID|376	97382|MB2000059|98448|98732|+	376	285	1	21.557	44	0.630313	1	9	61	87	0	1	9	9	0	9	NVTSIHSLL	NVTSIHSLL	NVTSIHSLL	100
3	MB3	322	Query_322	IEDB_ID:46499|Rv3875	9	1	gnl|BL_ORD_ID|490	96433|MB3000001|33446|33730|+	490	285	1	21.557	44	0.628618	1	9	61	87	0	1	9	9	0	9	NVTSIHSLL	NVTSIHSLL	NVTSIHSLL	100
4	MB4	322	Query_322	IEDB_ID:46499|Rv3875	9	1	gnl|BL_ORD_ID|1889	96469|MB5000118|33382|33666|+	1889	285	1	21.557	44	0.62785	1	9	61	87	0	1	9	9	0	9	NVTSIHSLL	NVTSIHSLL	NVTSIHSLL	100
1	MB1	323	Query_323	IEDB_ID:46500|Rv3875	16	1	gnl|BL_ORD_ID|3177	97982|MB1000001|34315|34599|+	3177	285	1	31.9574	71	0.000107642	1	16	61	108	0	1	16	16	0	16	NVTSIHSLLDEGKQSL	NVTSIHSLLDEGKQSL	NVTSIHSLLDEGKQSL	100
2	MB2	323	Query_323	IEDB_ID:46500|Rv3875	16	1	gnl|BL_ORD_ID|376	97382|MB2000059|98448|98732|+	376	285	1	31.9574	71	0.000107594	1	16	61	108	0	1	16	16	0	16	NVTSIHSLLDEGKQSL	NVTSIHSLLDEGKQSL	NVTSIHSLLDEGKQSL	100
3	MB3	323	Query_323	IEDB_ID:46500|Rv3875	16	1	gnl|BL_ORD_ID|490	96433|MB3000001|33446|33730|+	490	285	1	31.9574	71	0.000107304	1	16	61	108	0	1	16	16	0	16	NVTSIHSLLDEGKQSL	NVTSIHSLLDEGKQSL	NVTSIHSLLDEGKQSL	100
4	MB4	323	Query_323	IEDB_ID:46500|Rv3875	16	1	gnl|BL_ORD_ID|1889	96469|MB5000118|33382|33666|+	1889	285	1	31.9574	71	0.000107173	1	16	61	108	0	1	16	16	0	16	NVTSIHSLLDEGKQSL	NVTSIHSLLDEGKQSL	NVTSIHSLLDEGKQSL	100
1	MB1	324	Query_324	IEDB_ID:46501|Rv3875	20	1	gnl|BL_ORD_ID|3177	97982|MB1000001|34315|34599|+	3177	285	1	43.1282	100	1.54095e-08	1	20	61	120	0	1	20	20	0	20	NVTSIHSLLDEGKQSLTKLA	NVTSIHSLLDEGKQSLTKLA	NVTSIHSLLDEGKQSLTKLA	100
2	MB2	324	Query_324	IEDB_ID:46501|Rv3875	20	1	gnl|BL_ORD_ID|376	97382|MB2000059|98448|98732|+	376	285	1	43.1282	100	1.54025e-08	1	20	61	120	0	1	20	20	0	20	NVTSIHSLLDEGKQSLTKLA	NVTSIHSLLDEGKQSLTKLA	NVTSIHSLLDEGKQSLTKLA	100
3	MB3	324	Query_324	IEDB_ID:46501|Rv3875	20	1	gnl|BL_ORD_ID|490	96433|MB3000001|33446|33730|+	490	285	1	43.1282	100	1.53611e-08	1	20	61	120	0	1	20	20	0	20	NVTSIHSLLDEGKQSLTKLA	NVTSIHSLLDEGKQSLTKLA	NVTSIHSLLDEGKQSLTKLA	100
4	MB4	324	Query_324	IEDB_ID:46501|Rv3875	20	1	gnl|BL_ORD_ID|1889	96469|MB5000118|33382|33666|+	1889	285	1	43.1282	100	1.53423e-08	1	20	61	120	0	1	20	20	0	20	NVTSIHSLLDEGKQSLTKLA	NVTSIHSLLDEGKQSLTKLA	NVTSIHSLLDEGKQSLTKLA	100
1	MB1	325	Query_325	IEDB_ID:46625|Rv3812	9	1	gnl|BL_ORD_ID|657	122740|MB1000049|22309|23820|+	657	1512	1	22.3274	46	0.812097	1	9	1468	1494	0	1	9	9	0	9	NYIPQQLAL	NYIPQQLAL	NYIPQQLAL	100
2	MB2	325	Query_325	IEDB_ID:46625|Rv3812	9	1	gnl|BL_ORD_ID|309	121952|MB2000059|22300|23811|+	309	1512	1	22.3274	46	0.81173	1	9	1468	1494	0	1	9	9	0	9	NYIPQQLAL	NYIPQQLAL	NYIPQQLAL	100
3	MB3	325	Query_325	IEDB_ID:46625|Rv3812	9	1	gnl|BL_ORD_ID|3011	120565|MB3000094|22309|23820|+	3011	1512	1	22.3274	46	0.809547	1	9	1468	1494	0	1	9	9	0	9	NYIPQQLAL	NYIPQQLAL	NYIPQQLAL	100
4	MB4	325	Query_325	IEDB_ID:46625|Rv3812	9	1	gnl|BL_ORD_ID|2373	120563|MB5000117|22309|23820|+	2373	1512	1	22.3274	46	0.808558	1	9	1468	1494	0	1	9	9	0	9	NYIPQQLAL	NYIPQQLAL	NYIPQQLAL	100
1	MB1	60	Query_60	IEDB_ID:4682|Rv1174c	9	1	gnl|BL_ORD_ID|2213	122954|MB1000013|26884|27213|-	2213	330	1	20.7866	42	1.63785	1	9	181	207	0	1	9	9	0	9	ASPVAQSYL	ASPVAQSYL	ASPVAQSYL	100
2	MB2	60	Query_60	IEDB_ID:4682|Rv1174c	9	1	gnl|BL_ORD_ID|1165	122163|MB2000021|26848|27177|-	1165	330	1	20.7866	42	1.63711	1	9	181	207	0	1	9	9	0	9	ASPVAQSYL	ASPVAQSYL	ASPVAQSYL	100
3	MB3	60	Query_60	IEDB_ID:4682|Rv1174c	9	1	gnl|BL_ORD_ID|714	120774|MB3000039|97693|98022|+	714	330	1	20.7866	42	1.6327	1	9	181	207	0	1	9	9	0	9	ASPVAQSYL	ASPVAQSYL	ASPVAQSYL	100
4	MB4	60	Query_60	IEDB_ID:4682|Rv1174c	9	1	gnl|BL_ORD_ID|1203	120771|MB5000023|26884|27213|-	1203	330	1	20.7866	42	1.63071	1	9	181	207	0	1	9	9	0	9	ASPVAQSYL	ASPVAQSYL	ASPVAQSYL	100
1	MB1	326	Query_326	IEDB_ID:47209|Rv3418c	15	1	gnl|BL_ORD_ID|2824	97420|MB1000045|81685|81984|-	2824	300	1	32.7278	73	5.18299e-05	1	15	91	135	0	1	15	15	0	15	PDTAKEKPQEGTVVA	PDTAKEKPQEGTVVA	PDTAKEKPQEGTVVA	100
2	MB2	326	Query_326	IEDB_ID:47209|Rv3418c	15	1	gnl|BL_ORD_ID|1971	96814|MB2000053|44156|44455|+	1971	300	1	32.7278	73	5.18065e-05	1	15	91	135	0	1	15	15	0	15	PDTAKEKPQEGTVVA	PDTAKEKPQEGTVVA	PDTAKEKPQEGTVVA	100
3	MB3	326	Query_326	IEDB_ID:47209|Rv3418c	15	1	gnl|BL_ORD_ID|53	95864|MB3000087|16486|16785|-	53	300	1	32.7278	73	5.16672e-05	1	15	91	135	0	1	15	15	0	15	PDTAKEKPQEGTVVA	PDTAKEKPQEGTVVA	PDTAKEKPQEGTVVA	100
4	MB4	326	Query_326	IEDB_ID:47209|Rv3418c	15	1	gnl|BL_ORD_ID|2422	95911|MB5000110|16496|16795|-	2422	300	1	32.7278	73	5.1604e-05	1	15	91	135	0	1	15	15	0	15	PDTAKEKPQEGTVVA	PDTAKEKPQEGTVVA	PDTAKEKPQEGTVVA	100
1	MB1	327	Query_327	IEDB_ID:48458|Rv1980c	20	1	gnl|BL_ORD_ID|1018	98912|MB1000028|14705|15388|-	1018	684	1	42.743	99	6.16331e-08	1	20	460	519	0	1	20	20	0	20	PLPVVFPIVQGELSKQTGQQ	PLPVVFPIVQGELSKQTGQQ	PLPVVFPIVQGELSKQTGQQ	100
2	MB2	327	Query_327	IEDB_ID:48458|Rv1980c	20	1	gnl|BL_ORD_ID|2294	98307|MB2000035|13957|14640|-	2294	684	1	42.743	99	6.16052e-08	1	20	460	519	0	1	20	20	0	20	PLPVVFPIVQGELSKQTGQQ	PLPVVFPIVQGELSKQTGQQ	PLPVVFPIVQGELSKQTGQQ	100
3	MB3	327	Query_327	IEDB_ID:48458|Rv1980c	20	1	gnl|BL_ORD_ID|3618	97376|MB3000055|13957|14640|-	3618	684	1	42.743	99	6.14395e-08	1	20	460	519	0	1	20	20	0	20	PLPVVFPIVQGELSKQTGQQ	PLPVVFPIVQGELSKQTGQQ	PLPVVFPIVQGELSKQTGQQ	100
4	MB4	327	Query_327	IEDB_ID:48458|Rv1980c	20	1	gnl|BL_ORD_ID|450	97388|MB5000052|13549|14232|-	450	684	1	42.743	99	6.13644e-08	1	20	460	519	0	1	20	20	0	20	PLPVVFPIVQGELSKQTGQQ	PLPVVFPIVQGELSKQTGQQ	PLPVVFPIVQGELSKQTGQQ	100
1	MB1	61	Query_61	IEDB_ID:4899|Rv3875	17	1	gnl|BL_ORD_ID|3177	97982|MB1000001|34315|34599|+	3177	285	1	35.039	79	9.42174e-06	1	17	178	228	0	1	17	17	0	17	ATATELNNALQNLARTI	ATATELNNALQNLARTI	ATATELNNALQNLARTI	100
2	MB2	61	Query_61	IEDB_ID:4899|Rv3875	17	1	gnl|BL_ORD_ID|376	97382|MB2000059|98448|98732|+	376	285	1	35.039	79	9.41748e-06	1	17	178	228	0	1	17	17	0	17	ATATELNNALQNLARTI	ATATELNNALQNLARTI	ATATELNNALQNLARTI	100
3	MB3	61	Query_61	IEDB_ID:4899|Rv3875	17	1	gnl|BL_ORD_ID|490	96433|MB3000001|33446|33730|+	490	285	1	35.039	79	9.39215e-06	1	17	178	228	0	1	17	17	0	17	ATATELNNALQNLARTI	ATATELNNALQNLARTI	ATATELNNALQNLARTI	100
4	MB4	61	Query_61	IEDB_ID:4899|Rv3875	17	1	gnl|BL_ORD_ID|1889	96469|MB5000118|33382|33666|+	1889	285	1	35.039	79	9.38067e-06	1	17	178	228	0	1	17	17	0	17	ATATELNNALQNLARTI	ATATELNNALQNLARTI	ATATELNNALQNLARTI	100
1	MB1	328	Query_328	IEDB_ID:49254|Rv2031c	20	1	gnl|BL_ORD_ID|979	327249|MB1000029|20428|20910|-	979	483	1	42.3578	98	3.8381e-08	1	20	82	141	0	1	20	20	0	20	PRSLFPEFSELFAAFPSFAG	PRSLFPEFSELFAAFPSFAG	PRSLFPEFSELFAAFPSFAG	100
2	MB2	328	Query_328	IEDB_ID:49254|Rv2031c	20	1	gnl|BL_ORD_ID|3571	325150|MB2000036|18303|18785|-	3571	483	1	42.3578	98	3.83636e-08	1	20	82	141	0	1	20	20	0	20	PRSLFPEFSELFAAFPSFAG	PRSLFPEFSELFAAFPSFAG	PRSLFPEFSELFAAFPSFAG	100
3	MB3	328	Query_328	IEDB_ID:49254|Rv2031c	20	1	gnl|BL_ORD_ID|3752	319749|MB3000056|20475|20957|-	3752	483	1	42.3578	98	3.82604e-08	1	20	82	141	0	1	20	20	0	20	PRSLFPEFSELFAAFPSFAG	PRSLFPEFSELFAAFPSFAG	PRSLFPEFSELFAAFPSFAG	100
4	MB4	328	Query_328	IEDB_ID:49254|Rv2031c	20	1	gnl|BL_ORD_ID|385	319980|MB5000053|20428|20910|-	385	483	1	42.3578	98	3.82137e-08	1	20	82	141	0	1	20	20	0	20	PRSLFPEFSELFAAFPSFAG	PRSLFPEFSELFAAFPSFAG	PRSLFPEFSELFAAFPSFAG	100
1	MB1	329	Query_329	IEDB_ID:49280|Rv0589	14	1	gnl|BL_ORD_ID|418	269861|MB1000008|63273|64484|+	418	1212	1	31.187	69	0.000854815	1	14	283	324	0	1	14	14	0	14	PRYISLIPVNVVAD	PRYISLIPVNVVAD	PRYISLIPVNVVAD	100
2	MB2	329	Query_329	IEDB_ID:49280|Rv0589	14	1	gnl|BL_ORD_ID|821	268223|MB2000009|78841|80052|+	821	1212	1	31.187	69	0.000830587	1	14	283	324	0	1	14	14	0	14	PRYISLIPVNVVAD	PRYISLIPVNVVAD	PRYISLIPVNVVAD	100
3	MB3	329	Query_329	IEDB_ID:49280|Rv0589	14	1	gnl|BL_ORD_ID|2329	263770|MB3000018|79010|80221|+	2329	1212	1	31.187	69	0.000828353	1	14	283	324	0	1	14	14	0	14	PRYISLIPVNVVAD	PRYISLIPVNVVAD	PRYISLIPVNVVAD	100
4	MB4	329	Query_329	IEDB_ID:49280|Rv0589	14	1	gnl|BL_ORD_ID|2992	263798|MB5000007|78949|80160|+	2992	1212	1	31.187	69	0.000851089	1	14	283	324	0	1	14	14	0	14	PRYISLIPVNVVAD	PRYISLIPVNVVAD	PRYISLIPVNVVAD	100
1	MB1	62	Query_62	IEDB_ID:4942|Rv3875	24	1	gnl|BL_ORD_ID|3177	97982|MB1000001|34315|34599|+	3177	285	1	47.7506	112	3.12065e-10	1	24	184	255	0	1	24	24	0	24	ATELNNALQNLARTISEAGQAMAS	ATELNNALQNLARTISEAGQAMAS	ATELNNALQNLARTISEAGQAMAS	100
2	MB2	62	Query_62	IEDB_ID:4942|Rv3875	24	1	gnl|BL_ORD_ID|376	97382|MB2000059|98448|98732|+	376	285	1	47.7506	112	3.11924e-10	1	24	184	255	0	1	24	24	0	24	ATELNNALQNLARTISEAGQAMAS	ATELNNALQNLARTISEAGQAMAS	ATELNNALQNLARTISEAGQAMAS	100
3	MB3	62	Query_62	IEDB_ID:4942|Rv3875	24	1	gnl|BL_ORD_ID|490	96433|MB3000001|33446|33730|+	490	285	1	47.7506	112	3.11085e-10	1	24	184	255	0	1	24	24	0	24	ATELNNALQNLARTISEAGQAMAS	ATELNNALQNLARTISEAGQAMAS	ATELNNALQNLARTISEAGQAMAS	100
4	MB4	62	Query_62	IEDB_ID:4942|Rv3875	24	1	gnl|BL_ORD_ID|1889	96469|MB5000118|33382|33666|+	1889	285	1	47.7506	112	3.10705e-10	1	24	184	255	0	1	24	24	0	24	ATELNNALQNLARTISEAGQAMAS	ATELNNALQNLARTISEAGQAMAS	ATELNNALQNLARTISEAGQAMAS	100
1	MB1	330	Query_330	IEDB_ID:49635|Rv2875	25	1	gnl|BL_ORD_ID|1149	279530|MB1000036|64570|65157|+	1149	588	1	52.373	124	1.49955e-11	1	25	145	219	0	1	25	25	0	25	PTGPASVQGMSQDPVAVAASNNPEL	PTGPASVQGMSQDPVAVAASNNPEL	PTGPASVQGMSQDPVAVAASNNPEL	100
2	MB2	330	Query_330	IEDB_ID:49635|Rv2875	25	1	gnl|BL_ORD_ID|3099	277861|MB2000045|63764|64351|+	3099	588	1	52.373	124	1.49887e-11	1	25	145	219	0	1	25	25	0	25	PTGPASVQGMSQDPVAVAASNNPEL	PTGPASVQGMSQDPVAVAASNNPEL	PTGPASVQGMSQDPVAVAASNNPEL	100
3	MB3	330	Query_330	IEDB_ID:49635|Rv2875	25	1	gnl|BL_ORD_ID|1309	273219|MB3000071|61572|62159|+	1309	588	1	52.373	124	1.49484e-11	1	25	145	219	0	1	25	25	0	25	PTGPASVQGMSQDPVAVAASNNPEL	PTGPASVQGMSQDPVAVAASNNPEL	PTGPASVQGMSQDPVAVAASNNPEL	100
4	MB4	330	Query_330	IEDB_ID:49635|Rv2875	25	1	gnl|BL_ORD_ID|2789	273191|MB5000081|15491|16078|+	2789	588	1	52.373	124	1.49301e-11	1	25	145	219	0	1	25	25	0	25	PTGPASVQGMSQDPVAVAASNNPEL	PTGPASVQGMSQDPVAVAASNNPEL	PTGPASVQGMSQDPVAVAASNNPEL	100
1	MB1	331	Query_331	IEDB_ID:49699|Rv3804c	20	1	gnl|BL_ORD_ID|649	97177|MB1000049|11383|12396|-	649	1014	1	43.8986	102	4.99171e-08	1	20	610	669	0	1	20	20	0	20	PTLIGLAMGDAGGYKASDMW	PTLIGLAMGDAGGYKASDMW	PTLIGLAMGDAGGYKASDMW	100
2	MB2	331	Query_331	IEDB_ID:49699|Rv3804c	20	1	gnl|BL_ORD_ID|301	96570|MB2000059|11374|12387|-	301	1014	1	43.8986	102	4.98945e-08	1	20	610	669	0	1	20	20	0	20	PTLIGLAMGDAGGYKASDMW	PTLIGLAMGDAGGYKASDMW	PTLIGLAMGDAGGYKASDMW	100
3	MB3	331	Query_331	IEDB_ID:49699|Rv3804c	20	1	gnl|BL_ORD_ID|3003	95618|MB3000094|11383|12396|-	3003	1014	1	43.8986	102	4.97603e-08	1	20	610	669	0	1	20	20	0	20	PTLIGLAMGDAGGYKASDMW	PTLIGLAMGDAGGYKASDMW	PTLIGLAMGDAGGYKASDMW	100
4	MB4	331	Query_331	IEDB_ID:49699|Rv3804c	20	1	gnl|BL_ORD_ID|2365	95666|MB5000117|11383|12396|-	2365	1014	1	43.8986	102	4.96995e-08	1	20	610	669	0	1	20	20	0	20	PTLIGLAMGDAGGYKASDMW	PTLIGLAMGDAGGYKASDMW	PTLIGLAMGDAGGYKASDMW	100
1	MB1	332	Query_332	IEDB_ID:49862|Rv3804c	15	1	gnl|BL_ORD_ID|649	97177|MB1000049|11383|12396|-	649	1014	1	35.039	79	4.39194e-05	1	15	148	192	0	1	15	15	0	15	PVEYLQVPSPSMGRD	PVEYLQVPSPSMGRD	PVEYLQVPSPSMGRD	100
2	MB1	332	Query_332	IEDB_ID:49862|Rv3804c	15	2	gnl|BL_ORD_ID|3795	97185|MB1000025|104706|105680|-	3795	975	1	35.039	79	4.54782e-05	1	15	139	183	0	1	15	15	0	15	PVEYLQVPSPSMGRD	PVEYLQVPSPSMGRD	PVEYLQVPSPSMGRD	100
3	MB2	332	Query_332	IEDB_ID:49862|Rv3804c	15	1	gnl|BL_ORD_ID|301	96570|MB2000059|11374|12387|-	301	1014	1	35.039	79	4.38995e-05	1	15	148	192	0	1	15	15	0	15	PVEYLQVPSPSMGRD	PVEYLQVPSPSMGRD	PVEYLQVPSPSMGRD	100
4	MB2	332	Query_332	IEDB_ID:49862|Rv3804c	15	2	gnl|BL_ORD_ID|2458	96578|MB2000033|93305|94279|-	2458	975	1	35.039	79	4.54576e-05	1	15	139	183	0	1	15	15	0	15	PVEYLQVPSPSMGRD	PVEYLQVPSPSMGRD	PVEYLQVPSPSMGRD	100
5	MB3	332	Query_332	IEDB_ID:49862|Rv3804c	15	1	gnl|BL_ORD_ID|3003	95618|MB3000094|11383|12396|-	3003	1014	1	35.039	79	4.37815e-05	1	15	148	192	0	1	15	15	0	15	PVEYLQVPSPSMGRD	PVEYLQVPSPSMGRD	PVEYLQVPSPSMGRD	100
6	MB3	332	Query_332	IEDB_ID:49862|Rv3804c	15	2	gnl|BL_ORD_ID|3262	95626|MB3000050|88613|89587|-	3262	975	1	35.039	79	4.53354e-05	1	15	139	183	0	1	15	15	0	15	PVEYLQVPSPSMGRD	PVEYLQVPSPSMGRD	PVEYLQVPSPSMGRD	100
7	MB4	332	Query_332	IEDB_ID:49862|Rv3804c	15	1	gnl|BL_ORD_ID|2365	95666|MB5000117|11383|12396|-	2365	1014	1	35.039	79	4.3728e-05	1	15	148	192	0	1	15	15	0	15	PVEYLQVPSPSMGRD	PVEYLQVPSPSMGRD	PVEYLQVPSPSMGRD	100
8	MB4	332	Query_332	IEDB_ID:49862|Rv3804c	15	2	gnl|BL_ORD_ID|616	95674|MB5000048|103987|104961|-	616	975	1	35.039	79	4.528e-05	1	15	139	183	0	1	15	15	0	15	PVEYLQVPSPSMGRD	PVEYLQVPSPSMGRD	PVEYLQVPSPSMGRD	100
1	MB1	333	Query_333	IEDB_ID:49870|Rv3804c	20	1	gnl|BL_ORD_ID|649	97177|MB1000049|11383|12396|-	649	1014	1	46.2098	108	5.84453e-09	1	20	340	399	0	1	20	20	0	20	PVGGQSSFYSDWYQPACGKA	PVGGQSSFYSDWYQPACGKA	PVGGQSSFYSDWYQPACGKA	100
2	MB2	333	Query_333	IEDB_ID:49870|Rv3804c	20	1	gnl|BL_ORD_ID|301	96570|MB2000059|11374|12387|-	301	1014	1	46.2098	108	5.84189e-09	1	20	340	399	0	1	20	20	0	20	PVGGQSSFYSDWYQPACGKA	PVGGQSSFYSDWYQPACGKA	PVGGQSSFYSDWYQPACGKA	100
3	MB3	333	Query_333	IEDB_ID:49870|Rv3804c	20	1	gnl|BL_ORD_ID|3003	95618|MB3000094|11383|12396|-	3003	1014	1	46.2098	108	5.82618e-09	1	20	340	399	0	1	20	20	0	20	PVGGQSSFYSDWYQPACGKA	PVGGQSSFYSDWYQPACGKA	PVGGQSSFYSDWYQPACGKA	100
4	MB4	333	Query_333	IEDB_ID:49870|Rv3804c	20	1	gnl|BL_ORD_ID|2365	95666|MB5000117|11383|12396|-	2365	1014	1	46.2098	108	5.81906e-09	1	20	340	399	0	1	20	20	0	20	PVGGQSSFYSDWYQPACGKA	PVGGQSSFYSDWYQPACGKA	PVGGQSSFYSDWYQPACGKA	100
1	MB1	334	Query_334	IEDB_ID:49925|Rv1980c	20	1	gnl|BL_ORD_ID|1018	98912|MB1000028|14705|15388|-	1018	684	1	44.669	104	1.43107e-08	1	20	550	609	0	1	20	20	0	20	PVNYQNFAVTNDGVIFFFNP	PVNYQNFAVTNDGVIFFFNP	PVNYQNFAVTNDGVIFFFNP	100
2	MB2	334	Query_334	IEDB_ID:49925|Rv1980c	20	1	gnl|BL_ORD_ID|2294	98307|MB2000035|13957|14640|-	2294	684	1	44.669	104	1.43042e-08	1	20	550	609	0	1	20	20	0	20	PVNYQNFAVTNDGVIFFFNP	PVNYQNFAVTNDGVIFFFNP	PVNYQNFAVTNDGVIFFFNP	100
3	MB3	334	Query_334	IEDB_ID:49925|Rv1980c	20	1	gnl|BL_ORD_ID|3618	97376|MB3000055|13957|14640|-	3618	684	1	44.669	104	1.42658e-08	1	20	550	609	0	1	20	20	0	20	PVNYQNFAVTNDGVIFFFNP	PVNYQNFAVTNDGVIFFFNP	PVNYQNFAVTNDGVIFFFNP	100
4	MB4	334	Query_334	IEDB_ID:49925|Rv1980c	20	1	gnl|BL_ORD_ID|450	97388|MB5000052|13549|14232|-	450	684	1	44.669	104	1.42483e-08	1	20	550	609	0	1	20	20	0	20	PVNYQNFAVTNDGVIFFFNP	PVNYQNFAVTNDGVIFFFNP	PVNYQNFAVTNDGVIFFFNP	100
1	MB1	63	Query_63	IEDB_ID:5028|Rv3874	18	1	gnl|BL_ORD_ID|3176	97983|MB1000001|33980|34279|+	3176	300	1	39.6614	91	2.13679e-07	1	18	25	78	0	1	18	18	0	18	ATLAQEAGNFERISGDLK	ATLAQEAGNFERISGDLK	ATLAQEAGNFERISGDLK	100
2	MB2	63	Query_63	IEDB_ID:5028|Rv3874	18	1	gnl|BL_ORD_ID|375	97383|MB2000059|98113|98412|+	375	300	1	39.6614	91	2.13582e-07	1	18	25	78	0	1	18	18	0	18	ATLAQEAGNFERISGDLK	ATLAQEAGNFERISGDLK	ATLAQEAGNFERISGDLK	100
3	MB3	63	Query_63	IEDB_ID:5028|Rv3874	18	1	gnl|BL_ORD_ID|489	96434|MB3000001|33111|33410|+	489	300	1	39.6614	91	2.13008e-07	1	18	25	78	0	1	18	18	0	18	ATLAQEAGNFERISGDLK	ATLAQEAGNFERISGDLK	ATLAQEAGNFERISGDLK	100
4	MB4	63	Query_63	IEDB_ID:5028|Rv3874	18	1	gnl|BL_ORD_ID|1888	96470|MB5000118|33047|33346|+	1888	300	1	39.6614	91	2.12747e-07	1	18	25	78	0	1	18	18	0	18	ATLAQEAGNFERISGDLK	ATLAQEAGNFERISGDLK	ATLAQEAGNFERISGDLK	100
1	MB1	335	Query_335	IEDB_ID:50318|Rv3875	15	1	gnl|BL_ORD_ID|3177	97982|MB1000001|34315|34599|+	3177	285	1	33.113	74	4.68535e-05	1	15	241	285	0	1	15	15	0	15	QAMASTEGNVTGMFA	QAMASTEGNVTGMFA	QAMASTEGNVTGMFA	100
2	MB2	335	Query_335	IEDB_ID:50318|Rv3875	15	1	gnl|BL_ORD_ID|376	97382|MB2000059|98448|98732|+	376	285	1	33.113	74	4.68322e-05	1	15	241	285	0	1	15	15	0	15	QAMASTEGNVTGMFA	QAMASTEGNVTGMFA	QAMASTEGNVTGMFA	100
3	MB3	335	Query_335	IEDB_ID:50318|Rv3875	15	1	gnl|BL_ORD_ID|490	96433|MB3000001|33446|33730|+	490	285	1	33.113	74	4.67063e-05	1	15	241	285	0	1	15	15	0	15	QAMASTEGNVTGMFA	QAMASTEGNVTGMFA	QAMASTEGNVTGMFA	100
4	MB4	335	Query_335	IEDB_ID:50318|Rv3875	15	1	gnl|BL_ORD_ID|1889	96469|MB5000118|33382|33666|+	1889	285	1	33.113	74	4.66492e-05	1	15	241	285	0	1	15	15	0	15	QAMASTEGNVTGMFA	QAMASTEGNVTGMFA	QAMASTEGNVTGMFA	100
1	MB1	336	Query_336	IEDB_ID:50444|Rv3804c	20	1	gnl|BL_ORD_ID|649	97177|MB1000049|11383|12396|-	649	1014	1	44.669	104	2.2826e-08	1	20	850	909	0	1	20	20	0	20	QDAYNAGGGHNGVFDFPDSG	QDAYNAGGGHNGVFDFPDSG	QDAYNAGGGHNGVFDFPDSG	100
2	MB2	336	Query_336	IEDB_ID:50444|Rv3804c	20	1	gnl|BL_ORD_ID|301	96570|MB2000059|11374|12387|-	301	1014	1	44.669	104	2.28157e-08	1	20	850	909	0	1	20	20	0	20	QDAYNAGGGHNGVFDFPDSG	QDAYNAGGGHNGVFDFPDSG	QDAYNAGGGHNGVFDFPDSG	100
3	MB3	336	Query_336	IEDB_ID:50444|Rv3804c	20	1	gnl|BL_ORD_ID|3003	95618|MB3000094|11383|12396|-	3003	1014	1	44.669	104	2.27543e-08	1	20	850	909	0	1	20	20	0	20	QDAYNAGGGHNGVFDFPDSG	QDAYNAGGGHNGVFDFPDSG	QDAYNAGGGHNGVFDFPDSG	100
4	MB4	336	Query_336	IEDB_ID:50444|Rv3804c	20	1	gnl|BL_ORD_ID|2365	95666|MB5000117|11383|12396|-	2365	1014	1	44.669	104	2.27265e-08	1	20	850	909	0	1	20	20	0	20	QDAYNAGGGHNGVFDFPDSG	QDAYNAGGGHNGVFDFPDSG	QDAYNAGGGHNGVFDFPDSG	100
1	MB1	13	Query_13	IEDB_ID:506|Rv3874	17	1	gnl|BL_ORD_ID|3176	97983|MB1000001|33980|34279|+	3176	300	1	35.4242	80	7.52052e-06	1	17	157	207	0	1	17	17	0	17	AAVVRFQEAANKQKQEL	AAVVRFQEAANKQKQEL	AAVVRFQEAANKQKQEL	100
2	MB2	13	Query_13	IEDB_ID:506|Rv3874	17	1	gnl|BL_ORD_ID|375	97383|MB2000059|98113|98412|+	375	300	1	35.4242	80	7.51712e-06	1	17	157	207	0	1	17	17	0	17	AAVVRFQEAANKQKQEL	AAVVRFQEAANKQKQEL	AAVVRFQEAANKQKQEL	100
3	MB3	13	Query_13	IEDB_ID:506|Rv3874	17	1	gnl|BL_ORD_ID|489	96434|MB3000001|33111|33410|+	489	300	1	35.4242	80	7.4969e-06	1	17	157	207	0	1	17	17	0	17	AAVVRFQEAANKQKQEL	AAVVRFQEAANKQKQEL	AAVVRFQEAANKQKQEL	100
4	MB4	13	Query_13	IEDB_ID:506|Rv3874	17	1	gnl|BL_ORD_ID|1888	96470|MB5000118|33047|33346|+	1888	300	1	35.4242	80	7.48774e-06	1	17	157	207	0	1	17	17	0	17	AAVVRFQEAANKQKQEL	AAVVRFQEAANKQKQEL	AAVVRFQEAANKQKQEL	100
1	MB1	337	Query_337	IEDB_ID:50756|Rv1793	15	1	gnl|BL_ORD_ID|3698	97998|MB1000025|205|486|+	3698	282	1	34.2686	77	1.69376e-05	1	15	16	60	0	1	15	15	0	15	QFGDVDAHGAMIRAQ	QFGDVDAHGAMIRAQ	QFGDVDAHGAMIRAQ	100
2	MB2	337	Query_337	IEDB_ID:50756|Rv1793	15	1	gnl|BL_ORD_ID|2363	97397|MB2000032|32047|32328|+	2363	282	1	34.2686	77	1.69299e-05	1	15	16	60	0	1	15	15	0	15	QFGDVDAHGAMIRAQ	QFGDVDAHGAMIRAQ	QFGDVDAHGAMIRAQ	100
3	MB3	337	Query_337	IEDB_ID:50756|Rv1793	15	1	gnl|BL_ORD_ID|3804	96447|MB3000048|3861|4142|+	3804	282	1	34.2686	77	1.68844e-05	1	15	16	60	0	1	15	15	0	15	QFGDVDAHGAMIRAQ	QFGDVDAHGAMIRAQ	QFGDVDAHGAMIRAQ	100
4	MB4	337	Query_337	IEDB_ID:50756|Rv1793	15	1	gnl|BL_ORD_ID|491	96479|MB5000047|157|420|+	491	264	1	33.8834	76	1.85244e-05	1	15	16	60	0	1	15	15	0	15	QFGDVDAHGAMIRAQ	QFGDVDAHGAMIRAQ	QFGDVDAHGAMIRAQ	100
1	MB1	338	Query_338	IEDB_ID:50870|Rv3207c	15	1	gnl|BL_ORD_ID|3004	268210|MB1000041|93084|94109|-	3004	1026	1	33.113	74	0.00018933	1	15	892	936	0	1	15	15	0	15	QGGLAPVMMQQTFST	QGGLAPVMMQQTFST	QGGLAPVMMQQTFST	100
2	MB2	338	Query_338	IEDB_ID:50870|Rv3207c	15	1	gnl|BL_ORD_ID|2126	266586|MB2000052|97207|98232|-	2126	1026	1	33.113	74	0.000189244	1	15	892	936	0	1	15	15	0	15	QGGLAPVMMQQTFST	QGGLAPVMMQQTFST	QGGLAPVMMQQTFST	100
3	MB3	338	Query_338	IEDB_ID:50870|Rv3207c	15	1	gnl|BL_ORD_ID|977	262224|MB3000079|50569|51594|-	977	1026	1	33.113	74	0.000188735	1	15	892	936	0	1	15	15	0	15	QGGLAPVMMQQTFST	QGGLAPVMMQQTFST	QGGLAPVMMQQTFST	100
4	MB4	338	Query_338	IEDB_ID:50870|Rv3207c	15	1	gnl|BL_ORD_ID|3608	262287|MB5000100|52010|53035|-	3608	1026	1	33.113	74	0.000188505	1	15	892	936	0	1	15	15	0	15	QGGLAPVMMQQTFST	QGGLAPVMMQQTFST	QGGLAPVMMQQTFST	100
1	MB1	340	Query_340	IEDB_ID:50981|Rv3875	24	1	gnl|BL_ORD_ID|3177	97982|MB1000001|34315|34599|+	3177	285	1	50.8322	120	2.99116e-11	1	24	154	225	0	1	24	24	0	24	QGVQQKWDATATELNNALQNLART	QGVQQKWDATATELNNALQNLART	QGVQQKWDATATELNNALQNLART	100
2	MB2	340	Query_340	IEDB_ID:50981|Rv3875	24	1	gnl|BL_ORD_ID|376	97382|MB2000059|98448|98732|+	376	285	1	50.8322	120	2.9898e-11	1	24	154	225	0	1	24	24	0	24	QGVQQKWDATATELNNALQNLART	QGVQQKWDATATELNNALQNLART	QGVQQKWDATATELNNALQNLART	100
3	MB3	340	Query_340	IEDB_ID:50981|Rv3875	24	1	gnl|BL_ORD_ID|490	96433|MB3000001|33446|33730|+	490	285	1	50.8322	120	2.98176e-11	1	24	154	225	0	1	24	24	0	24	QGVQQKWDATATELNNALQNLART	QGVQQKWDATATELNNALQNLART	QGVQQKWDATATELNNALQNLART	100
4	MB4	340	Query_340	IEDB_ID:50981|Rv3875	24	1	gnl|BL_ORD_ID|1889	96469|MB5000118|33382|33666|+	1889	285	1	50.8322	120	2.97812e-11	1	24	154	225	0	1	24	24	0	24	QGVQQKWDATATELNNALQNLART	QGVQQKWDATATELNNALQNLART	QGVQQKWDATATELNNALQNLART	100
1	MB1	14	Query_14	IEDB_ID:510|Rv3875	18	1	gnl|BL_ORD_ID|3177	97982|MB1000001|34315|34599|+	3177	285	1	39.2762	90	2.49584e-07	1	18	121	174	0	1	18	18	0	18	AAWGGSGSEAYQGVQQKW	AAWGGSGSEAYQGVQQKW	AAWGGSGSEAYQGVQQKW	100
2	MB2	14	Query_14	IEDB_ID:510|Rv3875	18	1	gnl|BL_ORD_ID|376	97382|MB2000059|98448|98732|+	376	285	1	39.2762	90	2.49471e-07	1	18	121	174	0	1	18	18	0	18	AAWGGSGSEAYQGVQQKW	AAWGGSGSEAYQGVQQKW	AAWGGSGSEAYQGVQQKW	100
3	MB3	14	Query_14	IEDB_ID:510|Rv3875	18	1	gnl|BL_ORD_ID|490	96433|MB3000001|33446|33730|+	490	285	1	39.2762	90	2.488e-07	1	18	121	174	0	1	18	18	0	18	AAWGGSGSEAYQGVQQKW	AAWGGSGSEAYQGVQQKW	AAWGGSGSEAYQGVQQKW	100
4	MB4	14	Query_14	IEDB_ID:510|Rv3875	18	1	gnl|BL_ORD_ID|1889	96469|MB5000118|33382|33666|+	1889	285	1	39.2762	90	2.48496e-07	1	18	121	174	0	1	18	18	0	18	AAWGGSGSEAYQGVQQKW	AAWGGSGSEAYQGVQQKW	AAWGGSGSEAYQGVQQKW	100
1	MB1	15	Query_15	IEDB_ID:511|Rv3875	20	1	gnl|BL_ORD_ID|3177	97982|MB1000001|34315|34599|+	3177	285	1	43.5134	101	9.67901e-09	1	20	121	180	0	1	20	20	0	20	AAWGGSGSEAYQGVQQKWDA	AAWGGSGSEAYQGVQQKWDA	AAWGGSGSEAYQGVQQKWDA	100
2	MB2	15	Query_15	IEDB_ID:511|Rv3875	20	1	gnl|BL_ORD_ID|376	97382|MB2000059|98448|98732|+	376	285	1	43.5134	101	9.67463e-09	1	20	121	180	0	1	20	20	0	20	AAWGGSGSEAYQGVQQKWDA	AAWGGSGSEAYQGVQQKWDA	AAWGGSGSEAYQGVQQKWDA	100
3	MB3	15	Query_15	IEDB_ID:511|Rv3875	20	1	gnl|BL_ORD_ID|490	96433|MB3000001|33446|33730|+	490	285	1	43.5134	101	9.64861e-09	1	20	121	180	0	1	20	20	0	20	AAWGGSGSEAYQGVQQKWDA	AAWGGSGSEAYQGVQQKWDA	AAWGGSGSEAYQGVQQKWDA	100
4	MB4	15	Query_15	IEDB_ID:511|Rv3875	20	1	gnl|BL_ORD_ID|1889	96469|MB5000118|33382|33666|+	1889	285	1	43.5134	101	9.63682e-09	1	20	121	180	0	1	20	20	0	20	AAWGGSGSEAYQGVQQKWDA	AAWGGSGSEAYQGVQQKWDA	AAWGGSGSEAYQGVQQKWDA	100
1	MB1	341	Query_341	IEDB_ID:51117|Rv0309	20	1	gnl|BL_ORD_ID|318	122400|MB1000004|179836|180489|+	318	654	1	44.2838	103	1.84525e-08	1	20	466	525	0	1	20	20	0	20	QIPQYKHSVVMGVNKAKVPG	QIPQYKHSVVMGVNKAKVPG	QIPQYKHSVVMGVNKAKVPG	100
2	MB2	341	Query_341	IEDB_ID:51117|Rv0309	20	1	gnl|BL_ORD_ID|590	121614|MB2000004|9685|10338|+	590	654	1	44.2838	103	1.90209e-08	1	20	466	525	0	1	20	20	0	20	QIPQYKHSVVMGVNKAKVPG	QIPQYKHSVVMGVNKAKVPG	QIPQYKHSVVMGVNKAKVPG	100
3	MB3	341	Query_341	IEDB_ID:51117|Rv0309	20	1	gnl|BL_ORD_ID|3841	120228|MB3000010|3340|3993|+	3841	654	1	44.2838	103	1.83946e-08	1	20	466	525	0	1	20	20	0	20	QIPQYKHSVVMGVNKAKVPG	QIPQYKHSVVMGVNKAKVPG	QIPQYKHSVVMGVNKAKVPG	100
4	MB4	341	Query_341	IEDB_ID:51117|Rv0309	20	1	gnl|BL_ORD_ID|3179	120227|MB5000004|38871|39524|+	3179	654	1	44.2838	103	1.83721e-08	1	20	466	525	0	1	20	20	0	20	QIPQYKHSVVMGVNKAKVPG	QIPQYKHSVVMGVNKAKVPG	QIPQYKHSVVMGVNKAKVPG	100
1	MB1	342	Query_342	IEDB_ID:51633|Rv2290	15	1	gnl|BL_ORD_ID|1644	157727|MB1000031|216921|217349|+	1644	429	1	33.4982	75	6.71218e-05	1	15	280	324	0	1	15	15	0	15	QMPYQPVQSPTQVEA	QMPYQPVQSPTQVEA	QMPYQPVQSPTQVEA	100
2	MB2	342	Query_342	IEDB_ID:51633|Rv2290	15	1	gnl|BL_ORD_ID|3626	209464|MB2000039|6705|7280|+	3626	576	1	33.4982	75	0.000101763	1	15	427	471	0	1	15	15	0	15	QMPYQPVQSPTQVEA	QMPYQPVQSPTQVEA	QMPYQPVQSPTQVEA	100
3	MB3	342	Query_342	IEDB_ID:51633|Rv2290	15	1	gnl|BL_ORD_ID|2739	154806|MB3000059|120507|120935|+	2739	429	1	33.4982	75	6.6911e-05	1	15	280	324	0	1	15	15	0	15	QMPYQPVQSPTQVEA	QMPYQPVQSPTQVEA	QMPYQPVQSPTQVEA	100
4	MB4	342	Query_342	IEDB_ID:51633|Rv2290	15	1	gnl|BL_ORD_ID|110	154597|MB5000062|29242|29670|+	110	429	1	33.4982	75	6.68293e-05	1	15	280	324	0	1	15	15	0	15	QMPYQPVQSPTQVEA	QMPYQPVQSPTQVEA	QMPYQPVQSPTQVEA	100
1	MB1	343	Query_343	IEDB_ID:51643|Rv1980c	20	1	gnl|BL_ORD_ID|1018	98912|MB1000028|14705|15388|-	1018	684	1	44.669	104	1.47547e-08	1	20	130	189	0	1	20	20	0	20	QMSDPAYNINISLPSYYPDQ	QMSDPAYNINISLPSYYPDQ	QMSDPAYNINISLPSYYPDQ	100
2	MB2	343	Query_343	IEDB_ID:51643|Rv1980c	20	1	gnl|BL_ORD_ID|2294	98307|MB2000035|13957|14640|-	2294	684	1	44.669	104	1.47481e-08	1	20	130	189	0	1	20	20	0	20	QMSDPAYNINISLPSYYPDQ	QMSDPAYNINISLPSYYPDQ	QMSDPAYNINISLPSYYPDQ	100
3	MB3	343	Query_343	IEDB_ID:51643|Rv1980c	20	1	gnl|BL_ORD_ID|3618	97376|MB3000055|13957|14640|-	3618	684	1	44.669	104	1.47084e-08	1	20	130	189	0	1	20	20	0	20	QMSDPAYNINISLPSYYPDQ	QMSDPAYNINISLPSYYPDQ	QMSDPAYNINISLPSYYPDQ	100
4	MB4	343	Query_343	IEDB_ID:51643|Rv1980c	20	1	gnl|BL_ORD_ID|450	97388|MB5000052|13549|14232|-	450	684	1	44.669	104	1.46904e-08	1	20	130	189	0	1	20	20	0	20	QMSDPAYNINISLPSYYPDQ	QMSDPAYNINISLPSYYPDQ	QMSDPAYNINISLPSYYPDQ	100
1	MB1	64	Query_64	IEDB_ID:5196|Rv0440	15	1	gnl|BL_ORD_ID|84	97427|MB1000006|101925|103544|+	84	1620	1	31.9574	71	0.00063418	1	15	271	315	0	1	15	15	0	15	ATVLAQALVREGLRN	ATVLAQALVREGLRN	ATVLAQALVREGLRN	100
2	MB2	64	Query_64	IEDB_ID:5196|Rv0440	15	1	gnl|BL_ORD_ID|1060	96821|MB2000008|95696|97315|+	1060	1620	1	31.9574	71	0.000633893	1	15	271	315	0	1	15	15	0	15	ATVLAQALVREGLRN	ATVLAQALVREGLRN	ATVLAQALVREGLRN	100
3	MB3	64	Query_64	IEDB_ID:5196|Rv0440	15	1	gnl|BL_ORD_ID|2036	95871|MB3000017|32222|33841|+	2036	1620	1	31.9574	71	0.000632188	1	15	271	315	0	1	15	15	0	15	ATVLAQALVREGLRN	ATVLAQALVREGLRN	ATVLAQALVREGLRN	100
4	MB4	64	Query_64	IEDB_ID:5196|Rv0440	15	1	gnl|BL_ORD_ID|3313	95918|MB5000005|126988|128607|+	3313	1620	1	31.9574	71	0.000631416	1	15	271	315	0	1	15	15	0	15	ATVLAQALVREGLRN	ATVLAQALVREGLRN	ATVLAQALVREGLRN	100
1	MB1	344	Query_344	IEDB_ID:52025|Rv1886c	19	1	gnl|BL_ORD_ID|3795	97185|MB1000025|104706|105680|-	3795	975	1	40.817	94	5.46003e-07	1	19	541	597	0	1	19	19	0	19	QQFIYAGSLSALLDPSQGM	QQFIYAGSLSALLDPSQGM	QQFIYAGSLSALLDPSQGM	100
2	MB2	344	Query_344	IEDB_ID:52025|Rv1886c	19	1	gnl|BL_ORD_ID|2458	96578|MB2000033|93305|94279|-	2458	975	1	40.817	94	5.45756e-07	1	19	541	597	0	1	19	19	0	19	QQFIYAGSLSALLDPSQGM	QQFIYAGSLSALLDPSQGM	QQFIYAGSLSALLDPSQGM	100
3	MB3	344	Query_344	IEDB_ID:52025|Rv1886c	19	1	gnl|BL_ORD_ID|3262	95626|MB3000050|88613|89587|-	3262	975	1	40.817	94	5.44288e-07	1	19	541	597	0	1	19	19	0	19	QQFIYAGSLSALLDPSQGM	QQFIYAGSLSALLDPSQGM	QQFIYAGSLSALLDPSQGM	100
4	MB4	344	Query_344	IEDB_ID:52025|Rv1886c	19	1	gnl|BL_ORD_ID|616	95674|MB5000048|103987|104961|-	616	975	1	40.817	94	5.43623e-07	1	19	541	597	0	1	19	19	0	19	QQFIYAGSLSALLDPSQGM	QQFIYAGSLSALLDPSQGM	QQFIYAGSLSALLDPSQGM	100
1	MB1	345	Query_345	IEDB_ID:52030|Rv3804c	20	1	gnl|BL_ORD_ID|649	97177|MB1000049|11383|12396|-	649	1014	1	42.743	99	1.12256e-07	1	20	550	609	0	1	20	20	0	20	QQFVYAGAMSGLLDPSQAMG	QQFVYAGAMSGLLDPSQAMG	QQFVYAGAMSGLLDPSQAMG	100
2	MB2	345	Query_345	IEDB_ID:52030|Rv3804c	20	1	gnl|BL_ORD_ID|301	96570|MB2000059|11374|12387|-	301	1014	1	42.743	99	1.12206e-07	1	20	550	609	0	1	20	20	0	20	QQFVYAGAMSGLLDPSQAMG	QQFVYAGAMSGLLDPSQAMG	QQFVYAGAMSGLLDPSQAMG	100
3	MB3	345	Query_345	IEDB_ID:52030|Rv3804c	20	1	gnl|BL_ORD_ID|3003	95618|MB3000094|11383|12396|-	3003	1014	1	42.743	99	1.11904e-07	1	20	550	609	0	1	20	20	0	20	QQFVYAGAMSGLLDPSQAMG	QQFVYAGAMSGLLDPSQAMG	QQFVYAGAMSGLLDPSQAMG	100
4	MB4	345	Query_345	IEDB_ID:52030|Rv3804c	20	1	gnl|BL_ORD_ID|2365	95666|MB5000117|11383|12396|-	2365	1014	1	42.743	99	1.11767e-07	1	20	550	609	0	1	20	20	0	20	QQFVYAGAMSGLLDPSQAMG	QQFVYAGAMSGLLDPSQAMG	QQFVYAGAMSGLLDPSQAMG	100
1	MB1	346	Query_346	IEDB_ID:52431|Rv1886c	9	1	gnl|BL_ORD_ID|649	97177|MB1000049|11383|12396|-	649	1014	1	23.483	49	0.274187	1	9	352	378	0	1	9	9	0	9	QSSFYSDWY	QSSFYSDWY	QSSFYSDWY	100
2	MB1	346	Query_346	IEDB_ID:52431|Rv1886c	9	2	gnl|BL_ORD_ID|3795	97185|MB1000025|104706|105680|-	3795	975	1	23.0978	48	0.387493	1	9	343	369	0	1	9	9	0	9	QSSFYSDWY	QSSFYSDWY	QSSFYSDWY	100
3	MB2	346	Query_346	IEDB_ID:52431|Rv1886c	9	1	gnl|BL_ORD_ID|301	96570|MB2000059|11374|12387|-	301	1014	1	23.483	49	0.274063	1	9	352	378	0	1	9	9	0	9	QSSFYSDWY	QSSFYSDWY	QSSFYSDWY	100
4	MB2	346	Query_346	IEDB_ID:52431|Rv1886c	9	2	gnl|BL_ORD_ID|2458	96578|MB2000033|93305|94279|-	2458	975	1	23.0978	48	0.387317	1	9	343	369	0	1	9	9	0	9	QSSFYSDWY	QSSFYSDWY	QSSFYSDWY	100
5	MB3	346	Query_346	IEDB_ID:52431|Rv1886c	9	1	gnl|BL_ORD_ID|3003	95618|MB3000094|11383|12396|-	3003	1014	1	23.483	49	0.273326	1	9	352	378	0	1	9	9	0	9	QSSFYSDWY	QSSFYSDWY	QSSFYSDWY	100
6	MB3	346	Query_346	IEDB_ID:52431|Rv1886c	9	2	gnl|BL_ORD_ID|3262	95626|MB3000050|88613|89587|-	3262	975	1	23.0978	48	0.386276	1	9	343	369	0	1	9	9	0	9	QSSFYSDWY	QSSFYSDWY	QSSFYSDWY	100
7	MB4	346	Query_346	IEDB_ID:52431|Rv1886c	9	1	gnl|BL_ORD_ID|2365	95666|MB5000117|11383|12396|-	2365	1014	1	23.483	49	0.272992	1	9	352	378	0	1	9	9	0	9	QSSFYSDWY	QSSFYSDWY	QSSFYSDWY	100
8	MB4	346	Query_346	IEDB_ID:52431|Rv1886c	9	2	gnl|BL_ORD_ID|616	95674|MB5000048|103987|104961|-	616	975	1	23.0978	48	0.385804	1	9	343	369	0	1	9	9	0	9	QSSFYSDWY	QSSFYSDWY	QSSFYSDWY	100
1	MB1	65	Query_65	IEDB_ID:5245|Rv2875	25	1	gnl|BL_ORD_ID|1149	279530|MB1000036|64570|65157|+	1149	588	1	49.6766	117	1.72228e-10	1	25	190	264	0	1	25	25	0	25	AVAASNNPELTTLTAALSGQLNPQV	AVAASNNPELTTLTAALSGQLNPQV	AVAASNNPELTTLTAALSGQLNPQV	100
2	MB2	65	Query_65	IEDB_ID:5245|Rv2875	25	1	gnl|BL_ORD_ID|3099	277861|MB2000045|63764|64351|+	3099	588	1	49.6766	117	1.7215e-10	1	25	190	264	0	1	25	25	0	25	AVAASNNPELTTLTAALSGQLNPQV	AVAASNNPELTTLTAALSGQLNPQV	AVAASNNPELTTLTAALSGQLNPQV	100
3	MB3	65	Query_65	IEDB_ID:5245|Rv2875	25	1	gnl|BL_ORD_ID|1309	273219|MB3000071|61572|62159|+	1309	588	1	49.6766	117	1.71687e-10	1	25	190	264	0	1	25	25	0	25	AVAASNNPELTTLTAALSGQLNPQV	AVAASNNPELTTLTAALSGQLNPQV	AVAASNNPELTTLTAALSGQLNPQV	100
4	MB4	65	Query_65	IEDB_ID:5245|Rv2875	25	1	gnl|BL_ORD_ID|2789	273191|MB5000081|15491|16078|+	2789	588	1	49.6766	117	1.71477e-10	1	25	190	264	0	1	25	25	0	25	AVAASNNPELTTLTAALSGQLNPQV	AVAASNNPELTTLTAALSGQLNPQV	AVAASNNPELTTLTAALSGQLNPQV	100
1	MB1	347	Query_347	IEDB_ID:52626|Rv2875	25	1	gnl|BL_ORD_ID|1149	279530|MB1000036|64570|65157|+	1149	588	1	50.0618	118	1.09707e-10	1	25	415	489	0	1	25	25	0	25	QTSPANVVGTRQTLQGASVTVTGQG	QTSPANVVGTRQTLQGASVTVTGQG	QTSPANVVGTRQTLQGASVTVTGQG	100
2	MB2	347	Query_347	IEDB_ID:52626|Rv2875	25	1	gnl|BL_ORD_ID|3099	277861|MB2000045|63764|64351|+	3099	588	1	50.0618	118	1.09658e-10	1	25	415	489	0	1	25	25	0	25	QTSPANVVGTRQTLQGASVTVTGQG	QTSPANVVGTRQTLQGASVTVTGQG	QTSPANVVGTRQTLQGASVTVTGQG	100
3	MB3	347	Query_347	IEDB_ID:52626|Rv2875	25	1	gnl|BL_ORD_ID|1309	273219|MB3000071|61572|62159|+	1309	588	1	50.0618	118	1.09363e-10	1	25	415	489	0	1	25	25	0	25	QTSPANVVGTRQTLQGASVTVTGQG	QTSPANVVGTRQTLQGASVTVTGQG	QTSPANVVGTRQTLQGASVTVTGQG	100
4	MB4	347	Query_347	IEDB_ID:52626|Rv2875	25	1	gnl|BL_ORD_ID|2789	273191|MB5000081|15491|16078|+	2789	588	1	50.0618	118	1.09229e-10	1	25	415	489	0	1	25	25	0	25	QTSPANVVGTRQTLQGASVTVTGQG	QTSPANVVGTRQTLQGASVTVTGQG	QTSPANVVGTRQTLQGASVTVTGQG	100
1	MB1	348	Query_348	IEDB_ID:52689|Rv3874	15	1	gnl|BL_ORD_ID|3176	97983|MB1000001|33980|34279|+	3176	300	1	33.8834	76	2.39807e-05	1	15	91	135	0	1	15	15	0	15	QVESTAGSLQGQWRG	QVESTAGSLQGQWRG	QVESTAGSLQGQWRG	100
2	MB2	348	Query_348	IEDB_ID:52689|Rv3874	15	1	gnl|BL_ORD_ID|375	97383|MB2000059|98113|98412|+	375	300	1	33.8834	76	2.39699e-05	1	15	91	135	0	1	15	15	0	15	QVESTAGSLQGQWRG	QVESTAGSLQGQWRG	QVESTAGSLQGQWRG	100
3	MB3	348	Query_348	IEDB_ID:52689|Rv3874	15	1	gnl|BL_ORD_ID|489	96434|MB3000001|33111|33410|+	489	300	1	33.8834	76	2.39054e-05	1	15	91	135	0	1	15	15	0	15	QVESTAGSLQGQWRG	QVESTAGSLQGQWRG	QVESTAGSLQGQWRG	100
4	MB4	348	Query_348	IEDB_ID:52689|Rv3874	15	1	gnl|BL_ORD_ID|1888	96470|MB5000118|33047|33346|+	1888	300	1	33.8834	76	2.38762e-05	1	15	91	135	0	1	15	15	0	15	QVESTAGSLQGQWRG	QVESTAGSLQGQWRG	QVESTAGSLQGQWRG	100
1	MB1	349	Query_349	IEDB_ID:52690|Rv3874	20	1	gnl|BL_ORD_ID|3176	97983|MB1000001|33980|34279|+	3176	300	1	41.9726	97	4.10353e-08	1	20	91	150	0	1	20	20	0	20	QVESTAGSLQGQWRGAAGTA	QVESTAGSLQGQWRGAAGTA	QVESTAGSLQGQWRGAAGTA	100
2	MB2	349	Query_349	IEDB_ID:52690|Rv3874	20	1	gnl|BL_ORD_ID|375	97383|MB2000059|98113|98412|+	375	300	1	41.9726	97	4.10168e-08	1	20	91	150	0	1	20	20	0	20	QVESTAGSLQGQWRGAAGTA	QVESTAGSLQGQWRGAAGTA	QVESTAGSLQGQWRGAAGTA	100
3	MB3	349	Query_349	IEDB_ID:52690|Rv3874	20	1	gnl|BL_ORD_ID|489	96434|MB3000001|33111|33410|+	489	300	1	41.9726	97	4.09065e-08	1	20	91	150	0	1	20	20	0	20	QVESTAGSLQGQWRGAAGTA	QVESTAGSLQGQWRGAAGTA	QVESTAGSLQGQWRGAAGTA	100
4	MB4	349	Query_349	IEDB_ID:52690|Rv3874	20	1	gnl|BL_ORD_ID|1888	96470|MB5000118|33047|33346|+	1888	300	1	41.9726	97	4.08565e-08	1	20	91	150	0	1	20	20	0	20	QVESTAGSLQGQWRGAAGTA	QVESTAGSLQGQWRGAAGTA	QVESTAGSLQGQWRGAAGTA	100
1	MB1	16	Query_16	IEDB_ID:529|Rv1886c	18	1	gnl|BL_ORD_ID|3795	97185|MB1000025|104706|105680|-	3795	975	1	38.891	89	2.25176e-06	1	18	526	579	0	1	18	18	0	18	AAYHPQQFIYAGSLSALL	AAYHPQQFIYAGSLSALL	AAYHPQQFIYAGSLSALL	100
2	MB2	16	Query_16	IEDB_ID:529|Rv1886c	18	1	gnl|BL_ORD_ID|2458	96578|MB2000033|93305|94279|-	2458	975	1	38.891	89	2.25074e-06	1	18	526	579	0	1	18	18	0	18	AAYHPQQFIYAGSLSALL	AAYHPQQFIYAGSLSALL	AAYHPQQFIYAGSLSALL	100
3	MB3	16	Query_16	IEDB_ID:529|Rv1886c	18	1	gnl|BL_ORD_ID|3262	95626|MB3000050|88613|89587|-	3262	975	1	38.891	89	2.24469e-06	1	18	526	579	0	1	18	18	0	18	AAYHPQQFIYAGSLSALL	AAYHPQQFIYAGSLSALL	AAYHPQQFIYAGSLSALL	100
4	MB4	16	Query_16	IEDB_ID:529|Rv1886c	18	1	gnl|BL_ORD_ID|616	95674|MB5000048|103987|104961|-	616	975	1	38.891	89	2.24194e-06	1	18	526	579	0	1	18	18	0	18	AAYHPQQFIYAGSLSALL	AAYHPQQFIYAGSLSALL	AAYHPQQFIYAGSLSALL	100
1	MB1	351	Query_351	IEDB_ID:53077|Rv3874	10	1	gnl|BL_ORD_ID|3176	97983|MB1000001|33980|34279|+	3176	300	1	21.9422	45	0.565562	1	10	253	282	0	1	10	10	0	10	RADEEQQQAL	RADEEQQQAL	RADEEQQQAL	100
2	MB2	351	Query_351	IEDB_ID:53077|Rv3874	10	1	gnl|BL_ORD_ID|375	97383|MB2000059|98113|98412|+	375	300	1	21.9422	45	0.565306	1	10	253	282	0	1	10	10	0	10	RADEEQQQAL	RADEEQQQAL	RADEEQQQAL	100
3	MB3	351	Query_351	IEDB_ID:53077|Rv3874	10	1	gnl|BL_ORD_ID|489	96434|MB3000001|33111|33410|+	489	300	1	21.9422	45	0.563786	1	10	253	282	0	1	10	10	0	10	RADEEQQQAL	RADEEQQQAL	RADEEQQQAL	100
4	MB4	351	Query_351	IEDB_ID:53077|Rv3874	10	1	gnl|BL_ORD_ID|1888	96470|MB5000118|33047|33346|+	1888	300	1	21.9422	45	0.563097	1	10	253	282	0	1	10	10	0	10	RADEEQQQAL	RADEEQQQAL	RADEEQQQAL	100
1	MB1	352	Query_352	IEDB_ID:53078|Rv3874	16	1	gnl|BL_ORD_ID|3176	97983|MB1000001|33980|34279|+	3176	300	1	34.2686	77	1.73468e-05	1	16	253	300	0	1	16	16	0	16	RADEEQQQALSSQMGF	RADEEQQQALSSQMGF	RADEEQQQALSSQMGF	100
2	MB2	352	Query_352	IEDB_ID:53078|Rv3874	16	1	gnl|BL_ORD_ID|375	97383|MB2000059|98113|98412|+	375	300	1	34.2686	77	1.73389e-05	1	16	253	300	0	1	16	16	0	16	RADEEQQQALSSQMGF	RADEEQQQALSSQMGF	RADEEQQQALSSQMGF	100
3	MB3	352	Query_352	IEDB_ID:53078|Rv3874	16	1	gnl|BL_ORD_ID|489	96434|MB3000001|33111|33410|+	489	300	1	34.2686	77	1.72923e-05	1	16	253	300	0	1	16	16	0	16	RADEEQQQALSSQMGF	RADEEQQQALSSQMGF	RADEEQQQALSSQMGF	100
4	MB4	352	Query_352	IEDB_ID:53078|Rv3874	16	1	gnl|BL_ORD_ID|1888	96470|MB5000118|33047|33346|+	1888	300	1	34.2686	77	1.72711e-05	1	16	253	300	0	1	16	16	0	16	RADEEQQQALSSQMGF	RADEEQQQALSSQMGF	RADEEQQQALSSQMGF	100
1	MB1	353	Query_353	IEDB_ID:53172|Rv2945c	25	1	gnl|BL_ORD_ID|2667	218830|MB1000037|98259|98998|-	2667	740	1	58.151	139	1.86125e-13	1	25	271	345	0	1	25	25	0	25	RANPLAAKGVCTYNDEQGVPFRVQG	RANPLAAKGVCTYNDEQGVPFRVQG	RANPLAAKGVCTYNDEQGVPFRVQG	100
2	MB2	353	Query_353	IEDB_ID:53172|Rv2945c	25	1	gnl|BL_ORD_ID|1217	217538|MB2000048|15209|15948|-	1217	740	1	58.151	139	1.86041e-13	1	25	271	345	0	1	25	25	0	25	RANPLAAKGVCTYNDEQGVPFRVQG	RANPLAAKGVCTYNDEQGVPFRVQG	RANPLAAKGVCTYNDEQGVPFRVQG	100
3	MB3	353	Query_353	IEDB_ID:53172|Rv2945c	25	1	gnl|BL_ORD_ID|1238	214391|MB3000072|5818|6557|-	1238	740	1	58.151	139	1.85541e-13	1	25	271	345	0	1	25	25	0	25	RANPLAAKGVCTYNDEQGVPFRVQG	RANPLAAKGVCTYNDEQGVPFRVQG	RANPLAAKGVCTYNDEQGVPFRVQG	100
4	MB4	353	Query_353	IEDB_ID:53172|Rv2945c	25	1	gnl|BL_ORD_ID|2873	214269|MB5000087|37241|37980|-	2873	740	1	58.151	139	1.85314e-13	1	25	271	345	0	1	25	25	0	25	RANPLAAKGVCTYNDEQGVPFRVQG	RANPLAAKGVCTYNDEQGVPFRVQG	RANPLAAKGVCTYNDEQGVPFRVQG	100
1	MB1	354	Query_354	IEDB_ID:53312|Rv3017c	20	1	gnl|BL_ORD_ID|2742	276162|MB1000037|184363|184725|-	2742	363	1	43.1282	100	1.31376e-08	1	20	214	273	0	1	20	20	0	20	RCRRALRQIGVLERPVGDSS	RCRRALRQIGVLERPVGDSS	RCRRALRQIGVLERPVGDSS	100
2	MB2	354	Query_354	IEDB_ID:53312|Rv3017c	20	1	gnl|BL_ORD_ID|1292	274464|MB2000048|101083|101445|-	1292	363	1	43.1282	100	1.31316e-08	1	20	214	273	0	1	20	20	0	20	RCRRALRQIGVLERPVGDSS	RCRRALRQIGVLERPVGDSS	RCRRALRQIGVLERPVGDSS	100
3	MB3	354	Query_354	IEDB_ID:53312|Rv3017c	20	1	gnl|BL_ORD_ID|160	269902|MB3000044|2838|3200|+	160	363	1	43.1282	100	1.30963e-08	1	20	214	273	0	1	20	20	0	20	RCRRALRQIGVLERPVGDSS	RCRRALRQIGVLERPVGDSS	RCRRALRQIGVLERPVGDSS	100
4	MB4	354	Query_354	IEDB_ID:53312|Rv3017c	20	1	gnl|BL_ORD_ID|3834	269929|MB5000090|25375|25737|-	3834	363	1	43.1282	100	1.30803e-08	1	20	214	273	0	1	20	20	0	20	RCRRALRQIGVLERPVGDSS	RCRRALRQIGVLERPVGDSS	RCRRALRQIGVLERPVGDSS	100
1	MB1	355	Query_355	IEDB_ID:53355|Rv2031c	20	1	gnl|BL_ORD_ID|979	327249|MB1000029|20428|20910|-	979	483	1	43.5134	101	1.67141e-08	1	20	262	321	0	1	20	20	0	20	RDGQLTIKAERTEQKDFDGR	RDGQLTIKAERTEQKDFDGR	RDGQLTIKAERTEQKDFDGR	100
2	MB2	355	Query_355	IEDB_ID:53355|Rv2031c	20	1	gnl|BL_ORD_ID|3571	325150|MB2000036|18303|18785|-	3571	483	1	43.5134	101	1.67066e-08	1	20	262	321	0	1	20	20	0	20	RDGQLTIKAERTEQKDFDGR	RDGQLTIKAERTEQKDFDGR	RDGQLTIKAERTEQKDFDGR	100
3	MB3	355	Query_355	IEDB_ID:53355|Rv2031c	20	1	gnl|BL_ORD_ID|3752	319749|MB3000056|20475|20957|-	3752	483	1	43.5134	101	1.66616e-08	1	20	262	321	0	1	20	20	0	20	RDGQLTIKAERTEQKDFDGR	RDGQLTIKAERTEQKDFDGR	RDGQLTIKAERTEQKDFDGR	100
4	MB4	355	Query_355	IEDB_ID:53355|Rv2031c	20	1	gnl|BL_ORD_ID|385	319980|MB5000053|20428|20910|-	385	483	1	43.5134	101	1.66413e-08	1	20	262	321	0	1	20	20	0	20	RDGQLTIKAERTEQKDFDGR	RDGQLTIKAERTEQKDFDGR	RDGQLTIKAERTEQKDFDGR	100
1	MB1	356	Query_356	IEDB_ID:53356|Rv2031c	21	1	gnl|BL_ORD_ID|979	327249|MB1000029|20428|20910|-	979	483	1	45.0542	105	3.76072e-09	1	21	262	324	0	1	21	21	0	21	RDGQLTIKAERTEQKDFDGRS	RDGQLTIKAERTEQKDFDGRS	RDGQLTIKAERTEQKDFDGRS	100
2	MB2	356	Query_356	IEDB_ID:53356|Rv2031c	21	1	gnl|BL_ORD_ID|3571	325150|MB2000036|18303|18785|-	3571	483	1	45.0542	105	3.75902e-09	1	21	262	324	0	1	21	21	0	21	RDGQLTIKAERTEQKDFDGRS	RDGQLTIKAERTEQKDFDGRS	RDGQLTIKAERTEQKDFDGRS	100
3	MB3	356	Query_356	IEDB_ID:53356|Rv2031c	21	1	gnl|BL_ORD_ID|3752	319749|MB3000056|20475|20957|-	3752	483	1	45.0542	105	3.74891e-09	1	21	262	324	0	1	21	21	0	21	RDGQLTIKAERTEQKDFDGRS	RDGQLTIKAERTEQKDFDGRS	RDGQLTIKAERTEQKDFDGRS	100
4	MB4	356	Query_356	IEDB_ID:53356|Rv2031c	21	1	gnl|BL_ORD_ID|385	319980|MB5000053|20428|20910|-	385	483	1	45.0542	105	3.74433e-09	1	21	262	324	0	1	21	21	0	21	RDGQLTIKAERTEQKDFDGRS	RDGQLTIKAERTEQKDFDGRS	RDGQLTIKAERTEQKDFDGRS	100
1	MB1	357	Query_357	IEDB_ID:53370|Rv1980c	20	1	gnl|BL_ORD_ID|1018	98912|MB1000028|14705|15388|-	1018	684	1	39.6614	91	9.78103e-07	1	20	220	279	0	1	20	20	0	20	RDKFLSAATSSTPREAPYEL	RDKFLSAATSSTPREAPYEL	RDKFLSAATSSTPREAPYEL	100
2	MB2	357	Query_357	IEDB_ID:53370|Rv1980c	20	1	gnl|BL_ORD_ID|2294	98307|MB2000035|13957|14640|-	2294	684	1	39.6614	91	9.7766e-07	1	20	220	279	0	1	20	20	0	20	RDKFLSAATSSTPREAPYEL	RDKFLSAATSSTPREAPYEL	RDKFLSAATSSTPREAPYEL	100
3	MB3	357	Query_357	IEDB_ID:53370|Rv1980c	20	1	gnl|BL_ORD_ID|3618	97376|MB3000055|13957|14640|-	3618	684	1	39.6614	91	9.75031e-07	1	20	220	279	0	1	20	20	0	20	RDKFLSAATSSTPREAPYEL	RDKFLSAATSSTPREAPYEL	RDKFLSAATSSTPREAPYEL	100
4	MB4	357	Query_357	IEDB_ID:53370|Rv1980c	20	1	gnl|BL_ORD_ID|450	97388|MB5000052|13549|14232|-	450	684	1	39.6614	91	9.7384e-07	1	20	220	279	0	1	20	20	0	20	RDKFLSAATSSTPREAPYEL	RDKFLSAATSSTPREAPYEL	RDKFLSAATSSTPREAPYEL	100
1	MB1	68	Query_68	IEDB_ID:5381|Rv1174c	11	1	gnl|BL_ORD_ID|2213	122954|MB1000013|26884|27213|-	2213	330	1	27.335	59	0.00698787	1	11	97	129	0	1	11	11	0	11	AVINTTCNYGQ	AVINTTCNYGQ	AVINTTCNYGQ	100
2	MB2	68	Query_68	IEDB_ID:5381|Rv1174c	11	1	gnl|BL_ORD_ID|1165	122163|MB2000021|26848|27177|-	1165	330	1	27.335	59	0.00698471	1	11	97	129	0	1	11	11	0	11	AVINTTCNYGQ	AVINTTCNYGQ	AVINTTCNYGQ	100
3	MB3	68	Query_68	IEDB_ID:5381|Rv1174c	11	1	gnl|BL_ORD_ID|714	120774|MB3000039|97693|98022|+	714	330	1	27.335	59	0.00696593	1	11	97	129	0	1	11	11	0	11	AVINTTCNYGQ	AVINTTCNYGQ	AVINTTCNYGQ	100
4	MB4	68	Query_68	IEDB_ID:5381|Rv1174c	11	1	gnl|BL_ORD_ID|1203	120771|MB5000023|26884|27213|-	1203	330	1	27.335	59	0.00695741	1	11	97	129	0	1	11	11	0	11	AVINTTCNYGQ	AVINTTCNYGQ	AVINTTCNYGQ	100
1	MB1	358	Query_358	IEDB_ID:53974|Rv3017c	20	1	gnl|BL_ORD_ID|2742	276162|MB1000037|184363|184725|-	2742	363	1	44.2838	103	6.40665e-09	1	20	304	363	0	1	20	20	0	20	RGRWLDPRHAGPATAADAGD	RGRWLDPRHAGPATAADAGD	RGRWLDPRHAGPATAADAGD	100
2	MB2	358	Query_358	IEDB_ID:53974|Rv3017c	20	1	gnl|BL_ORD_ID|1292	274464|MB2000048|101083|101445|-	1292	363	1	44.2838	103	6.40375e-09	1	20	304	363	0	1	20	20	0	20	RGRWLDPRHAGPATAADAGD	RGRWLDPRHAGPATAADAGD	RGRWLDPRHAGPATAADAGD	100
3	MB3	358	Query_358	IEDB_ID:53974|Rv3017c	20	1	gnl|BL_ORD_ID|160	269902|MB3000044|2838|3200|+	160	363	1	44.2838	103	6.38653e-09	1	20	304	363	0	1	20	20	0	20	RGRWLDPRHAGPATAADAGD	RGRWLDPRHAGPATAADAGD	RGRWLDPRHAGPATAADAGD	100
4	MB4	358	Query_358	IEDB_ID:53974|Rv3017c	20	1	gnl|BL_ORD_ID|3834	269929|MB5000090|25375|25737|-	3834	363	1	44.2838	103	6.37872e-09	1	20	304	363	0	1	20	20	0	20	RGRWLDPRHAGPATAADAGD	RGRWLDPRHAGPATAADAGD	RGRWLDPRHAGPATAADAGD	100
1	MB1	69	Query_69	IEDB_ID:5422|Rv0440	15	1	gnl|BL_ORD_ID|84	97427|MB1000006|101925|103544|+	84	1620	1	31.187	69	0.0010132	1	15	631	675	0	1	15	15	0	15	AVLEDPYILLVSSKV	AVLEDPYILLVSSKV	AVLEDPYILLVSSKV	100
2	MB2	69	Query_69	IEDB_ID:5422|Rv0440	15	1	gnl|BL_ORD_ID|1060	96821|MB2000008|95696|97315|+	1060	1620	1	31.187	69	0.00101275	1	15	631	675	0	1	15	15	0	15	AVLEDPYILLVSSKV	AVLEDPYILLVSSKV	AVLEDPYILLVSSKV	100
3	MB3	69	Query_69	IEDB_ID:5422|Rv0440	15	1	gnl|BL_ORD_ID|2036	95871|MB3000017|32222|33841|+	2036	1620	1	31.187	69	0.00101002	1	15	631	675	0	1	15	15	0	15	AVLEDPYILLVSSKV	AVLEDPYILLVSSKV	AVLEDPYILLVSSKV	100
4	MB4	69	Query_69	IEDB_ID:5422|Rv0440	15	1	gnl|BL_ORD_ID|3313	95918|MB5000005|126988|128607|+	3313	1620	1	31.187	69	0.00100879	1	15	631	675	0	1	15	15	0	15	AVLEDPYILLVSSKV	AVLEDPYILLVSSKV	AVLEDPYILLVSSKV	100
1	MB1	359	Query_359	IEDB_ID:54349|Rv1860	11	1	gnl|BL_ORD_ID|3768	334001|MB1000025|77532|78506|+	3768	975	1	22.3274	46	0.811856	1	11	31	63	0	1	11	11	0	11	RKGRLAALAIA	RKGRLAALAIA	RKGRLAALAIA	100
2	MB2	359	Query_359	IEDB_ID:54349|Rv1860	11	1	gnl|BL_ORD_ID|2431	331854|MB2000033|66131|67105|+	2431	975	1	22.3274	46	0.811489	1	11	31	63	0	1	11	11	0	11	RKGRLAALAIA	RKGRLAALAIA	RKGRLAALAIA	100
3	MB3	359	Query_359	IEDB_ID:54349|Rv1860	11	1	gnl|BL_ORD_ID|3235	326261|MB3000050|61439|62413|+	3235	975	1	22.3274	46	0.809307	1	11	31	63	0	1	11	11	0	11	RKGRLAALAIA	RKGRLAALAIA	RKGRLAALAIA	100
4	MB4	359	Query_359	IEDB_ID:54349|Rv1860	11	1	gnl|BL_ORD_ID|589	326519|MB5000048|76813|77787|+	589	975	1	22.3274	46	0.808318	1	11	31	63	0	1	11	11	0	11	RKGRLAALAIA	RKGRLAALAIA	RKGRLAALAIA	100
1	MB1	360	Query_360	IEDB_ID:54355|Rv0440	23	1	gnl|BL_ORD_ID|84	97427|MB1000006|101925|103544|+	84	1620	1	47.3654	111	3.89589e-09	1	23	1168	1236	0	1	23	23	0	23	RKHRIEDAVRNAKAAVEEGIVAG	RKHRIEDAVRNAKAAVEEGIVAG	RKHRIEDAVRNAKAAVEEGIVAG	100
2	MB2	360	Query_360	IEDB_ID:54355|Rv0440	23	1	gnl|BL_ORD_ID|1060	96821|MB2000008|95696|97315|+	1060	1620	1	47.3654	111	3.89412e-09	1	23	1168	1236	0	1	23	23	0	23	RKHRIEDAVRNAKAAVEEGIVAG	RKHRIEDAVRNAKAAVEEGIVAG	RKHRIEDAVRNAKAAVEEGIVAG	100
3	MB3	360	Query_360	IEDB_ID:54355|Rv0440	23	1	gnl|BL_ORD_ID|2036	95871|MB3000017|32222|33841|+	2036	1620	1	47.3654	111	3.88365e-09	1	23	1168	1236	0	1	23	23	0	23	RKHRIEDAVRNAKAAVEEGIVAG	RKHRIEDAVRNAKAAVEEGIVAG	RKHRIEDAVRNAKAAVEEGIVAG	100
4	MB4	360	Query_360	IEDB_ID:54355|Rv0440	23	1	gnl|BL_ORD_ID|3313	95918|MB5000005|126988|128607|+	3313	1620	1	47.3654	111	3.8789e-09	1	23	1168	1236	0	1	23	23	0	23	RKHRIEDAVRNAKAAVEEGIVAG	RKHRIEDAVRNAKAAVEEGIVAG	RKHRIEDAVRNAKAAVEEGIVAG	100
1	MB1	361	Query_361	IEDB_ID:54516|Rv2031c	20	1	gnl|BL_ORD_ID|979	327249|MB1000029|20428|20910|-	979	483	1	43.1282	100	2.31496e-08	1	20	172	231	0	1	20	20	0	20	RLEDEMKEGRYEVRAELPGV	RLEDEMKEGRYEVRAELPGV	RLEDEMKEGRYEVRAELPGV	100
2	MB2	361	Query_361	IEDB_ID:54516|Rv2031c	20	1	gnl|BL_ORD_ID|3571	325150|MB2000036|18303|18785|-	3571	483	1	43.1282	100	2.31391e-08	1	20	172	231	0	1	20	20	0	20	RLEDEMKEGRYEVRAELPGV	RLEDEMKEGRYEVRAELPGV	RLEDEMKEGRYEVRAELPGV	100
3	MB3	361	Query_361	IEDB_ID:54516|Rv2031c	20	1	gnl|BL_ORD_ID|3752	319749|MB3000056|20475|20957|-	3752	483	1	43.1282	100	2.30769e-08	1	20	172	231	0	1	20	20	0	20	RLEDEMKEGRYEVRAELPGV	RLEDEMKEGRYEVRAELPGV	RLEDEMKEGRYEVRAELPGV	100
4	MB4	361	Query_361	IEDB_ID:54516|Rv2031c	20	1	gnl|BL_ORD_ID|385	319980|MB5000053|20428|20910|-	385	483	1	43.1282	100	2.30487e-08	1	20	172	231	0	1	20	20	0	20	RLEDEMKEGRYEVRAELPGV	RLEDEMKEGRYEVRAELPGV	RLEDEMKEGRYEVRAELPGV	100
1	MB1	362	Query_362	IEDB_ID:54704|Rv2715	9	1	gnl|BL_ORD_ID|1345	102096|MB1000034|44395|45417|+	1345	1023	1	20.0162	40	3.3626	1	9	487	513	0	1	9	9	0	9	RLPLVLPAV	RLPLVLPAV	RLPLVLPAV	100
2	MB2	362	Query_362	IEDB_ID:54704|Rv2715	9	1	gnl|BL_ORD_ID|2939	101489|MB2000043|44285|45307|+	2939	1023	1	20.0162	40	3.36108	1	9	487	513	0	1	9	9	0	9	RLPLVLPAV	RLPLVLPAV	RLPLVLPAV	100
3	MB3	362	Query_362	IEDB_ID:54704|Rv2715	9	1	gnl|BL_ORD_ID|2163	100437|MB3000066|44342|45364|+	2163	1023	1	20.0162	40	3.35204	1	9	487	513	0	1	9	9	0	9	RLPLVLPAV	RLPLVLPAV	RLPLVLPAV	100
4	MB4	362	Query_362	IEDB_ID:54704|Rv2715	9	1	gnl|BL_ORD_ID|1741	100519|MB5000074|20974|21996|+	1741	1023	1	20.0162	40	3.34794	1	9	487	513	0	1	9	9	0	9	RLPLVLPAV	RLPLVLPAV	RLPLVLPAV	100
1	MB1	363	Query_363	IEDB_ID:54988|Rv1793	15	1	gnl|BL_ORD_ID|2123	290262|MB1000010|251463|251744|-	2123	282	1	35.039	79	7.94958e-06	1	15	175	219	0	1	15	15	0	15	RNFQVIYEQANAHGQ	RNFQVIYEQANAHGQ	RNFQVIYEQANAHGQ	100
2	MB1	363	Query_363	IEDB_ID:54988|Rv1793	15	2	gnl|BL_ORD_ID|3698	97998|MB1000025|205|486|+	3698	282	1	34.6538	78	9.79097e-06	1	15	175	219	0	1	15	15	0	15	RNFQVIYEQANAHGQ	RNFQVIYEQANAHGQ	RNFQVIYEQANAHGQ	100
3	MB1	363	Query_363	IEDB_ID:54988|Rv1793	15	3	gnl|BL_ORD_ID|2238	292268|MB1000013|62218|62499|+	2238	282	1	34.6538	78	1.03924e-05	1	15	175	219	0	1	15	15	0	15	RNFQVIYEQANAHGQ	RNFQVIYEQANAHGQ	RNFQVIYEQANAHGQ	100
4	MB2	363	Query_363	IEDB_ID:54988|Rv1793	15	1	gnl|BL_ORD_ID|1597	288532|MB2000015|64022|64303|-	1597	282	1	35.039	79	7.94598e-06	1	15	175	219	0	1	15	15	0	15	RNFQVIYEQANAHGQ	RNFQVIYEQANAHGQ	RNFQVIYEQANAHGQ	100
5	MB2	363	Query_363	IEDB_ID:54988|Rv1793	15	2	gnl|BL_ORD_ID|1190	290531|MB2000021|62182|62463|+	1190	282	1	34.6538	78	9.68982e-06	1	15	175	219	0	1	15	15	0	15	RNFQVIYEQANAHGQ	RNFQVIYEQANAHGQ	RNFQVIYEQANAHGQ	100
6	MB2	363	Query_363	IEDB_ID:54988|Rv1793	15	3	gnl|BL_ORD_ID|2363	97397|MB2000032|32047|32328|+	2363	282	1	34.6538	78	9.78654e-06	1	15	175	219	0	1	15	15	0	15	RNFQVIYEQANAHGQ	RNFQVIYEQANAHGQ	RNFQVIYEQANAHGQ	100
7	MB3	363	Query_363	IEDB_ID:54988|Rv1793	15	1	gnl|BL_ORD_ID|1613	285690|MB3000029|64016|64297|-	1613	282	1	34.6538	78	9.38014e-06	1	15	175	219	0	1	15	15	0	15	RNFQVIYEQANAHGQ	RNFQVIYEQANAHGQ	RNFQVIYEQANAHGQ	100
8	MB3	363	Query_363	IEDB_ID:54988|Rv1793	15	2	gnl|BL_ORD_ID|3804	96447|MB3000048|3861|4142|+	3804	282	1	34.6538	78	9.76022e-06	1	15	175	219	0	1	15	15	0	15	RNFQVIYEQANAHGQ	RNFQVIYEQANAHGQ	RNFQVIYEQANAHGQ	100
9	MB4	363	Query_363	IEDB_ID:54988|Rv1793	15	1	gnl|BL_ORD_ID|1857	283680|MB5000015|63975|64256|-	1857	282	1	35.039	79	7.91493e-06	1	15	175	219	0	1	15	15	0	15	RNFQVIYEQANAHGQ	RNFQVIYEQANAHGQ	RNFQVIYEQANAHGQ	100
10	MB4	363	Query_363	IEDB_ID:54988|Rv1793	15	2	gnl|BL_ORD_ID|491	96479|MB5000047|157|420|+	491	264	1	34.6538	78	1.09921e-05	1	15	175	219	0	1	15	15	0	15	RNFQVIYEQANAHGQ	RNFQVIYEQANAHGQ	RNFQVIYEQANAHGQ	100
1	MB1	364	Query_364	IEDB_ID:55156|Rv1945	9	1	gnl|BL_ORD_ID|2335	274199|MB1000012|104090|104767|-	2335	678	1	24.2534	51	0.160016	1	9	412	438	0	1	9	9	0	9	RPGCDAPAY	RPGCDAPAY	RPGCDAPAY	100
2	MB1	364	Query_364	IEDB_ID:55156|Rv1945	9	2	gnl|BL_ORD_ID|997	101530|MB1000028|66|1427|+	997	1362	1	24.2534	51	0.168404	1	9	1096	1122	0	1	9	9	0	9	RPGCDAPAY	RPGCDAPAY	RPGCDAPAY	100
3	MB2	364	Query_364	IEDB_ID:55156|Rv1945	9	1	gnl|BL_ORD_ID|2273	149504|MB2000035|2|679|+	2273	678	1	24.2534	51	0.159944	1	9	412	438	0	1	9	9	0	9	RPGCDAPAY	RPGCDAPAY	RPGCDAPAY	100
4	MB2	364	Query_364	IEDB_ID:55156|Rv1945	9	2	gnl|BL_ORD_ID|1939	272520|MB2000018|58419|59096|-	1939	678	1	24.2534	51	0.159944	1	9	412	438	0	1	9	9	0	9	RPGCDAPAY	RPGCDAPAY	RPGCDAPAY	100
5	MB3	364	Query_364	IEDB_ID:55156|Rv1945	9	1	gnl|BL_ORD_ID|1552	267980|MB3000033|58203|58880|-	1552	678	1	24.2534	51	0.159514	1	9	412	438	0	1	9	9	0	9	RPGCDAPAY	RPGCDAPAY	RPGCDAPAY	100
6	MB3	364	Query_364	IEDB_ID:55156|Rv1945	9	2	gnl|BL_ORD_ID|3597	237859|MB3000055|2|679|+	3597	678	1	23.8682	50	0.161007	1	9	412	438	0	1	9	9	0	9	RPGCDAPAY	RPGCDAPAY	RPGCDAPAY	100
7	MB4	364	Query_364	IEDB_ID:55156|Rv1945	9	1	gnl|BL_ORD_ID|1476	89904|MB5000021|58470|58739|-	1476	270	1	23.8682	50	0.0901416	1	9	4	30	0	1	9	9	0	9	RPGCDAPAY	RPGCDAPAY	RPGCDAPAY	100
8	MB4	364	Query_364	IEDB_ID:55156|Rv1945	9	2	gnl|BL_ORD_ID|429	239386|MB5000052|2|271|+	429	270	1	23.8682	50	0.0901416	1	9	4	30	0	1	9	9	0	9	RPGCDAPAY	RPGCDAPAY	RPGCDAPAY	100
1	MB1	365	Query_365	IEDB_ID:55188|Rv1641	9	1	gnl|BL_ORD_ID|3375	223865|MB1000021|62440|63105|+	3375	666	1	23.8682	50	0.189601	1	9	334	360	0	1	9	9	0	9	RPKIDDHDY	RPKIDDHDY	RPKIDDHDY	100
2	MB2	365	Query_365	IEDB_ID:55188|Rv1641	9	1	gnl|BL_ORD_ID|2643	222516|MB2000029|62615|63280|+	2643	666	1	23.8682	50	0.189515	1	9	334	360	0	1	9	9	0	9	RPKIDDHDY	RPKIDDHDY	RPKIDDHDY	100
3	MB3	365	Query_365	IEDB_ID:55188|Rv1641	9	1	gnl|BL_ORD_ID|429	219138|MB3000043|62504|63169|+	429	666	1	23.8682	50	0.189006	1	9	334	360	0	1	9	9	0	9	RPKIDDHDY	RPKIDDHDY	RPKIDDHDY	100
4	MB4	365	Query_365	IEDB_ID:55188|Rv1641	9	1	gnl|BL_ORD_ID|807	219151|MB5000039|62440|63105|+	807	666	1	23.8682	50	0.188775	1	9	334	360	0	1	9	9	0	9	RPKIDDHDY	RPKIDDHDY	RPKIDDHDY	100
1	MB1	366	Query_366	IEDB_ID:55191|Rv3689	9	1	gnl|BL_ORD_ID|855	122434|MB1000048|175996|177348|+	855	1353	1	22.7126	47	0.549561	1	9	25	51	0	1	9	9	0	9	RPKPDTETY	RPKPDTETY	RPKPDTETY	100
2	MB2	366	Query_366	IEDB_ID:55191|Rv3689	9	1	gnl|BL_ORD_ID|1733	121649|MB2000057|91788|93140|+	1733	1353	1	22.7126	47	0.549312	1	9	25	51	0	1	9	9	0	9	RPKPDTETY	RPKPDTETY	RPKPDTETY	100
3	MB3	366	Query_366	IEDB_ID:55191|Rv3689	9	1	gnl|BL_ORD_ID|3589	120264|MB3000092|71192|72544|+	3589	1353	1	22.7126	47	0.547835	1	9	25	51	0	1	9	9	0	9	RPKPDTETY	RPKPDTETY	RPKPDTETY	100
4	MB4	366	Query_366	IEDB_ID:55191|Rv3689	9	1	gnl|BL_ORD_ID|2253	120261|MB5000116|9400|10752|+	2253	1353	1	22.7126	47	0.547166	1	9	25	51	0	1	9	9	0	9	RPKPDTETY	RPKPDTETY	RPKPDTETY	100
1	MB1	367	Query_367	IEDB_ID:55192|Rv3378c	9	1	gnl|BL_ORD_ID|2784	101286|MB1000045|38216|39103|-	2784	888	1	24.2534	51	0.152913	1	9	760	786	0	1	9	9	0	9	RPKPDYSAM	RPKPDYSAM	RPKPDYSAM	100
2	MB2	367	Query_367	IEDB_ID:55192|Rv3378c	9	1	gnl|BL_ORD_ID|2012	100665|MB2000053|99641|100528|+	2012	888	1	24.2534	51	0.152844	1	9	760	786	0	1	9	9	0	9	RPKPDYSAM	RPKPDYSAM	RPKPDYSAM	100
3	MB3	367	Query_367	IEDB_ID:55192|Rv3378c	9	1	gnl|BL_ORD_ID|125	99621|MB3000086|25432|26319|-	125	888	1	24.2534	51	0.152433	1	9	760	786	0	1	9	9	0	9	RPKPDYSAM	RPKPDYSAM	RPKPDYSAM	100
4	MB4	367	Query_367	IEDB_ID:55192|Rv3378c	9	1	gnl|BL_ORD_ID|2894	99711|MB5000109|22757|23644|-	2894	888	1	24.2534	51	0.152246	1	9	760	786	0	1	9	9	0	9	RPKPDYSAM	RPKPDYSAM	RPKPDYSAM	100
1	MB1	368	Query_368	IEDB_ID:55199|Rv2182c	9	1	gnl|BL_ORD_ID|1542	123057|MB1000031|103418|104158|-	1542	741	1	22.3274	46	0.553066	1	9	58	84	0	1	9	9	0	9	RPKVEGLEY	RPKVEGLEY	RPKVEGLEY	100
2	MB2	368	Query_368	IEDB_ID:55199|Rv2182c	9	1	gnl|BL_ORD_ID|3766	122262|MB2000038|4737|5477|-	3766	741	1	22.3274	46	0.552816	1	9	58	84	0	1	9	9	0	9	RPKVEGLEY	RPKVEGLEY	RPKVEGLEY	100
3	MB3	368	Query_368	IEDB_ID:55199|Rv2182c	9	1	gnl|BL_ORD_ID|2633	120873|MB3000059|3825|4565|-	2633	741	1	22.3274	46	0.551329	1	9	58	84	0	1	9	9	0	9	RPKVEGLEY	RPKVEGLEY	RPKVEGLEY	100
4	MB4	368	Query_368	IEDB_ID:55199|Rv2182c	9	1	gnl|BL_ORD_ID|5	120873|MB5000060|4737|5477|-	5	741	1	22.3274	46	0.550655	1	9	58	84	0	1	9	9	0	9	RPKVEGLEY	RPKVEGLEY	RPKVEGLEY	100
1	MB1	369	Query_369	IEDB_ID:55315|Rv2823c	9	1	gnl|BL_ORD_ID|1095	97405|MB1000036|6878|9313|-	1095	2436	1	23.0978	48	0.44445	1	9	1852	1878	0	1	9	9	0	9	RPREATIIY	RPREATIIY	RPREATIIY	100
2	MB2	369	Query_369	IEDB_ID:55315|Rv2823c	9	1	gnl|BL_ORD_ID|3045	96799|MB2000045|6333|8768|-	3045	2436	1	23.0978	48	0.448232	1	9	1852	1878	0	1	9	9	0	9	RPREATIIY	RPREATIIY	RPREATIIY	100
3	MB3	369	Query_369	IEDB_ID:55315|Rv2823c	9	1	gnl|BL_ORD_ID|1255	95849|MB3000071|3961|6396|-	1255	2436	1	23.0978	48	0.443054	1	9	1852	1878	0	1	9	9	0	9	RPREATIIY	RPREATIIY	RPREATIIY	100
4	MB4	369	Query_369	IEDB_ID:55315|Rv2823c	9	1	gnl|BL_ORD_ID|2532	95896|MB5000077|7944|10379|-	2532	2436	1	23.0978	48	0.442513	1	9	1852	1878	0	1	9	9	0	9	RPREATIIY	RPREATIIY	RPREATIIY	100
1	MB1	370	Query_370	IEDB_ID:55324|Rv1280c	9	1	gnl|BL_ORD_ID|2355	101566|MB1000016|15932|17704|-	2355	1773	1	23.0978	48	0.459016	1	9	850	876	0	1	9	9	0	9	RPRLDSITY	RPRLDSITY	RPRLDSITY	100
2	MB2	370	Query_370	IEDB_ID:55324|Rv1280c	9	1	gnl|BL_ORD_ID|1358	100940|MB2000023|71364|73136|-	1358	1773	1	23.0978	48	0.458808	1	9	850	876	0	1	9	9	0	9	RPRLDSITY	RPRLDSITY	RPRLDSITY	100
3	MB3	370	Query_370	IEDB_ID:55324|Rv1280c	9	1	gnl|BL_ORD_ID|813	99897|MB3000038|15923|17695|-	813	1773	1	23.0978	48	0.457575	1	9	850	876	0	1	9	9	0	9	RPRLDSITY	RPRLDSITY	RPRLDSITY	100
4	MB4	370	Query_370	IEDB_ID:55324|Rv1280c	9	1	gnl|BL_ORD_ID|1102	99990|MB5000026|15932|17704|-	1102	1773	1	23.0978	48	0.457015	1	9	850	876	0	1	9	9	0	9	RPRLDSITY	RPRLDSITY	RPRLDSITY	100
1	MB1	371	Query_371	IEDB_ID:55334|Rv2476c	9	1	gnl|BL_ORD_ID|1830	97761|MB1000031|422057|426925|-	1830	4869	1	24.2534	51	0.169974	1	9	2350	2376	0	1	9	9	0	9	RPRYEIFVY	RPRYEIFVY	RPRYEIFVY	100
2	MB2	371	Query_371	IEDB_ID:55334|Rv2476c	9	1	gnl|BL_ORD_ID|3205	97155|MB2000040|56025|60893|-	3205	4869	1	24.2534	51	0.169897	1	9	2350	2376	0	1	9	9	0	9	RPRYEIFVY	RPRYEIFVY	RPRYEIFVY	100
3	MB3	371	Query_371	IEDB_ID:55334|Rv2476c	9	1	gnl|BL_ORD_ID|1894	96206|MB3000062|139113|143981|-	1894	4869	1	24.2534	51	0.16944	1	9	2350	2376	0	1	9	9	0	9	RPRYEIFVY	RPRYEIFVY	RPRYEIFVY	100
4	MB4	371	Query_371	IEDB_ID:55334|Rv2476c	9	1	gnl|BL_ORD_ID|1278	96253|MB5000066|56023|60891|-	1278	4869	1	24.2534	51	0.169233	1	9	2350	2376	0	1	9	9	0	9	RPRYEIFVY	RPRYEIFVY	RPRYEIFVY	100
1	MB1	372	Query_372	IEDB_ID:55394|Rv3874	15	1	gnl|BL_ORD_ID|3176	97983|MB1000001|33980|34279|+	3176	300	1	32.3426	72	7.373e-05	1	15	229	273	0	1	15	15	0	15	RQAGVQYSRADEEQQ	RQAGVQYSRADEEQQ	RQAGVQYSRADEEQQ	100
2	MB2	372	Query_372	IEDB_ID:55394|Rv3874	15	1	gnl|BL_ORD_ID|375	97383|MB2000059|98113|98412|+	375	300	1	32.3426	72	7.36966e-05	1	15	229	273	0	1	15	15	0	15	RQAGVQYSRADEEQQ	RQAGVQYSRADEEQQ	RQAGVQYSRADEEQQ	100
3	MB3	372	Query_372	IEDB_ID:55394|Rv3874	15	1	gnl|BL_ORD_ID|489	96434|MB3000001|33111|33410|+	489	300	1	32.3426	72	7.34985e-05	1	15	229	273	0	1	15	15	0	15	RQAGVQYSRADEEQQ	RQAGVQYSRADEEQQ	RQAGVQYSRADEEQQ	100
4	MB4	372	Query_372	IEDB_ID:55394|Rv3874	15	1	gnl|BL_ORD_ID|1888	96470|MB5000118|33047|33346|+	1888	300	1	32.3426	72	7.34087e-05	1	15	229	273	0	1	15	15	0	15	RQAGVQYSRADEEQQ	RQAGVQYSRADEEQQ	RQAGVQYSRADEEQQ	100
1	MB1	373	Query_373	IEDB_ID:55530|Rv1255c	20	1	gnl|BL_ORD_ID|2180	91127|MB1000014|60149|60445|-	2180	297	1	43.8986	102	6.68371e-09	1	20	142	201	0	1	20	20	0	20	RRARWVVRMLTSLLMFPGRD	RRARWVVRMLTSLLMFPGRD	RRARWVVRMLTSLLMFPGRD	100
2	MB2	373	Query_373	IEDB_ID:55530|Rv1255c	20	1	gnl|BL_ORD_ID|1334	90561|MB2000023|45575|45871|-	1334	297	1	43.8986	102	6.68069e-09	1	20	142	201	0	1	20	20	0	20	RRARWVVRMLTSLLMFPGRD	RRARWVVRMLTSLLMFPGRD	RRARWVVRMLTSLLMFPGRD	100
3	MB3	373	Query_373	IEDB_ID:55530|Rv1255c	20	1	gnl|BL_ORD_ID|899	89732|MB3000036|60149|60445|-	899	297	1	43.8986	102	6.66272e-09	1	20	142	201	0	1	20	20	0	20	RRARWVVRMLTSLLMFPGRD	RRARWVVRMLTSLLMFPGRD	RRARWVVRMLTSLLMFPGRD	100
4	MB4	373	Query_373	IEDB_ID:55530|Rv1255c	20	1	gnl|BL_ORD_ID|1170	89813|MB5000024|60149|60445|-	1170	297	1	43.8986	102	6.65458e-09	1	20	142	201	0	1	20	20	0	20	RRARWVVRMLTSLLMFPGRD	RRARWVVRMLTSLLMFPGRD	RRARWVVRMLTSLLMFPGRD	100
1	MB1	374	Query_374	IEDB_ID:55882|Rv2031c	20	1	gnl|BL_ORD_ID|979	327249|MB1000029|20428|20910|-	979	483	1	41.9726	97	5.97982e-08	1	20	85	144	0	1	20	20	0	20	RSLFPEFSELFAAFPSFAGL	RSLFPEFSELFAAFPSFAGL	RSLFPEFSELFAAFPSFAGL	100
2	MB2	374	Query_374	IEDB_ID:55882|Rv2031c	20	1	gnl|BL_ORD_ID|3571	325150|MB2000036|18303|18785|-	3571	483	1	41.9726	97	5.97712e-08	1	20	85	144	0	1	20	20	0	20	RSLFPEFSELFAAFPSFAGL	RSLFPEFSELFAAFPSFAGL	RSLFPEFSELFAAFPSFAGL	100
3	MB3	374	Query_374	IEDB_ID:55882|Rv2031c	20	1	gnl|BL_ORD_ID|3752	319749|MB3000056|20475|20957|-	3752	483	1	41.9726	97	5.96105e-08	1	20	85	144	0	1	20	20	0	20	RSLFPEFSELFAAFPSFAGL	RSLFPEFSELFAAFPSFAGL	RSLFPEFSELFAAFPSFAGL	100
4	MB4	374	Query_374	IEDB_ID:55882|Rv2031c	20	1	gnl|BL_ORD_ID|385	319980|MB5000053|20428|20910|-	385	483	1	41.9726	97	5.95376e-08	1	20	85	144	0	1	20	20	0	20	RSLFPEFSELFAAFPSFAGL	RSLFPEFSELFAAFPSFAGL	RSLFPEFSELFAAFPSFAGL	100
1	MB1	375	Query_375	IEDB_ID:56043|Rv2031c	20	1	gnl|BL_ORD_ID|979	327249|MB1000029|20428|20910|-	979	483	1	44.2838	103	7.62381e-09	1	20	292	351	0	1	20	20	0	20	RTEQKDFDGRSEFAYGSFVR	RTEQKDFDGRSEFAYGSFVR	RTEQKDFDGRSEFAYGSFVR	100
2	MB2	375	Query_375	IEDB_ID:56043|Rv2031c	20	1	gnl|BL_ORD_ID|3571	325150|MB2000036|18303|18785|-	3571	483	1	44.2838	103	7.62035e-09	1	20	292	351	0	1	20	20	0	20	RTEQKDFDGRSEFAYGSFVR	RTEQKDFDGRSEFAYGSFVR	RTEQKDFDGRSEFAYGSFVR	100
3	MB3	375	Query_375	IEDB_ID:56043|Rv2031c	20	1	gnl|BL_ORD_ID|3752	319749|MB3000056|20475|20957|-	3752	483	1	44.2838	103	7.59986e-09	1	20	292	351	0	1	20	20	0	20	RTEQKDFDGRSEFAYGSFVR	RTEQKDFDGRSEFAYGSFVR	RTEQKDFDGRSEFAYGSFVR	100
4	MB4	375	Query_375	IEDB_ID:56043|Rv2031c	20	1	gnl|BL_ORD_ID|385	319980|MB5000053|20428|20910|-	385	483	1	44.2838	103	7.59058e-09	1	20	292	351	0	1	20	20	0	20	RTEQKDFDGRSEFAYGSFVR	RTEQKDFDGRSEFAYGSFVR	RTEQKDFDGRSEFAYGSFVR	100
1	MB1	70	Query_70	IEDB_ID:5623|Rv1886c	9	1	gnl|BL_ORD_ID|3795	97185|MB1000025|104706|105680|-	3795	975	1	22.7126	47	0.577309	1	9	223	249	0	1	9	9	0	9	AVYLLDGLR	AVYLLDGLR	AVYLLDGLR	100
2	MB1	70	Query_70	IEDB_ID:5623|Rv1886c	9	2	gnl|BL_ORD_ID|3649	97189|MB1000002|51755|52774|-	3649	1020	1	22.7126	47	0.582784	1	9	235	261	0	1	9	9	0	9	AVYLLDGLR	AVYLLDGLR	AVYLLDGLR	100
3	MB2	70	Query_70	IEDB_ID:5623|Rv1886c	9	1	gnl|BL_ORD_ID|2458	96578|MB2000033|93305|94279|-	2458	975	1	22.7126	47	0.577047	1	9	223	249	0	1	9	9	0	9	AVYLLDGLR	AVYLLDGLR	AVYLLDGLR	100
4	MB2	70	Query_70	IEDB_ID:5623|Rv1886c	9	2	gnl|BL_ORD_ID|3430	96582|MB2000001|51619|52638|-	3430	1020	1	22.7126	47	0.58252	1	9	235	261	0	1	9	9	0	9	AVYLLDGLR	AVYLLDGLR	AVYLLDGLR	100
5	MB3	70	Query_70	IEDB_ID:5623|Rv1886c	9	1	gnl|BL_ORD_ID|3262	95626|MB3000050|88613|89587|-	3262	975	1	22.7126	47	0.575496	1	9	223	249	0	1	9	9	0	9	AVYLLDGLR	AVYLLDGLR	AVYLLDGLR	100
6	MB3	70	Query_70	IEDB_ID:5623|Rv1886c	9	2	gnl|BL_ORD_ID|3327	95630|MB3000002|51792|52811|-	3327	1020	1	22.7126	47	0.580954	1	9	235	261	0	1	9	9	0	9	AVYLLDGLR	AVYLLDGLR	AVYLLDGLR	100
7	MB4	70	Query_70	IEDB_ID:5623|Rv1886c	9	1	gnl|BL_ORD_ID|616	95674|MB5000048|103987|104961|-	616	975	1	22.7126	47	0.574792	1	9	223	249	0	1	9	9	0	9	AVYLLDGLR	AVYLLDGLR	AVYLLDGLR	100
8	MB4	70	Query_70	IEDB_ID:5623|Rv1886c	9	2	gnl|BL_ORD_ID|2625	95678|MB5000003|51693|52712|-	2625	1020	1	22.7126	47	0.580244	1	9	235	261	0	1	9	9	0	9	AVYLLDGLR	AVYLLDGLR	AVYLLDGLR	100
1	MB1	376	Query_376	IEDB_ID:56317|Rv3296	18	1	gnl|BL_ORD_ID|3090	116944|MB1000041|186038|190576|+	3090	4539	1	40.0466	92	1.61945e-06	1	18	2032	2085	0	1	18	18	0	18	RVILHSPYGLRVHGPLAL	RVILHSPYGLRVHGPLAL	RVILHSPYGLRVHGPLAL	100
2	MB2	376	Query_376	IEDB_ID:56317|Rv3296	18	1	gnl|BL_ORD_ID|2212	116206|MB2000052|189992|194530|+	2212	4539	1	40.0466	92	1.58845e-06	1	18	2032	2085	0	1	18	18	0	18	RVILHSPYGLRVHGPLAL	RVILHSPYGLRVHGPLAL	RVILHSPYGLRVHGPLAL	100
3	MB3	376	Query_376	IEDB_ID:56317|Rv3296	18	1	gnl|BL_ORD_ID|1063	114885|MB3000079|143536|148074|+	1063	4539	1	40.0466	92	1.61436e-06	1	18	2032	2085	0	1	18	18	0	18	RVILHSPYGLRVHGPLAL	RVILHSPYGLRVHGPLAL	RVILHSPYGLRVHGPLAL	100
4	MB4	376	Query_376	IEDB_ID:56317|Rv3296	18	1	gnl|BL_ORD_ID|3506	114927|MB5000101|82398|86936|+	3506	4539	1	40.0466	92	1.61239e-06	1	18	2032	2085	0	1	18	18	0	18	RVILHSPYGLRVHGPLAL	RVILHSPYGLRVHGPLAL	RVILHSPYGLRVHGPLAL	100
1	MB1	71	Query_71	IEDB_ID:5661|Rv3875	24	1	gnl|BL_ORD_ID|3177	97982|MB1000001|34315|34599|+	3177	285	1	51.6026	122	1.53916e-11	1	24	124	195	0	1	24	24	0	24	AWGGSGSEAYQGVQQKWDATATEL	AWGGSGSEAYQGVQQKWDATATEL	AWGGSGSEAYQGVQQKWDATATEL	100
2	MB2	71	Query_71	IEDB_ID:5661|Rv3875	24	1	gnl|BL_ORD_ID|376	97382|MB2000059|98448|98732|+	376	285	1	51.6026	122	1.53846e-11	1	24	124	195	0	1	24	24	0	24	AWGGSGSEAYQGVQQKWDATATEL	AWGGSGSEAYQGVQQKWDATATEL	AWGGSGSEAYQGVQQKWDATATEL	100
3	MB3	71	Query_71	IEDB_ID:5661|Rv3875	24	1	gnl|BL_ORD_ID|490	96433|MB3000001|33446|33730|+	490	285	1	51.6026	122	1.53433e-11	1	24	124	195	0	1	24	24	0	24	AWGGSGSEAYQGVQQKWDATATEL	AWGGSGSEAYQGVQQKWDATATEL	AWGGSGSEAYQGVQQKWDATATEL	100
4	MB4	71	Query_71	IEDB_ID:5661|Rv3875	24	1	gnl|BL_ORD_ID|1889	96469|MB5000118|33382|33666|+	1889	285	1	51.6026	122	1.53245e-11	1	24	124	195	0	1	24	24	0	24	AWGGSGSEAYQGVQQKWDATATEL	AWGGSGSEAYQGVQQKWDATATEL	AWGGSGSEAYQGVQQKWDATATEL	100
1	MB1	377	Query_377	IEDB_ID:56836|Rv3875	25	1	gnl|BL_ORD_ID|3177	97982|MB1000001|34315|34599|+	3177	285	1	51.9878	123	9.51369e-12	1	25	46	120	0	1	25	25	0	25	SAIQGNVTSIHSLLDEGKQSLTKLA	SAIQGNVTSIHSLLDEGKQSLTKLA	SAIQGNVTSIHSLLDEGKQSLTKLA	100
2	MB2	377	Query_377	IEDB_ID:56836|Rv3875	25	1	gnl|BL_ORD_ID|376	97382|MB2000059|98448|98732|+	376	285	1	51.9878	123	9.50939e-12	1	25	46	120	0	1	25	25	0	25	SAIQGNVTSIHSLLDEGKQSLTKLA	SAIQGNVTSIHSLLDEGKQSLTKLA	SAIQGNVTSIHSLLDEGKQSLTKLA	100
3	MB3	377	Query_377	IEDB_ID:56836|Rv3875	25	1	gnl|BL_ORD_ID|490	96433|MB3000001|33446|33730|+	490	285	1	51.9878	123	9.48381e-12	1	25	46	120	0	1	25	25	0	25	SAIQGNVTSIHSLLDEGKQSLTKLA	SAIQGNVTSIHSLLDEGKQSLTKLA	SAIQGNVTSIHSLLDEGKQSLTKLA	100
4	MB4	377	Query_377	IEDB_ID:56836|Rv3875	25	1	gnl|BL_ORD_ID|1889	96469|MB5000118|33382|33666|+	1889	285	1	51.9878	123	9.47223e-12	1	25	46	120	0	1	25	25	0	25	SAIQGNVTSIHSLLDEGKQSLTKLA	SAIQGNVTSIHSLLDEGKQSLTKLA	SAIQGNVTSIHSLLDEGKQSLTKLA	100
1	MB1	378	Query_378	IEDB_ID:56884|Rv3804c	20	1	gnl|BL_ORD_ID|649	97177|MB1000049|11383|12396|-	649	1014	1	43.5134	101	5.04073e-08	1	20	520	579	0	1	20	20	0	20	SALTLAIYHPQQFVYAGAMS	SALTLAIYHPQQFVYAGAMS	SALTLAIYHPQQFVYAGAMS	100
2	MB2	378	Query_378	IEDB_ID:56884|Rv3804c	20	1	gnl|BL_ORD_ID|301	96570|MB2000059|11374|12387|-	301	1014	1	43.5134	101	5.03845e-08	1	20	520	579	0	1	20	20	0	20	SALTLAIYHPQQFVYAGAMS	SALTLAIYHPQQFVYAGAMS	SALTLAIYHPQQFVYAGAMS	100
3	MB3	378	Query_378	IEDB_ID:56884|Rv3804c	20	1	gnl|BL_ORD_ID|3003	95618|MB3000094|11383|12396|-	3003	1014	1	43.5134	101	5.0249e-08	1	20	520	579	0	1	20	20	0	20	SALTLAIYHPQQFVYAGAMS	SALTLAIYHPQQFVYAGAMS	SALTLAIYHPQQFVYAGAMS	100
4	MB4	378	Query_378	IEDB_ID:56884|Rv3804c	20	1	gnl|BL_ORD_ID|2365	95666|MB5000117|11383|12396|-	2365	1014	1	43.5134	101	5.01876e-08	1	20	520	579	0	1	20	20	0	20	SALTLAIYHPQQFVYAGAMS	SALTLAIYHPQQFVYAGAMS	SALTLAIYHPQQFVYAGAMS	100
1	MB1	379	Query_379	IEDB_ID:56994|Rv0129c	14	1	gnl|BL_ORD_ID|3649	97189|MB1000002|51755|52774|-	3649	1020	1	31.9574	71	0.000478801	1	14	181	222	0	1	14	14	0	14	SASMGRDIKVQFQG	SASMGRDIKVQFQG	SASMGRDIKVQFQG	100
2	MB2	379	Query_379	IEDB_ID:56994|Rv0129c	14	1	gnl|BL_ORD_ID|3430	96582|MB2000001|51619|52638|-	3430	1020	1	31.9574	71	0.000478584	1	14	181	222	0	1	14	14	0	14	SASMGRDIKVQFQG	SASMGRDIKVQFQG	SASMGRDIKVQFQG	100
3	MB3	379	Query_379	IEDB_ID:56994|Rv0129c	14	1	gnl|BL_ORD_ID|3327	95630|MB3000002|51792|52811|-	3327	1020	1	31.9574	71	0.000477297	1	14	181	222	0	1	14	14	0	14	SASMGRDIKVQFQG	SASMGRDIKVQFQG	SASMGRDIKVQFQG	100
4	MB4	379	Query_379	IEDB_ID:56994|Rv0129c	14	1	gnl|BL_ORD_ID|2625	95678|MB5000003|51693|52712|-	2625	1020	1	31.9574	71	0.000476714	1	14	181	222	0	1	14	14	0	14	SASMGRDIKVQFQG	SASMGRDIKVQFQG	SASMGRDIKVQFQG	100
1	MB1	380	Query_380	IEDB_ID:57047|Rv0288	18	1	gnl|BL_ORD_ID|299	97984|MB1000004|153695|153982|+	299	288	1	40.0466	92	1.48912e-07	1	18	121	174	0	1	18	18	0	18	SAWQGDTGITYQAWQAQW	SAWQGDTGITYQAWQAQW	SAWQGDTGITYQAWQAQW	100
2	MB2	380	Query_380	IEDB_ID:57047|Rv0288	18	1	gnl|BL_ORD_ID|732	97384|MB2000003|150996|151283|+	732	288	1	40.0466	92	1.48844e-07	1	18	121	174	0	1	18	18	0	18	SAWQGDTGITYQAWQAQW	SAWQGDTGITYQAWQAQW	SAWQGDTGITYQAWQAQW	100
3	MB3	380	Query_380	IEDB_ID:57047|Rv0288	18	1	gnl|BL_ORD_ID|3668	96435|MB3000006|15591|15878|+	3668	288	1	40.0466	92	1.48444e-07	1	18	121	174	0	1	18	18	0	18	SAWQGDTGITYQAWQAQW	SAWQGDTGITYQAWQAQW	SAWQGDTGITYQAWQAQW	100
4	MB4	380	Query_380	IEDB_ID:57047|Rv0288	18	1	gnl|BL_ORD_ID|3160	96471|MB5000004|12805|13092|+	3160	288	1	40.0466	92	1.48263e-07	1	18	121	174	0	1	18	18	0	18	SAWQGDTGITYQAWQAQW	SAWQGDTGITYQAWQAQW	SAWQGDTGITYQAWQAQW	100
1	MB1	381	Query_381	IEDB_ID:57048|Rv3019c	20	1	gnl|BL_ORD_ID|2745	54082|MB1000037|186046|186336|-	2745	291	1	44.669	104	3.6198e-09	1	20	124	183	0	1	20	20	0	20	SAWQGDTGITYQGWQTQWNQ	SAWQGDTGITYQGWQTQWNQ	SAWQGDTGITYQGWQTQWNQ	100
2	MB3	381	Query_381	IEDB_ID:57048|Rv3019c	20	1	gnl|BL_ORD_ID|156	53571|MB3000044|456|746|+	156	291	1	44.669	104	3.60843e-09	1	20	124	183	0	1	20	20	0	20	SAWQGDTGITYQGWQTQWNQ	SAWQGDTGITYQGWQTQWNQ	SAWQGDTGITYQGWQTQWNQ	100
3	MB4	381	Query_381	IEDB_ID:57048|Rv3019c	20	1	gnl|BL_ORD_ID|3806	53661|MB5000092|518|808|-	3806	291	1	44.669	104	3.60402e-09	1	20	124	183	0	1	20	20	0	20	SAWQGDTGITYQGWQTQWNQ	SAWQGDTGITYQGWQTQWNQ	SAWQGDTGITYQGWQTQWNQ	100
1	MB1	72	Query_72	IEDB_ID:5707|Rv1623c	17	1	gnl|BL_ORD_ID|3357	122827|MB1000021|34664|36118|-	3357	1455	1	35.8094	81	2.7672e-05	1	17	136	186	0	1	17	17	0	17	AWYRLTKFFGKLFLINF	AWYRLTKFFGKLFLINF	AWYRLTKFFGKLFLINF	100
2	MB2	72	Query_72	IEDB_ID:5707|Rv1623c	17	1	gnl|BL_ORD_ID|2625	122038|MB2000029|34724|36178|-	2625	1455	1	35.8094	81	2.76595e-05	1	17	136	186	0	1	17	17	0	17	AWYRLTKFFGKLFLINF	AWYRLTKFFGKLFLINF	AWYRLTKFFGKLFLINF	100
3	MB3	72	Query_72	IEDB_ID:5707|Rv1623c	17	1	gnl|BL_ORD_ID|411	120649|MB3000043|34729|36183|-	411	1455	1	35.8094	81	2.75851e-05	1	17	136	186	0	1	17	17	0	17	AWYRLTKFFGKLFLINF	AWYRLTKFFGKLFLINF	AWYRLTKFFGKLFLINF	100
4	MB4	72	Query_72	IEDB_ID:5707|Rv1623c	17	1	gnl|BL_ORD_ID|789	120647|MB5000039|34664|36118|-	789	1455	1	35.8094	81	2.75514e-05	1	17	136	186	0	1	17	17	0	17	AWYRLTKFFGKLFLINF	AWYRLTKFFGKLFLINF	AWYRLTKFFGKLFLINF	100
1	MB1	382	Query_382	IEDB_ID:57256|Rv2945c	25	1	gnl|BL_ORD_ID|2667	218830|MB1000037|98259|98998|-	2667	740	1	51.2174	121	6.99687e-11	1	25	136	210	0	1	25	25	0	25	SDPALLAEIRQSLDATKGLTSVHVA	SDPALLAEIRQSLDATKGLTSVHVA	SDPALLAEIRQSLDATKGLTSVHVA	100
2	MB2	382	Query_382	IEDB_ID:57256|Rv2945c	25	1	gnl|BL_ORD_ID|1217	217538|MB2000048|15209|15948|-	1217	740	1	51.2174	121	6.9937e-11	1	25	136	210	0	1	25	25	0	25	SDPALLAEIRQSLDATKGLTSVHVA	SDPALLAEIRQSLDATKGLTSVHVA	SDPALLAEIRQSLDATKGLTSVHVA	100
3	MB3	382	Query_382	IEDB_ID:57256|Rv2945c	25	1	gnl|BL_ORD_ID|1238	214391|MB3000072|5818|6557|-	1238	740	1	51.2174	121	6.97489e-11	1	25	136	210	0	1	25	25	0	25	SDPALLAEIRQSLDATKGLTSVHVA	SDPALLAEIRQSLDATKGLTSVHVA	SDPALLAEIRQSLDATKGLTSVHVA	100
4	MB4	382	Query_382	IEDB_ID:57256|Rv2945c	25	1	gnl|BL_ORD_ID|2873	214269|MB5000087|37241|37980|-	2873	740	1	51.2174	121	6.96637e-11	1	25	136	210	0	1	25	25	0	25	SDPALLAEIRQSLDATKGLTSVHVA	SDPALLAEIRQSLDATKGLTSVHVA	SDPALLAEIRQSLDATKGLTSVHVA	100
1	MB1	383	Query_383	IEDB_ID:57415|Rv2031c	14	1	gnl|BL_ORD_ID|979	327249|MB1000029|20428|20910|-	979	483	1	31.5722	70	0.000355225	1	14	322	363	0	1	14	14	0	14	SEFAYGSFVRTVSL	SEFAYGSFVRTVSL	SEFAYGSFVRTVSL	100
2	MB2	383	Query_383	IEDB_ID:57415|Rv2031c	14	1	gnl|BL_ORD_ID|3571	325150|MB2000036|18303|18785|-	3571	483	1	31.5722	70	0.000355064	1	14	322	363	0	1	14	14	0	14	SEFAYGSFVRTVSL	SEFAYGSFVRTVSL	SEFAYGSFVRTVSL	100
3	MB3	383	Query_383	IEDB_ID:57415|Rv2031c	14	1	gnl|BL_ORD_ID|3752	319749|MB3000056|20475|20957|-	3752	483	1	31.5722	70	0.000354109	1	14	322	363	0	1	14	14	0	14	SEFAYGSFVRTVSL	SEFAYGSFVRTVSL	SEFAYGSFVRTVSL	100
4	MB4	383	Query_383	IEDB_ID:57415|Rv2031c	14	1	gnl|BL_ORD_ID|385	319980|MB5000053|20428|20910|-	385	483	1	31.5722	70	0.000353677	1	14	322	363	0	1	14	14	0	14	SEFAYGSFVRTVSL	SEFAYGSFVRTVSL	SEFAYGSFVRTVSL	100
1	MB1	384	Query_384	IEDB_ID:57417|Rv2031c	20	1	gnl|BL_ORD_ID|979	327249|MB1000029|20428|20910|-	979	483	1	43.1282	100	1.87605e-08	1	20	322	381	0	1	20	20	0	20	SEFAYGSFVRTVSLPVGADE	SEFAYGSFVRTVSLPVGADE	SEFAYGSFVRTVSLPVGADE	100
2	MB2	384	Query_384	IEDB_ID:57417|Rv2031c	20	1	gnl|BL_ORD_ID|3571	325150|MB2000036|18303|18785|-	3571	483	1	43.1282	100	1.8752e-08	1	20	322	381	0	1	20	20	0	20	SEFAYGSFVRTVSLPVGADE	SEFAYGSFVRTVSLPVGADE	SEFAYGSFVRTVSLPVGADE	100
3	MB3	384	Query_384	IEDB_ID:57417|Rv2031c	20	1	gnl|BL_ORD_ID|3752	319749|MB3000056|20475|20957|-	3752	483	1	43.1282	100	1.87016e-08	1	20	322	381	0	1	20	20	0	20	SEFAYGSFVRTVSLPVGADE	SEFAYGSFVRTVSLPVGADE	SEFAYGSFVRTVSLPVGADE	100
4	MB4	384	Query_384	IEDB_ID:57417|Rv2031c	20	1	gnl|BL_ORD_ID|385	319980|MB5000053|20428|20910|-	385	483	1	43.1282	100	1.86788e-08	1	20	322	381	0	1	20	20	0	20	SEFAYGSFVRTVSLPVGADE	SEFAYGSFVRTVSLPVGADE	SEFAYGSFVRTVSLPVGADE	100
1	MB1	387	Query_387	IEDB_ID:58051|Rv1886c	18	1	gnl|BL_ORD_ID|3795	97185|MB1000025|104706|105680|-	3795	975	1	38.891	89	1.98484e-06	1	18	202	255	0	1	18	18	0	18	SGGNNSPAVYLLDGLRAQ	SGGNNSPAVYLLDGLRAQ	SGGNNSPAVYLLDGLRAQ	100
2	MB2	387	Query_387	IEDB_ID:58051|Rv1886c	18	1	gnl|BL_ORD_ID|2458	96578|MB2000033|93305|94279|-	2458	975	1	38.891	89	1.98395e-06	1	18	202	255	0	1	18	18	0	18	SGGNNSPAVYLLDGLRAQ	SGGNNSPAVYLLDGLRAQ	SGGNNSPAVYLLDGLRAQ	100
3	MB3	387	Query_387	IEDB_ID:58051|Rv1886c	18	1	gnl|BL_ORD_ID|3262	95626|MB3000050|88613|89587|-	3262	975	1	38.891	89	1.97861e-06	1	18	202	255	0	1	18	18	0	18	SGGNNSPAVYLLDGLRAQ	SGGNNSPAVYLLDGLRAQ	SGGNNSPAVYLLDGLRAQ	100
4	MB4	387	Query_387	IEDB_ID:58051|Rv1886c	18	1	gnl|BL_ORD_ID|616	95674|MB5000048|103987|104961|-	616	975	1	38.891	89	1.97619e-06	1	18	202	255	0	1	18	18	0	18	SGGNNSPAVYLLDGLRAQ	SGGNNSPAVYLLDGLRAQ	SGGNNSPAVYLLDGLRAQ	100
1	MB1	388	Query_388	IEDB_ID:58124|Rv1886c	18	1	gnl|BL_ORD_ID|3795	97185|MB1000025|104706|105680|-	3795	975	1	38.1206	87	3.69228e-06	1	18	310	363	0	1	18	18	0	18	SGLSIVMPVGGQSSFYSD	SGLSIVMPVGGQSSFYSD	SGLSIVMPVGGQSSFYSD	100
2	MB2	388	Query_388	IEDB_ID:58124|Rv1886c	18	1	gnl|BL_ORD_ID|2458	96578|MB2000033|93305|94279|-	2458	975	1	38.1206	87	3.69061e-06	1	18	310	363	0	1	18	18	0	18	SGLSIVMPVGGQSSFYSD	SGLSIVMPVGGQSSFYSD	SGLSIVMPVGGQSSFYSD	100
3	MB3	388	Query_388	IEDB_ID:58124|Rv1886c	18	1	gnl|BL_ORD_ID|3262	95626|MB3000050|88613|89587|-	3262	975	1	38.1206	87	3.68068e-06	1	18	310	363	0	1	18	18	0	18	SGLSIVMPVGGQSSFYSD	SGLSIVMPVGGQSSFYSD	SGLSIVMPVGGQSSFYSD	100
4	MB4	388	Query_388	IEDB_ID:58124|Rv1886c	18	1	gnl|BL_ORD_ID|616	95674|MB5000048|103987|104961|-	616	975	1	38.1206	87	3.67618e-06	1	18	310	363	0	1	18	18	0	18	SGLSIVMPVGGQSSFYSD	SGLSIVMPVGGQSSFYSD	SGLSIVMPVGGQSSFYSD	100
1	MB1	390	Query_390	IEDB_ID:58225|Rv3875	25	1	gnl|BL_ORD_ID|3177	97982|MB1000001|34315|34599|+	3177	285	1	52.7582	125	5.13743e-12	1	25	136	210	0	1	25	25	0	25	SGSEAYQGVQQKWDATATELNNALQ	SGSEAYQGVQQKWDATATELNNALQ	SGSEAYQGVQQKWDATATELNNALQ	100
2	MB2	390	Query_390	IEDB_ID:58225|Rv3875	25	1	gnl|BL_ORD_ID|376	97382|MB2000059|98448|98732|+	376	285	1	52.7582	125	5.13511e-12	1	25	136	210	0	1	25	25	0	25	SGSEAYQGVQQKWDATATELNNALQ	SGSEAYQGVQQKWDATATELNNALQ	SGSEAYQGVQQKWDATATELNNALQ	100
3	MB3	390	Query_390	IEDB_ID:58225|Rv3875	25	1	gnl|BL_ORD_ID|490	96433|MB3000001|33446|33730|+	490	285	1	52.7582	125	5.1213e-12	1	25	136	210	0	1	25	25	0	25	SGSEAYQGVQQKWDATATELNNALQ	SGSEAYQGVQQKWDATATELNNALQ	SGSEAYQGVQQKWDATATELNNALQ	100
4	MB4	390	Query_390	IEDB_ID:58225|Rv3875	25	1	gnl|BL_ORD_ID|1889	96469|MB5000118|33382|33666|+	1889	285	1	52.7582	125	5.11504e-12	1	25	136	210	0	1	25	25	0	25	SGSEAYQGVQQKWDATATELNNALQ	SGSEAYQGVQQKWDATATELNNALQ	SGSEAYQGVQQKWDATATELNNALQ	100
1	MB1	391	Query_391	IEDB_ID:58475|Rv2945c	23	1	gnl|BL_ORD_ID|2667	218830|MB1000037|98259|98998|-	2667	740	1	49.6766	117	2.75237e-10	1	23	631	699	0	1	23	23	0	23	SIDLGSGSIQLTQSKWNEPVNVD	SIDLGSGSIQLTQSKWNEPVNVD	SIDLGSGSIQLTQSKWNEPVNVD	100
2	MB2	391	Query_391	IEDB_ID:58475|Rv2945c	23	1	gnl|BL_ORD_ID|1217	217538|MB2000048|15209|15948|-	1217	740	1	49.6766	117	2.75112e-10	1	23	631	699	0	1	23	23	0	23	SIDLGSGSIQLTQSKWNEPVNVD	SIDLGSGSIQLTQSKWNEPVNVD	SIDLGSGSIQLTQSKWNEPVNVD	100
3	MB3	391	Query_391	IEDB_ID:58475|Rv2945c	23	1	gnl|BL_ORD_ID|1238	214391|MB3000072|5818|6557|-	1238	740	1	49.6766	117	2.74373e-10	1	23	631	699	0	1	23	23	0	23	SIDLGSGSIQLTQSKWNEPVNVD	SIDLGSGSIQLTQSKWNEPVNVD	SIDLGSGSIQLTQSKWNEPVNVD	100
4	MB4	391	Query_391	IEDB_ID:58475|Rv2945c	23	1	gnl|BL_ORD_ID|2873	214269|MB5000087|37241|37980|-	2873	740	1	49.6766	117	2.74037e-10	1	23	631	699	0	1	23	23	0	23	SIDLGSGSIQLTQSKWNEPVNVD	SIDLGSGSIQLTQSKWNEPVNVD	SIDLGSGSIQLTQSKWNEPVNVD	100
1	MB1	392	Query_392	IEDB_ID:58534|Rv3875	18	1	gnl|BL_ORD_ID|3177	97982|MB1000001|34315|34599|+	3177	285	1	38.1206	87	6.31808e-07	1	18	70	123	0	1	18	18	0	18	SIHSLLDEGKQSLTKLAA	SIHSLLDEGKQSLTKLAA	SIHSLLDEGKQSLTKLAA	100
2	MB2	392	Query_392	IEDB_ID:58534|Rv3875	18	1	gnl|BL_ORD_ID|376	97382|MB2000059|98448|98732|+	376	285	1	38.1206	87	6.31522e-07	1	18	70	123	0	1	18	18	0	18	SIHSLLDEGKQSLTKLAA	SIHSLLDEGKQSLTKLAA	SIHSLLDEGKQSLTKLAA	100
3	MB3	392	Query_392	IEDB_ID:58534|Rv3875	18	1	gnl|BL_ORD_ID|490	96433|MB3000001|33446|33730|+	490	285	1	38.1206	87	6.29823e-07	1	18	70	123	0	1	18	18	0	18	SIHSLLDEGKQSLTKLAA	SIHSLLDEGKQSLTKLAA	SIHSLLDEGKQSLTKLAA	100
4	MB4	392	Query_392	IEDB_ID:58534|Rv3875	18	1	gnl|BL_ORD_ID|1889	96469|MB5000118|33382|33666|+	1889	285	1	38.1206	87	6.29054e-07	1	18	70	123	0	1	18	18	0	18	SIHSLLDEGKQSLTKLAA	SIHSLLDEGKQSLTKLAA	SIHSLLDEGKQSLTKLAA	100
1	MB1	393	Query_393	IEDB_ID:59627|Rv1886c	9	1	gnl|BL_ORD_ID|3795	97185|MB1000025|104706|105680|-	3795	975	1	19.2458	38	6.51297	1	9	496	522	0	1	9	9	0	9	SMAGSSAMI	SMAGSSAMI	SMAGSSAMI	100
2	MB2	393	Query_393	IEDB_ID:59627|Rv1886c	9	1	gnl|BL_ORD_ID|2458	96578|MB2000033|93305|94279|-	2458	975	1	19.2458	38	6.51002	1	9	496	522	0	1	9	9	0	9	SMAGSSAMI	SMAGSSAMI	SMAGSSAMI	100
3	MB3	393	Query_393	IEDB_ID:59627|Rv1886c	9	1	gnl|BL_ORD_ID|3262	95626|MB3000050|88613|89587|-	3262	975	1	19.2458	38	6.49251	1	9	496	522	0	1	9	9	0	9	SMAGSSAMI	SMAGSSAMI	SMAGSSAMI	100
4	MB4	393	Query_393	IEDB_ID:59627|Rv1886c	9	1	gnl|BL_ORD_ID|616	95674|MB5000048|103987|104961|-	616	975	1	19.2458	38	6.48458	1	9	496	522	0	1	9	9	0	9	SMAGSSAMI	SMAGSSAMI	SMAGSSAMI	100
1	MB1	394	Query_394	IEDB_ID:59748|Rv3019c	20	1	gnl|BL_ORD_ID|2745	54082|MB1000037|186046|186336|-	2745	291	1	43.1282	100	1.3121e-08	1	20	214	273	0	1	20	20	0	20	SMSGTHESNTMAMLARDGAE	SMSGTHESNTMAMLARDGAE	SMSGTHESNTMAMLARDGAE	100
2	MB3	394	Query_394	IEDB_ID:59748|Rv3019c	20	1	gnl|BL_ORD_ID|156	53571|MB3000044|456|746|+	156	291	1	43.1282	100	1.30798e-08	1	20	214	273	0	1	20	20	0	20	SMSGTHESNTMAMLARDGAE	SMSGTHESNTMAMLARDGAE	SMSGTHESNTMAMLARDGAE	100
3	MB4	394	Query_394	IEDB_ID:59748|Rv3019c	20	1	gnl|BL_ORD_ID|3806	53661|MB5000092|518|808|-	3806	291	1	43.1282	100	1.30638e-08	1	20	214	273	0	1	20	20	0	20	SMSGTHESNTMAMLARDGAE	SMSGTHESNTMAMLARDGAE	SMSGTHESNTMAMLARDGAE	100
1	MB1	3	Query_3	IEDB_ID:60|Rv3875	16	1	gnl|BL_ORD_ID|3177	97982|MB1000001|34315|34599|+	3177	285	1	32.7278	73	5.09352e-05	1	16	37	84	0	1	16	16	0	16	AAASAIQGNVTSIHSL	AAASAIQGNVTSIHSL	AAASAIQGNVTSIHSL	100
2	MB2	3	Query_3	IEDB_ID:60|Rv3875	16	1	gnl|BL_ORD_ID|376	97382|MB2000059|98448|98732|+	376	285	1	32.7278	73	5.09122e-05	1	16	37	84	0	1	16	16	0	16	AAASAIQGNVTSIHSL	AAASAIQGNVTSIHSL	AAASAIQGNVTSIHSL	100
3	MB3	3	Query_3	IEDB_ID:60|Rv3875	16	1	gnl|BL_ORD_ID|490	96433|MB3000001|33446|33730|+	490	285	1	32.7278	73	5.07753e-05	1	16	37	84	0	1	16	16	0	16	AAASAIQGNVTSIHSL	AAASAIQGNVTSIHSL	AAASAIQGNVTSIHSL	100
4	MB4	3	Query_3	IEDB_ID:60|Rv3875	16	1	gnl|BL_ORD_ID|1889	96469|MB5000118|33382|33666|+	1889	285	1	32.7278	73	5.07132e-05	1	16	37	84	0	1	16	16	0	16	AAASAIQGNVTSIHSL	AAASAIQGNVTSIHSL	AAASAIQGNVTSIHSL	100
1	MB1	395	Query_395	IEDB_ID:60061|Rv0934	20	1	gnl|BL_ORD_ID|2018	100774|MB1000010|133094|134215|+	2018	1122	1	43.5134	101	6.36014e-08	1	20	628	687	0	1	20	20	0	20	SPGFGTTVDFPAVPGALGEN	SPGFGTTVDFPAVPGALGEN	SPGFGTTVDFPAVPGALGEN	100
2	MB2	395	Query_395	IEDB_ID:60061|Rv0934	20	1	gnl|BL_ORD_ID|117	100152|MB2000012|132910|134031|+	117	1122	1	43.5134	101	6.35726e-08	1	20	628	687	0	1	20	20	0	20	SPGFGTTVDFPAVPGALGEN	SPGFGTTVDFPAVPGALGEN	SPGFGTTVDFPAVPGALGEN	100
3	MB3	395	Query_395	IEDB_ID:60061|Rv0934	20	1	gnl|BL_ORD_ID|1744	99109|MB3000026|5230|6351|+	1744	1122	1	43.5134	101	6.34016e-08	1	20	628	687	0	1	20	20	0	20	SPGFGTTVDFPAVPGALGEN	SPGFGTTVDFPAVPGALGEN	SPGFGTTVDFPAVPGALGEN	100
4	MB4	395	Query_395	IEDB_ID:60061|Rv0934	20	1	gnl|BL_ORD_ID|1655	99199|MB5000012|120451|121572|+	1655	1122	1	43.5134	101	6.33242e-08	1	20	628	687	0	1	20	20	0	20	SPGFGTTVDFPAVPGALGEN	SPGFGTTVDFPAVPGALGEN	SPGFGTTVDFPAVPGALGEN	100
1	MB1	396	Query_396	IEDB_ID:60095|Rv3714c	9	1	gnl|BL_ORD_ID|2262	269774|MB1000012|24936|25793|+	2262	858	1	22.7126	47	0.507093	1	9	544	570	0	1	9	9	0	9	SPKETWLRL	SPKETWLRL	SPKETWLRL	100
2	MB1	396	Query_396	IEDB_ID:60095|Rv3714c	9	2	gnl|BL_ORD_ID|3520	192679|MB1000020|35147|36067|-	3520	921	1	22.7126	47	0.549752	1	9	613	639	0	1	9	9	0	9	SPKETWLRL	SPKETWLRL	SPKETWLRL	100
3	MB1	396	Query_396	IEDB_ID:60095|Rv3714c	9	3	gnl|BL_ORD_ID|882	272138|MB1000048|204417|205439|-	882	1023	1	22.3274	46	0.777865	1	9	712	738	0	1	9	9	0	9	SPKETWLRL	SPKETWLRL	SPKETWLRL	100
4	MB2	396	Query_396	IEDB_ID:60095|Rv3714c	9	1	gnl|BL_ORD_ID|1812	268136|MB2000017|27160|28017|+	1812	858	1	22.7126	47	0.506864	1	9	544	570	0	1	9	9	0	9	SPKETWLRL	SPKETWLRL	SPKETWLRL	100
5	MB2	396	Query_396	IEDB_ID:60095|Rv3714c	9	2	gnl|BL_ORD_ID|2691	191535|MB2000028|34209|35129|-	2691	921	1	22.7126	47	0.534768	1	9	613	639	0	1	9	9	0	9	SPKETWLRL	SPKETWLRL	SPKETWLRL	100
6	MB2	396	Query_396	IEDB_ID:60095|Rv3714c	9	3	gnl|BL_ORD_ID|165	270481|MB2000058|2063|3085|-	165	1023	1	22.3274	46	0.777513	1	9	712	738	0	1	9	9	0	9	SPKETWLRL	SPKETWLRL	SPKETWLRL	100
7	MB3	396	Query_396	IEDB_ID:60095|Rv3714c	9	1	gnl|BL_ORD_ID|1478	263684|MB3000032|6102|6959|+	1478	858	1	22.7126	47	0.505501	1	9	544	570	0	1	9	9	0	9	SPKETWLRL	SPKETWLRL	SPKETWLRL	100
8	MB3	396	Query_396	IEDB_ID:60095|Rv3714c	9	2	gnl|BL_ORD_ID|294	188904|MB3000042|34180|35100|-	294	921	1	22.7126	47	0.548025	1	9	613	639	0	1	9	9	0	9	SPKETWLRL	SPKETWLRL	SPKETWLRL	100
9	MB3	396	Query_396	IEDB_ID:60095|Rv3714c	9	3	gnl|BL_ORD_ID|3065	265955|MB3000093|19119|20141|-	3065	1023	1	22.3274	46	0.775422	1	9	712	738	0	1	9	9	0	9	SPKETWLRL	SPKETWLRL	SPKETWLRL	100
10	MB4	396	Query_396	IEDB_ID:60095|Rv3714c	9	1	gnl|BL_ORD_ID|1482	263714|MB5000020|5452|6309|+	1482	858	1	22.7126	47	0.504883	1	9	544	570	0	1	9	9	0	9	SPKETWLRL	SPKETWLRL	SPKETWLRL	100
11	MB4	396	Query_396	IEDB_ID:60095|Rv3714c	9	2	gnl|BL_ORD_ID|856	188703|MB5000034|28195|29115|-	856	921	1	22.7126	47	0.547355	1	9	613	639	0	1	9	9	0	9	SPKETWLRL	SPKETWLRL	SPKETWLRL	100
12	MB4	396	Query_396	IEDB_ID:60095|Rv3714c	9	3	gnl|BL_ORD_ID|2280	265986|MB5000116|37920|38942|-	2280	1023	1	22.3274	46	0.774475	1	9	712	738	0	1	9	9	0	9	SPKETWLRL	SPKETWLRL	SPKETWLRL	100
1	MB1	397	Query_397	IEDB_ID:60262|Rv1886c	14	1	gnl|BL_ORD_ID|649	97177|MB1000049|11383|12396|-	649	1014	1	31.9574	71	0.000442513	1	14	172	213	0	1	14	14	0	14	SPSMGRDIKVQFQS	SPSMGRDIKVQFQS	SPSMGRDIKVQFQS	100
2	MB1	397	Query_397	IEDB_ID:60262|Rv1886c	14	2	gnl|BL_ORD_ID|3795	97185|MB1000025|104706|105680|-	3795	975	1	31.9574	71	0.000451206	1	14	163	204	0	1	14	14	0	14	SPSMGRDIKVQFQS	SPSMGRDIKVQFQS	SPSMGRDIKVQFQS	100
3	MB2	397	Query_397	IEDB_ID:60262|Rv1886c	14	1	gnl|BL_ORD_ID|301	96570|MB2000059|11374|12387|-	301	1014	1	31.9574	71	0.000442312	1	14	172	213	0	1	14	14	0	14	SPSMGRDIKVQFQS	SPSMGRDIKVQFQS	SPSMGRDIKVQFQS	100
4	MB2	397	Query_397	IEDB_ID:60262|Rv1886c	14	2	gnl|BL_ORD_ID|2458	96578|MB2000033|93305|94279|-	2458	975	1	31.9574	71	0.000451002	1	14	163	204	0	1	14	14	0	14	SPSMGRDIKVQFQS	SPSMGRDIKVQFQS	SPSMGRDIKVQFQS	100
5	MB3	397	Query_397	IEDB_ID:60262|Rv1886c	14	1	gnl|BL_ORD_ID|3003	95618|MB3000094|11383|12396|-	3003	1014	1	31.9574	71	0.000441123	1	14	172	213	0	1	14	14	0	14	SPSMGRDIKVQFQS	SPSMGRDIKVQFQS	SPSMGRDIKVQFQS	100
6	MB3	397	Query_397	IEDB_ID:60262|Rv1886c	14	2	gnl|BL_ORD_ID|3262	95626|MB3000050|88613|89587|-	3262	975	1	31.9574	71	0.000449789	1	14	163	204	0	1	14	14	0	14	SPSMGRDIKVQFQS	SPSMGRDIKVQFQS	SPSMGRDIKVQFQS	100
7	MB4	397	Query_397	IEDB_ID:60262|Rv1886c	14	1	gnl|BL_ORD_ID|2365	95666|MB5000117|11383|12396|-	2365	1014	1	31.9574	71	0.000440584	1	14	172	213	0	1	14	14	0	14	SPSMGRDIKVQFQS	SPSMGRDIKVQFQS	SPSMGRDIKVQFQS	100
8	MB4	397	Query_397	IEDB_ID:60262|Rv1886c	14	2	gnl|BL_ORD_ID|616	95674|MB5000048|103987|104961|-	616	975	1	31.9574	71	0.00044924	1	14	163	204	0	1	14	14	0	14	SPSMGRDIKVQFQS	SPSMGRDIKVQFQS	SPSMGRDIKVQFQS	100
1	MB1	398	Query_398	IEDB_ID:60263|Rv3803c	14	1	gnl|BL_ORD_ID|648	333783|MB1000049|10304|11233|-	648	930	1	31.9574	71	0.000440547	1	14	160	201	0	1	14	14	0	14	SPSMGRDIPVAFLA	SPSMGRDIPVAFLA	SPSMGRDIPVAFLA	100
2	MB2	398	Query_398	IEDB_ID:60263|Rv3803c	14	1	gnl|BL_ORD_ID|300	331633|MB2000059|10295|11224|-	300	930	1	31.9574	71	0.000440348	1	14	160	201	0	1	14	14	0	14	SPSMGRDIPVAFLA	SPSMGRDIPVAFLA	SPSMGRDIPVAFLA	100
3	MB3	398	Query_398	IEDB_ID:60263|Rv3803c	14	1	gnl|BL_ORD_ID|3002	326042|MB3000094|10304|11233|-	3002	930	1	31.9574	71	0.000439164	1	14	160	201	0	1	14	14	0	14	SPSMGRDIPVAFLA	SPSMGRDIPVAFLA	SPSMGRDIPVAFLA	100
4	MB4	398	Query_398	IEDB_ID:60263|Rv3803c	14	1	gnl|BL_ORD_ID|2364	326301|MB5000117|10304|11233|-	2364	930	1	31.9574	71	0.000438627	1	14	160	201	0	1	14	14	0	14	SPSMGRDIPVAFLA	SPSMGRDIPVAFLA	SPSMGRDIPVAFLA	100
1	MB1	399	Query_399	IEDB_ID:60540|Rv1985c	20	1	gnl|BL_ORD_ID|1025	101880|MB1000028|20353|21261|-	1025	909	1	41.2022	95	3.94959e-07	1	20	112	171	0	1	20	20	0	20	SQRIKSLEQQVGQVLVVREK	SQRIKSLEQQVGQVLVVREK	SQRIKSLEQQVGQVLVVREK	100
2	MB2	399	Query_399	IEDB_ID:60540|Rv1985c	20	1	gnl|BL_ORD_ID|2301	101267|MB2000035|19605|20513|-	2301	909	1	41.2022	95	3.9478e-07	1	20	112	171	0	1	20	20	0	20	SQRIKSLEQQVGQVLVVREK	SQRIKSLEQQVGQVLVVREK	SQRIKSLEQQVGQVLVVREK	100
3	MB3	399	Query_399	IEDB_ID:60540|Rv1985c	20	1	gnl|BL_ORD_ID|3625	100218|MB3000055|19605|20513|-	3625	909	1	41.2022	95	3.93718e-07	1	20	112	171	0	1	20	20	0	20	SQRIKSLEQQVGQVLVVREK	SQRIKSLEQQVGQVLVVREK	SQRIKSLEQQVGQVLVVREK	100
4	MB4	399	Query_399	IEDB_ID:60540|Rv1985c	20	1	gnl|BL_ORD_ID|457	100302|MB5000052|19197|20105|-	457	909	1	41.2022	95	3.93237e-07	1	20	112	171	0	1	20	20	0	20	SQRIKSLEQQVGQVLVVREK	SQRIKSLEQQVGQVLVVREK	SQRIKSLEQQVGQVLVVREK	100
1	MB1	400	Query_400	IEDB_ID:60616|Rv3874	17	1	gnl|BL_ORD_ID|3176	97983|MB1000001|33980|34279|+	3176	300	1	35.8094	81	5.09027e-06	1	17	250	300	0	1	17	17	0	17	SRADEEQQQALSSQMGF	SRADEEQQQALSSQMGF	SRADEEQQQALSSQMGF	100
2	MB2	400	Query_400	IEDB_ID:60616|Rv3874	17	1	gnl|BL_ORD_ID|375	97383|MB2000059|98113|98412|+	375	300	1	35.8094	81	5.08797e-06	1	17	250	300	0	1	17	17	0	17	SRADEEQQQALSSQMGF	SRADEEQQQALSSQMGF	SRADEEQQQALSSQMGF	100
3	MB3	400	Query_400	IEDB_ID:60616|Rv3874	17	1	gnl|BL_ORD_ID|489	96434|MB3000001|33111|33410|+	489	300	1	35.8094	81	5.07428e-06	1	17	250	300	0	1	17	17	0	17	SRADEEQQQALSSQMGF	SRADEEQQQALSSQMGF	SRADEEQQQALSSQMGF	100
4	MB4	400	Query_400	IEDB_ID:60616|Rv3874	17	1	gnl|BL_ORD_ID|1888	96470|MB5000118|33047|33346|+	1888	300	1	35.8094	81	5.06808e-06	1	17	250	300	0	1	17	17	0	17	SRADEEQQQALSSQMGF	SRADEEQQQALSSQMGF	SRADEEQQQALSSQMGF	100
1	MB1	401	Query_401	IEDB_ID:61178|Rv2875	25	1	gnl|BL_ORD_ID|1149	279530|MB1000036|64570|65157|+	1149	588	1	50.447	119	7.1426e-11	1	25	370	444	0	1	25	25	0	25	SSLLTSILTYHVVAGQTSPANVVGT	SSLLTSILTYHVVAGQTSPANVVGT	SSLLTSILTYHVVAGQTSPANVVGT	100
2	MB2	401	Query_401	IEDB_ID:61178|Rv2875	25	1	gnl|BL_ORD_ID|3099	277861|MB2000045|63764|64351|+	3099	588	1	50.447	119	7.13937e-11	1	25	370	444	0	1	25	25	0	25	SSLLTSILTYHVVAGQTSPANVVGT	SSLLTSILTYHVVAGQTSPANVVGT	SSLLTSILTYHVVAGQTSPANVVGT	100
3	MB3	401	Query_401	IEDB_ID:61178|Rv2875	25	1	gnl|BL_ORD_ID|1309	273219|MB3000071|61572|62159|+	1309	588	1	50.447	119	7.12017e-11	1	25	370	444	0	1	25	25	0	25	SSLLTSILTYHVVAGQTSPANVVGT	SSLLTSILTYHVVAGQTSPANVVGT	SSLLTSILTYHVVAGQTSPANVVGT	100
4	MB4	401	Query_401	IEDB_ID:61178|Rv2875	25	1	gnl|BL_ORD_ID|2789	273191|MB5000081|15491|16078|+	2789	588	1	50.447	119	7.11147e-11	1	25	370	444	0	1	25	25	0	25	SSLLTSILTYHVVAGQTSPANVVGT	SSLLTSILTYHVVAGQTSPANVVGT	SSLLTSILTYHVVAGQTSPANVVGT	100
1	MB1	402	Query_402	IEDB_ID:61578|Rv3875	11	1	gnl|BL_ORD_ID|3177	97982|MB1000001|34315|34599|+	3177	285	1	25.7942	55	0.018506	1	11	253	285	0	1	11	11	0	11	STEGNVTGMFA	STEGNVTGMFA	STEGNVTGMFA	100
2	MB2	402	Query_402	IEDB_ID:61578|Rv3875	11	1	gnl|BL_ORD_ID|376	97382|MB2000059|98448|98732|+	376	285	1	25.7942	55	0.0184976	1	11	253	285	0	1	11	11	0	11	STEGNVTGMFA	STEGNVTGMFA	STEGNVTGMFA	100
3	MB3	402	Query_402	IEDB_ID:61578|Rv3875	11	1	gnl|BL_ORD_ID|490	96433|MB3000001|33446|33730|+	490	285	1	25.7942	55	0.0184478	1	11	253	285	0	1	11	11	0	11	STEGNVTGMFA	STEGNVTGMFA	STEGNVTGMFA	100
4	MB4	402	Query_402	IEDB_ID:61578|Rv3875	11	1	gnl|BL_ORD_ID|1889	96469|MB5000118|33382|33666|+	1889	285	1	25.7942	55	0.0184253	1	11	253	285	0	1	11	11	0	11	STEGNVTGMFA	STEGNVTGMFA	STEGNVTGMFA	100
1	MB1	403	Query_403	IEDB_ID:61782|Rv3874	15	1	gnl|BL_ORD_ID|3176	97983|MB1000001|33980|34279|+	3176	300	1	33.8834	76	2.05777e-05	1	15	217	261	0	1	15	15	0	15	STNIRQAGVQYSRAD	STNIRQAGVQYSRAD	STNIRQAGVQYSRAD	100
2	MB2	403	Query_403	IEDB_ID:61782|Rv3874	15	1	gnl|BL_ORD_ID|375	97383|MB2000059|98113|98412|+	375	300	1	33.8834	76	2.05684e-05	1	15	217	261	0	1	15	15	0	15	STNIRQAGVQYSRAD	STNIRQAGVQYSRAD	STNIRQAGVQYSRAD	100
3	MB3	403	Query_403	IEDB_ID:61782|Rv3874	15	1	gnl|BL_ORD_ID|489	96434|MB3000001|33111|33410|+	489	300	1	33.8834	76	2.05131e-05	1	15	217	261	0	1	15	15	0	15	STNIRQAGVQYSRAD	STNIRQAGVQYSRAD	STNIRQAGVQYSRAD	100
4	MB4	403	Query_403	IEDB_ID:61782|Rv3874	15	1	gnl|BL_ORD_ID|1888	96470|MB5000118|33047|33346|+	1888	300	1	33.8834	76	2.0488e-05	1	15	217	261	0	1	15	15	0	15	STNIRQAGVQYSRAD	STNIRQAGVQYSRAD	STNIRQAGVQYSRAD	100
1	MB1	404	Query_404	IEDB_ID:61834|Rv1980c	20	1	gnl|BL_ORD_ID|1018	98912|MB1000028|14705|15388|-	1018	684	1	42.3578	98	9.4127e-08	1	20	250	309	0	1	20	20	0	20	STPREAPYELNITSATYQSA	STPREAPYELNITSATYQSA	STPREAPYELNITSATYQSA	100
2	MB2	404	Query_404	IEDB_ID:61834|Rv1980c	20	1	gnl|BL_ORD_ID|2294	98307|MB2000035|13957|14640|-	2294	684	1	42.3578	98	9.40844e-08	1	20	250	309	0	1	20	20	0	20	STPREAPYELNITSATYQSA	STPREAPYELNITSATYQSA	STPREAPYELNITSATYQSA	100
3	MB3	404	Query_404	IEDB_ID:61834|Rv1980c	20	1	gnl|BL_ORD_ID|3618	97376|MB3000055|13957|14640|-	3618	684	1	42.3578	98	9.38314e-08	1	20	250	309	0	1	20	20	0	20	STPREAPYELNITSATYQSA	STPREAPYELNITSATYQSA	STPREAPYELNITSATYQSA	100
4	MB4	404	Query_404	IEDB_ID:61834|Rv1980c	20	1	gnl|BL_ORD_ID|450	97388|MB5000052|13549|14232|-	450	684	1	42.3578	98	9.37168e-08	1	20	250	309	0	1	20	20	0	20	STPREAPYELNITSATYQSA	STPREAPYELNITSATYQSA	STPREAPYELNITSATYQSA	100
1	MB1	405	Query_405	IEDB_ID:61914|Rv2945c	25	1	gnl|BL_ORD_ID|2667	218830|MB1000037|98259|98998|-	2667	740	1	50.0618	118	1.78916e-10	1	25	406	480	0	1	25	25	0	25	STSRVLDPAAGVTQLLSGVTNLQAQ	STSRVLDPAAGVTQLLSGVTNLQAQ	STSRVLDPAAGVTQLLSGVTNLQAQ	100
2	MB2	405	Query_405	IEDB_ID:61914|Rv2945c	25	1	gnl|BL_ORD_ID|1217	217538|MB2000048|15209|15948|-	1217	740	1	50.0618	118	1.78835e-10	1	25	406	480	0	1	25	25	0	25	STSRVLDPAAGVTQLLSGVTNLQAQ	STSRVLDPAAGVTQLLSGVTNLQAQ	STSRVLDPAAGVTQLLSGVTNLQAQ	100
3	MB3	405	Query_405	IEDB_ID:61914|Rv2945c	25	1	gnl|BL_ORD_ID|1238	214391|MB3000072|5818|6557|-	1238	740	1	50.0618	118	1.78354e-10	1	25	406	480	0	1	25	25	0	25	STSRVLDPAAGVTQLLSGVTNLQAQ	STSRVLDPAAGVTQLLSGVTNLQAQ	STSRVLDPAAGVTQLLSGVTNLQAQ	100
4	MB4	405	Query_405	IEDB_ID:61914|Rv2945c	25	1	gnl|BL_ORD_ID|2873	214269|MB5000087|37241|37980|-	2873	740	1	50.0618	118	1.78136e-10	1	25	406	480	0	1	25	25	0	25	STSRVLDPAAGVTQLLSGVTNLQAQ	STSRVLDPAAGVTQLLSGVTNLQAQ	STSRVLDPAAGVTQLLSGVTNLQAQ	100
1	MB1	406	Query_406	IEDB_ID:62187|Rv2945c	25	1	gnl|BL_ORD_ID|2667	218830|MB1000037|98259|98998|-	2667	740	1	55.0694	131	2.55366e-12	1	25	541	615	0	1	25	25	0	25	SVKMLDPGAKSARPATVWIAQDGSH	SVKMLDPGAKSARPATVWIAQDGSH	SVKMLDPGAKSARPATVWIAQDGSH	100
2	MB2	406	Query_406	IEDB_ID:62187|Rv2945c	25	1	gnl|BL_ORD_ID|1217	217538|MB2000048|15209|15948|-	1217	740	1	55.0694	131	2.55251e-12	1	25	541	615	0	1	25	25	0	25	SVKMLDPGAKSARPATVWIAQDGSH	SVKMLDPGAKSARPATVWIAQDGSH	SVKMLDPGAKSARPATVWIAQDGSH	100
3	MB3	406	Query_406	IEDB_ID:62187|Rv2945c	25	1	gnl|BL_ORD_ID|1238	214391|MB3000072|5818|6557|-	1238	740	1	55.0694	131	2.54564e-12	1	25	541	615	0	1	25	25	0	25	SVKMLDPGAKSARPATVWIAQDGSH	SVKMLDPGAKSARPATVWIAQDGSH	SVKMLDPGAKSARPATVWIAQDGSH	100
4	MB4	406	Query_406	IEDB_ID:62187|Rv2945c	25	1	gnl|BL_ORD_ID|2873	214269|MB5000087|37241|37980|-	2873	740	1	55.0694	131	2.54253e-12	1	25	541	615	0	1	25	25	0	25	SVKMLDPGAKSARPATVWIAQDGSH	SVKMLDPGAKSARPATVWIAQDGSH	SVKMLDPGAKSARPATVWIAQDGSH	100
1	MB1	407	Query_407	IEDB_ID:62384|Rv0309	10	1	gnl|BL_ORD_ID|318	122400|MB1000004|179836|180489|+	318	654	1	21.9422	45	0.769455	1	10	487	516	0	1	10	10	0	10	SVVMGVNKAK	SVVMGVNKAK	SVVMGVNKAK	100
2	MB2	407	Query_407	IEDB_ID:62384|Rv0309	10	1	gnl|BL_ORD_ID|590	121614|MB2000004|9685|10338|+	590	654	1	21.9422	45	0.762106	1	10	487	516	0	1	10	10	0	10	SVVMGVNKAK	SVVMGVNKAK	SVVMGVNKAK	100
3	MB3	407	Query_407	IEDB_ID:62384|Rv0309	10	1	gnl|BL_ORD_ID|3841	120228|MB3000010|3340|3993|+	3841	654	1	21.9422	45	0.767039	1	10	487	516	0	1	10	10	0	10	SVVMGVNKAK	SVVMGVNKAK	SVVMGVNKAK	100
4	MB4	407	Query_407	IEDB_ID:62384|Rv0309	10	1	gnl|BL_ORD_ID|3179	120227|MB5000004|38871|39524|+	3179	654	1	21.9422	45	0.766101	1	10	487	516	0	1	10	10	0	10	SVVMGVNKAK	SVVMGVNKAK	SVVMGVNKAK	100
1	MB1	408	Query_408	IEDB_ID:62797|Rv3874	10	1	gnl|BL_ORD_ID|3176	97983|MB1000001|33980|34279|+	3176	300	1	21.557	44	0.743558	1	10	145	174	0	1	10	10	0	10	TAAQAAVVRF	TAAQAAVVRF	TAAQAAVVRF	100
2	MB2	408	Query_408	IEDB_ID:62797|Rv3874	10	1	gnl|BL_ORD_ID|375	97383|MB2000059|98113|98412|+	375	300	1	21.557	44	0.743221	1	10	145	174	0	1	10	10	0	10	TAAQAAVVRF	TAAQAAVVRF	TAAQAAVVRF	100
3	MB3	408	Query_408	IEDB_ID:62797|Rv3874	10	1	gnl|BL_ORD_ID|489	96434|MB3000001|33111|33410|+	489	300	1	21.557	44	0.741222	1	10	145	174	0	1	10	10	0	10	TAAQAAVVRF	TAAQAAVVRF	TAAQAAVVRF	100
4	MB4	408	Query_408	IEDB_ID:62797|Rv3874	10	1	gnl|BL_ORD_ID|1888	96470|MB5000118|33047|33346|+	1888	300	1	21.557	44	0.740317	1	10	145	174	0	1	10	10	0	10	TAAQAAVVRF	TAAQAAVVRF	TAAQAAVVRF	100
1	MB1	409	Query_409	IEDB_ID:62899|Rv3418c	16	1	gnl|BL_ORD_ID|2824	97420|MB1000045|81685|81984|-	2824	300	1	34.2686	77	1.80664e-05	1	16	97	144	0	1	16	16	0	16	TAKEKPQEGTVVAVGP	TAKEKPQEGTVVAVGP	TAKEKPQEGTVVAVGP	100
2	MB2	409	Query_409	IEDB_ID:62899|Rv3418c	16	1	gnl|BL_ORD_ID|1971	96814|MB2000053|44156|44455|+	1971	300	1	34.2686	77	1.80582e-05	1	16	97	144	0	1	16	16	0	16	TAKEKPQEGTVVAVGP	TAKEKPQEGTVVAVGP	TAKEKPQEGTVVAVGP	100
3	MB3	409	Query_409	IEDB_ID:62899|Rv3418c	16	1	gnl|BL_ORD_ID|53	95864|MB3000087|16486|16785|-	53	300	1	34.2686	77	1.80096e-05	1	16	97	144	0	1	16	16	0	16	TAKEKPQEGTVVAVGP	TAKEKPQEGTVVAVGP	TAKEKPQEGTVVAVGP	100
4	MB4	409	Query_409	IEDB_ID:62899|Rv3418c	16	1	gnl|BL_ORD_ID|2422	95911|MB5000110|16496|16795|-	2422	300	1	34.2686	77	1.79876e-05	1	16	97	144	0	1	16	16	0	16	TAKEKPQEGTVVAVGP	TAKEKPQEGTVVAVGP	TAKEKPQEGTVVAVGP	100
1	MB1	410	Query_410	IEDB_ID:62989|Rv3418c	17	1	gnl|BL_ORD_ID|2824	97420|MB1000045|81685|81984|-	2824	300	1	36.965	84	1.94248e-06	1	17	70	120	0	1	17	17	0	17	TASGLVIPDTAKEKPQE	TASGLVIPDTAKEKPQE	TASGLVIPDTAKEKPQE	100
2	MB2	410	Query_410	IEDB_ID:62989|Rv3418c	17	1	gnl|BL_ORD_ID|1971	96814|MB2000053|44156|44455|+	1971	300	1	36.965	84	1.9416e-06	1	17	70	120	0	1	17	17	0	17	TASGLVIPDTAKEKPQE	TASGLVIPDTAKEKPQE	TASGLVIPDTAKEKPQE	100
3	MB3	410	Query_410	IEDB_ID:62989|Rv3418c	17	1	gnl|BL_ORD_ID|53	95864|MB3000087|16486|16785|-	53	300	1	36.965	84	1.93637e-06	1	17	70	120	0	1	17	17	0	17	TASGLVIPDTAKEKPQE	TASGLVIPDTAKEKPQE	TASGLVIPDTAKEKPQE	100
4	MB4	410	Query_410	IEDB_ID:62989|Rv3418c	17	1	gnl|BL_ORD_ID|2422	95911|MB5000110|16496|16795|-	2422	300	1	36.965	84	1.93401e-06	1	17	70	120	0	1	17	17	0	17	TASGLVIPDTAKEKPQE	TASGLVIPDTAKEKPQE	TASGLVIPDTAKEKPQE	100
1	MB1	411	Query_411	IEDB_ID:62998|Rv3763	20	1	gnl|BL_ORD_ID|927	98552|MB1000048|253364|253840|+	927	477	1	42.743	99	2.85988e-08	1	20	121	180	0	1	20	20	0	20	TASPGAASGPKVVIDGKDQN	TASPGAASGPKVVIDGKDQN	TASPGAASGPKVVIDGKDQN	100
2	MB2	411	Query_411	IEDB_ID:62998|Rv3763	20	1	gnl|BL_ORD_ID|207	97951|MB2000058|49457|49933|+	207	477	1	42.743	99	2.85859e-08	1	20	121	180	0	1	20	20	0	20	TASPGAASGPKVVIDGKDQN	TASPGAASGPKVVIDGKDQN	TASPGAASGPKVVIDGKDQN	100
3	MB3	411	Query_411	IEDB_ID:62998|Rv3763	20	1	gnl|BL_ORD_ID|3110	97006|MB3000093|67818|68294|+	3110	477	1	42.743	99	2.8509e-08	1	20	121	180	0	1	20	20	0	20	TASPGAASGPKVVIDGKDQN	TASPGAASGPKVVIDGKDQN	TASPGAASGPKVVIDGKDQN	100
4	MB4	411	Query_411	IEDB_ID:62998|Rv3763	20	1	gnl|BL_ORD_ID|2325	97028|MB5000116|86867|87343|+	2325	477	1	42.743	99	2.84742e-08	1	20	121	180	0	1	20	20	0	20	TASPGAASGPKVVIDGKDQN	TASPGAASGPKVVIDGKDQN	TASPGAASGPKVVIDGKDQN	100
1	MB1	412	Query_412	IEDB_ID:63010|Rv3875	20	1	gnl|BL_ORD_ID|3177	97982|MB1000001|34315|34599|+	3177	285	1	40.817	94	8.29372e-08	1	20	181	240	0	1	20	20	0	20	TATELNNALQNLARTISEAG	TATELNNALQNLARTISEAG	TATELNNALQNLARTISEAG	100
2	MB2	412	Query_412	IEDB_ID:63010|Rv3875	20	1	gnl|BL_ORD_ID|376	97382|MB2000059|98448|98732|+	376	285	1	40.817	94	8.28996e-08	1	20	181	240	0	1	20	20	0	20	TATELNNALQNLARTISEAG	TATELNNALQNLARTISEAG	TATELNNALQNLARTISEAG	100
3	MB3	412	Query_412	IEDB_ID:63010|Rv3875	20	1	gnl|BL_ORD_ID|490	96433|MB3000001|33446|33730|+	490	285	1	40.817	94	8.26767e-08	1	20	181	240	0	1	20	20	0	20	TATELNNALQNLARTISEAG	TATELNNALQNLARTISEAG	TATELNNALQNLARTISEAG	100
4	MB4	412	Query_412	IEDB_ID:63010|Rv3875	20	1	gnl|BL_ORD_ID|1889	96469|MB5000118|33382|33666|+	1889	285	1	40.817	94	8.25757e-08	1	20	181	240	0	1	20	20	0	20	TATELNNALQNLARTISEAG	TATELNNALQNLARTISEAG	TATELNNALQNLARTISEAG	100
1	MB1	413	Query_413	IEDB_ID:63011|Rv3875	25	1	gnl|BL_ORD_ID|3177	97982|MB1000001|34315|34599|+	3177	285	1	49.6766	117	6.76173e-11	1	25	181	255	0	1	25	25	0	25	TATELNNALQNLARTISEAGQAMAS	TATELNNALQNLARTISEAGQAMAS	TATELNNALQNLARTISEAGQAMAS	100
2	MB2	413	Query_413	IEDB_ID:63011|Rv3875	25	1	gnl|BL_ORD_ID|376	97382|MB2000059|98448|98732|+	376	285	1	49.6766	117	6.75867e-11	1	25	181	255	0	1	25	25	0	25	TATELNNALQNLARTISEAGQAMAS	TATELNNALQNLARTISEAGQAMAS	TATELNNALQNLARTISEAGQAMAS	100
3	MB3	413	Query_413	IEDB_ID:63011|Rv3875	25	1	gnl|BL_ORD_ID|490	96433|MB3000001|33446|33730|+	490	285	1	49.6766	117	6.7405e-11	1	25	181	255	0	1	25	25	0	25	TATELNNALQNLARTISEAGQAMAS	TATELNNALQNLARTISEAGQAMAS	TATELNNALQNLARTISEAGQAMAS	100
4	MB4	413	Query_413	IEDB_ID:63011|Rv3875	25	1	gnl|BL_ORD_ID|1889	96469|MB5000118|33382|33666|+	1889	285	1	49.6766	117	6.73226e-11	1	25	181	255	0	1	25	25	0	25	TATELNNALQNLARTISEAGQAMAS	TATELNNALQNLARTISEAGQAMAS	TATELNNALQNLARTISEAGQAMAS	100
1	MB1	414	Query_414	IEDB_ID:63109|Rv3874	15	1	gnl|BL_ORD_ID|3176	97983|MB1000001|33980|34279|+	3176	300	1	33.113	74	4.62633e-05	1	15	16	60	0	1	15	15	0	15	TDAATLAQEAGNFER	TDAATLAQEAGNFER	TDAATLAQEAGNFER	100
2	MB2	414	Query_414	IEDB_ID:63109|Rv3874	15	1	gnl|BL_ORD_ID|375	97383|MB2000059|98113|98412|+	375	300	1	33.113	74	4.62424e-05	1	15	16	60	0	1	15	15	0	15	TDAATLAQEAGNFER	TDAATLAQEAGNFER	TDAATLAQEAGNFER	100
3	MB3	414	Query_414	IEDB_ID:63109|Rv3874	15	1	gnl|BL_ORD_ID|489	96434|MB3000001|33111|33410|+	489	300	1	33.113	74	4.6118e-05	1	15	16	60	0	1	15	15	0	15	TDAATLAQEAGNFER	TDAATLAQEAGNFER	TDAATLAQEAGNFER	100
4	MB4	414	Query_414	IEDB_ID:63109|Rv3874	15	1	gnl|BL_ORD_ID|1888	96470|MB5000118|33047|33346|+	1888	300	1	33.113	74	4.60617e-05	1	15	16	60	0	1	15	15	0	15	TDAATLAQEAGNFER	TDAATLAQEAGNFER	TDAATLAQEAGNFER	100
1	MB1	73	Query_73	IEDB_ID:6348|Rv0934	20	1	gnl|BL_ORD_ID|2018	100774|MB1000010|133094|134215|+	2018	1122	1	41.2022	95	4.05376e-07	1	20	70	129	0	1	20	20	0	20	CGSKPPSGSPETGAGAGTVA	CGSKPPSGSPETGAGAGTVA	CGSKPPSGSPETGAGAGTVA	100
2	MB2	73	Query_73	IEDB_ID:6348|Rv0934	20	1	gnl|BL_ORD_ID|117	100152|MB2000012|132910|134031|+	117	1122	1	41.2022	95	4.05193e-07	1	20	70	129	0	1	20	20	0	20	CGSKPPSGSPETGAGAGTVA	CGSKPPSGSPETGAGAGTVA	CGSKPPSGSPETGAGAGTVA	100
3	MB3	73	Query_73	IEDB_ID:6348|Rv0934	20	1	gnl|BL_ORD_ID|1744	99109|MB3000026|5230|6351|+	1744	1122	1	41.2022	95	4.04103e-07	1	20	70	129	0	1	20	20	0	20	CGSKPPSGSPETGAGAGTVA	CGSKPPSGSPETGAGAGTVA	CGSKPPSGSPETGAGAGTVA	100
4	MB4	73	Query_73	IEDB_ID:6348|Rv0934	20	1	gnl|BL_ORD_ID|1655	99199|MB5000012|120451|121572|+	1655	1122	1	41.2022	95	4.03609e-07	1	20	70	129	0	1	20	20	0	20	CGSKPPSGSPETGAGAGTVA	CGSKPPSGSPETGAGAGTVA	CGSKPPSGSPETGAGAGTVA	100
1	MB1	415	Query_415	IEDB_ID:63956|Rv1886c	18	1	gnl|BL_ORD_ID|3795	97185|MB1000025|104706|105680|-	3795	975	1	34.2686	77	8.4707e-05	1	18	472	525	0	1	18	18	0	18	TGSAAIGLSMAGSSAMIL	TGSAAIGLSMAGSSAMIL	TGSAAIGLSMAGSSAMIL	100
2	MB2	415	Query_415	IEDB_ID:63956|Rv1886c	18	1	gnl|BL_ORD_ID|2458	96578|MB2000033|93305|94279|-	2458	975	1	34.2686	77	8.46686e-05	1	18	472	525	0	1	18	18	0	18	TGSAAIGLSMAGSSAMIL	TGSAAIGLSMAGSSAMIL	TGSAAIGLSMAGSSAMIL	100
3	MB3	415	Query_415	IEDB_ID:63956|Rv1886c	18	1	gnl|BL_ORD_ID|3262	95626|MB3000050|88613|89587|-	3262	975	1	34.2686	77	8.4441e-05	1	18	472	525	0	1	18	18	0	18	TGSAAIGLSMAGSSAMIL	TGSAAIGLSMAGSSAMIL	TGSAAIGLSMAGSSAMIL	100
4	MB4	415	Query_415	IEDB_ID:63956|Rv1886c	18	1	gnl|BL_ORD_ID|616	95674|MB5000048|103987|104961|-	616	975	1	34.2686	77	8.43378e-05	1	18	472	525	0	1	18	18	0	18	TGSAAIGLSMAGSSAMIL	TGSAAIGLSMAGSSAMIL	TGSAAIGLSMAGSSAMIL	100
1	MB1	417	Query_417	IEDB_ID:64081|Rv3804c	20	1	gnl|BL_ORD_ID|649	97177|MB1000049|11383|12396|-	649	1014	1	47.7506	112	2.04315e-09	1	20	910	969	0	1	20	20	0	20	THSWEYWGAQLNAMKPDLQR	THSWEYWGAQLNAMKPDLQR	THSWEYWGAQLNAMKPDLQR	100
2	MB2	417	Query_417	IEDB_ID:64081|Rv3804c	20	1	gnl|BL_ORD_ID|301	96570|MB2000059|11374|12387|-	301	1014	1	47.7506	112	2.04222e-09	1	20	910	969	0	1	20	20	0	20	THSWEYWGAQLNAMKPDLQR	THSWEYWGAQLNAMKPDLQR	THSWEYWGAQLNAMKPDLQR	100
3	MB3	417	Query_417	IEDB_ID:64081|Rv3804c	20	1	gnl|BL_ORD_ID|3003	95618|MB3000094|11383|12396|-	3003	1014	1	47.7506	112	2.03673e-09	1	20	910	969	0	1	20	20	0	20	THSWEYWGAQLNAMKPDLQR	THSWEYWGAQLNAMKPDLQR	THSWEYWGAQLNAMKPDLQR	100
4	MB4	417	Query_417	IEDB_ID:64081|Rv3804c	20	1	gnl|BL_ORD_ID|2365	95666|MB5000117|11383|12396|-	2365	1014	1	47.7506	112	2.03424e-09	1	20	910	969	0	1	20	20	0	20	THSWEYWGAQLNAMKPDLQR	THSWEYWGAQLNAMKPDLQR	THSWEYWGAQLNAMKPDLQR	100
1	MB1	419	Query_419	IEDB_ID:64457|Rv3875	16	1	gnl|BL_ORD_ID|3177	97982|MB1000001|34315|34599|+	3177	285	1	33.4982	75	3.3252e-05	1	16	223	270	0	1	16	16	0	16	TISEAGQAMASTEGNV	TISEAGQAMASTEGNV	TISEAGQAMASTEGNV	100
2	MB2	419	Query_419	IEDB_ID:64457|Rv3875	16	1	gnl|BL_ORD_ID|376	97382|MB2000059|98448|98732|+	376	285	1	33.4982	75	3.32369e-05	1	16	223	270	0	1	16	16	0	16	TISEAGQAMASTEGNV	TISEAGQAMASTEGNV	TISEAGQAMASTEGNV	100
3	MB3	419	Query_419	IEDB_ID:64457|Rv3875	16	1	gnl|BL_ORD_ID|490	96433|MB3000001|33446|33730|+	490	285	1	33.4982	75	3.31476e-05	1	16	223	270	0	1	16	16	0	16	TISEAGQAMASTEGNV	TISEAGQAMASTEGNV	TISEAGQAMASTEGNV	100
4	MB4	419	Query_419	IEDB_ID:64457|Rv3875	16	1	gnl|BL_ORD_ID|1889	96469|MB5000118|33382|33666|+	1889	285	1	33.4982	75	3.31071e-05	1	16	223	270	0	1	16	16	0	16	TISEAGQAMASTEGNV	TISEAGQAMASTEGNV	TISEAGQAMASTEGNV	100
1	MB1	420	Query_420	IEDB_ID:64580|Rv2945c	25	1	gnl|BL_ORD_ID|2667	218830|MB1000037|98259|98998|-	2667	740	1	49.2914	116	3.45319e-10	1	25	181	255	0	1	25	25	0	25	TKGLTSVHVAVRTTGKVDSLLGITS	TKGLTSVHVAVRTTGKVDSLLGITS	TKGLTSVHVAVRTTGKVDSLLGITS	100
2	MB2	420	Query_420	IEDB_ID:64580|Rv2945c	25	1	gnl|BL_ORD_ID|1217	217538|MB2000048|15209|15948|-	1217	740	1	49.2914	116	3.45162e-10	1	25	181	255	0	1	25	25	0	25	TKGLTSVHVAVRTTGKVDSLLGITS	TKGLTSVHVAVRTTGKVDSLLGITS	TKGLTSVHVAVRTTGKVDSLLGITS	100
3	MB3	420	Query_420	IEDB_ID:64580|Rv2945c	25	1	gnl|BL_ORD_ID|1238	214391|MB3000072|5818|6557|-	1238	740	1	49.2914	116	3.44234e-10	1	25	181	255	0	1	25	25	0	25	TKGLTSVHVAVRTTGKVDSLLGITS	TKGLTSVHVAVRTTGKVDSLLGITS	TKGLTSVHVAVRTTGKVDSLLGITS	100
4	MB4	420	Query_420	IEDB_ID:64580|Rv2945c	25	1	gnl|BL_ORD_ID|2873	214269|MB5000087|37241|37980|-	2873	740	1	49.2914	116	3.43814e-10	1	25	181	255	0	1	25	25	0	25	TKGLTSVHVAVRTTGKVDSLLGITS	TKGLTSVHVAVRTTGKVDSLLGITS	TKGLTSVHVAVRTTGKVDSLLGITS	100
1	MB1	421	Query_421	IEDB_ID:64714|Rv3803c	10	1	gnl|BL_ORD_ID|648	333783|MB1000049|10304|11233|-	648	930	1	20.4014	41	2.60015	1	10	289	318	0	1	10	10	0	10	TLAGKGISVV	TLAGKGISVV	TLAGKGISVV	100
2	MB2	421	Query_421	IEDB_ID:64714|Rv3803c	10	1	gnl|BL_ORD_ID|300	331633|MB2000059|10295|11224|-	300	930	1	20.4014	41	2.59898	1	10	289	318	0	1	10	10	0	10	TLAGKGISVV	TLAGKGISVV	TLAGKGISVV	100
3	MB3	421	Query_421	IEDB_ID:64714|Rv3803c	10	1	gnl|BL_ORD_ID|3002	326042|MB3000094|10304|11233|-	3002	930	1	20.4014	41	2.59199	1	10	289	318	0	1	10	10	0	10	TLAGKGISVV	TLAGKGISVV	TLAGKGISVV	100
4	MB4	421	Query_421	IEDB_ID:64714|Rv3803c	10	1	gnl|BL_ORD_ID|2364	326301|MB5000117|10304|11233|-	2364	930	1	20.4014	41	2.58882	1	10	289	318	0	1	10	10	0	10	TLAGKGISVV	TLAGKGISVV	TLAGKGISVV	100
1	MB1	423	Query_423	IEDB_ID:65499|Rv1886c	18	1	gnl|BL_ORD_ID|3795	97185|MB1000025|104706|105680|-	3795	975	1	41.2022	95	2.94641e-07	1	18	283	336	0	1	18	18	0	18	TPAFEWYYQSGLSIVMPV	TPAFEWYYQSGLSIVMPV	TPAFEWYYQSGLSIVMPV	100
2	MB2	423	Query_423	IEDB_ID:65499|Rv1886c	18	1	gnl|BL_ORD_ID|2458	96578|MB2000033|93305|94279|-	2458	975	1	41.2022	95	2.94508e-07	1	18	283	336	0	1	18	18	0	18	TPAFEWYYQSGLSIVMPV	TPAFEWYYQSGLSIVMPV	TPAFEWYYQSGLSIVMPV	100
3	MB3	423	Query_423	IEDB_ID:65499|Rv1886c	18	1	gnl|BL_ORD_ID|3262	95626|MB3000050|88613|89587|-	3262	975	1	41.2022	95	2.93716e-07	1	18	283	336	0	1	18	18	0	18	TPAFEWYYQSGLSIVMPV	TPAFEWYYQSGLSIVMPV	TPAFEWYYQSGLSIVMPV	100
4	MB4	423	Query_423	IEDB_ID:65499|Rv1886c	18	1	gnl|BL_ORD_ID|616	95674|MB5000048|103987|104961|-	616	975	1	41.2022	95	2.93357e-07	1	18	283	336	0	1	18	18	0	18	TPAFEWYYQSGLSIVMPV	TPAFEWYYQSGLSIVMPV	TPAFEWYYQSGLSIVMPV	100
1	MB1	17	Query_17	IEDB_ID:655|Rv3874	15	1	gnl|BL_ORD_ID|3176	97983|MB1000001|33980|34279|+	3176	300	1	31.9574	71	0.000126853	1	15	256	300	0	1	15	15	0	15	ADEEQQQALSSQMGF	ADEEQQQALSSQMGF	ADEEQQQALSSQMGF	100
2	MB2	17	Query_17	IEDB_ID:655|Rv3874	15	1	gnl|BL_ORD_ID|375	97383|MB2000059|98113|98412|+	375	300	1	31.9574	71	0.000126796	1	15	256	300	0	1	15	15	0	15	ADEEQQQALSSQMGF	ADEEQQQALSSQMGF	ADEEQQQALSSQMGF	100
3	MB3	17	Query_17	IEDB_ID:655|Rv3874	15	1	gnl|BL_ORD_ID|489	96434|MB3000001|33111|33410|+	489	300	1	31.9574	71	0.000126455	1	15	256	300	0	1	15	15	0	15	ADEEQQQALSSQMGF	ADEEQQQALSSQMGF	ADEEQQQALSSQMGF	100
4	MB4	17	Query_17	IEDB_ID:655|Rv3874	15	1	gnl|BL_ORD_ID|1888	96470|MB5000118|33047|33346|+	1888	300	1	31.9574	71	0.0001263	1	15	256	300	0	1	15	15	0	15	ADEEQQQALSSQMGF	ADEEQQQALSSQMGF	ADEEQQQALSSQMGF	100
1	MB1	424	Query_424	IEDB_ID:65965|Rv1980c	15	1	gnl|BL_ORD_ID|1018	98912|MB1000028|14705|15388|-	1018	684	1	30.4166	67	0.00152621	1	15	640	684	0	1	15	15	0	15	TQVLVPRSAIDSMLA	TQVLVPRSAIDSMLA	TQVLVPRSAIDSMLA	100
2	MB2	424	Query_424	IEDB_ID:65965|Rv1980c	15	1	gnl|BL_ORD_ID|2294	98307|MB2000035|13957|14640|-	2294	684	1	30.4166	67	0.00152552	1	15	640	684	0	1	15	15	0	15	TQVLVPRSAIDSMLA	TQVLVPRSAIDSMLA	TQVLVPRSAIDSMLA	100
3	MB3	424	Query_424	IEDB_ID:65965|Rv1980c	15	1	gnl|BL_ORD_ID|3618	97376|MB3000055|13957|14640|-	3618	684	1	30.4166	67	0.00152142	1	15	640	684	0	1	15	15	0	15	TQVLVPRSAIDSMLA	TQVLVPRSAIDSMLA	TQVLVPRSAIDSMLA	100
4	MB4	424	Query_424	IEDB_ID:65965|Rv1980c	15	1	gnl|BL_ORD_ID|450	97388|MB5000052|13549|14232|-	450	684	1	30.4166	67	0.00151956	1	15	640	684	0	1	15	15	0	15	TQVLVPRSAIDSMLA	TQVLVPRSAIDSMLA	TQVLVPRSAIDSMLA	100
1	MB1	425	Query_425	IEDB_ID:66092|Rv0203	12	1	gnl|BL_ORD_ID|215	122504|MB1000004|42450|42857|+	215	408	1	24.2534	51	0.122782	1	12	22	57	0	1	12	12	0	12	TRRRLLAVLIAL	TRRRLLAVLIAL	TRRRLLAVLIAL	100
2	MB2	425	Query_425	IEDB_ID:66092|Rv0203	12	1	gnl|BL_ORD_ID|648	121718|MB2000003|42351|42758|+	648	408	1	24.2534	51	0.122726	1	12	22	57	0	1	12	12	0	12	TRRRLLAVLIAL	TRRRLLAVLIAL	TRRRLLAVLIAL	100
3	MB3	425	Query_425	IEDB_ID:66092|Rv0203	12	1	gnl|BL_ORD_ID|3402	120331|MB3000003|42510|42917|+	3402	408	1	24.2534	51	0.122396	1	12	22	57	0	1	12	12	0	12	TRRRLLAVLIAL	TRRRLLAVLIAL	TRRRLLAVLIAL	100
4	MB4	425	Query_425	IEDB_ID:66092|Rv0203	12	1	gnl|BL_ORD_ID|2699	120330|MB5000003|136632|137039|+	2699	408	1	24.2534	51	0.122247	1	12	22	57	0	1	12	12	0	12	TRRRLLAVLIAL	TRRRLLAVLIAL	TRRRLLAVLIAL	100
1	MB1	427	Query_427	IEDB_ID:67156|Rv2031c	20	1	gnl|BL_ORD_ID|979	327249|MB1000029|20428|20910|-	979	483	1	41.2022	95	1.01474e-07	1	20	352	411	0	1	20	20	0	20	TVSLPVGADEDDIKATYDKG	TVSLPVGADEDDIKATYDKG	TVSLPVGADEDDIKATYDKG	100
2	MB2	427	Query_427	IEDB_ID:67156|Rv2031c	20	1	gnl|BL_ORD_ID|3571	325150|MB2000036|18303|18785|-	3571	483	1	41.2022	95	1.01428e-07	1	20	352	411	0	1	20	20	0	20	TVSLPVGADEDDIKATYDKG	TVSLPVGADEDDIKATYDKG	TVSLPVGADEDDIKATYDKG	100
3	MB3	427	Query_427	IEDB_ID:67156|Rv2031c	20	1	gnl|BL_ORD_ID|3752	319749|MB3000056|20475|20957|-	3752	483	1	41.2022	95	1.01155e-07	1	20	352	411	0	1	20	20	0	20	TVSLPVGADEDDIKATYDKG	TVSLPVGADEDDIKATYDKG	TVSLPVGADEDDIKATYDKG	100
4	MB4	427	Query_427	IEDB_ID:67156|Rv2031c	20	1	gnl|BL_ORD_ID|385	319980|MB5000053|20428|20910|-	385	483	1	41.2022	95	1.01032e-07	1	20	352	411	0	1	20	20	0	20	TVSLPVGADEDDIKATYDKG	TVSLPVGADEDDIKATYDKG	TVSLPVGADEDDIKATYDKG	100
1	MB1	428	Query_428	IEDB_ID:67211|Rv2945c	25	1	gnl|BL_ORD_ID|2667	218830|MB1000037|98259|98998|-	2667	740	1	53.9138	128	8.40356e-12	1	25	586	660	0	1	25	25	0	25	TVWIAQDGSHHLVRASIDLGSGSIQ	TVWIAQDGSHHLVRASIDLGSGSIQ	TVWIAQDGSHHLVRASIDLGSGSIQ	100
2	MB2	428	Query_428	IEDB_ID:67211|Rv2945c	25	1	gnl|BL_ORD_ID|1217	217538|MB2000048|15209|15948|-	1217	740	1	53.9138	128	8.39975e-12	1	25	586	660	0	1	25	25	0	25	TVWIAQDGSHHLVRASIDLGSGSIQ	TVWIAQDGSHHLVRASIDLGSGSIQ	TVWIAQDGSHHLVRASIDLGSGSIQ	100
3	MB3	428	Query_428	IEDB_ID:67211|Rv2945c	25	1	gnl|BL_ORD_ID|1238	214391|MB3000072|5818|6557|-	1238	740	1	53.9138	128	8.37716e-12	1	25	586	660	0	1	25	25	0	25	TVWIAQDGSHHLVRASIDLGSGSIQ	TVWIAQDGSHHLVRASIDLGSGSIQ	TVWIAQDGSHHLVRASIDLGSGSIQ	100
4	MB4	428	Query_428	IEDB_ID:67211|Rv2945c	25	1	gnl|BL_ORD_ID|2873	214269|MB5000087|37241|37980|-	2873	740	1	53.9138	128	8.36693e-12	1	25	586	660	0	1	25	25	0	25	TVWIAQDGSHHLVRASIDLGSGSIQ	TVWIAQDGSHHLVRASIDLGSGSIQ	TVWIAQDGSHHLVRASIDLGSGSIQ	100
1	MB1	429	Query_429	IEDB_ID:67233|Rv2875	13	1	gnl|BL_ORD_ID|1149	279530|MB1000036|64570|65157|+	1149	588	1	30.4166	67	0.00120249	1	13	550	588	0	1	13	13	0	13	TVYMIDSVLMPPA	TVYMIDSVLMPPA	TVYMIDSVLMPPA	100
2	MB2	429	Query_429	IEDB_ID:67233|Rv2875	13	1	gnl|BL_ORD_ID|3099	277861|MB2000045|63764|64351|+	3099	588	1	30.4166	67	0.00120195	1	13	550	588	0	1	13	13	0	13	TVYMIDSVLMPPA	TVYMIDSVLMPPA	TVYMIDSVLMPPA	100
3	MB3	429	Query_429	IEDB_ID:67233|Rv2875	13	1	gnl|BL_ORD_ID|1309	273219|MB3000071|61572|62159|+	1309	588	1	30.4166	67	0.00119872	1	13	550	588	0	1	13	13	0	13	TVYMIDSVLMPPA	TVYMIDSVLMPPA	TVYMIDSVLMPPA	100
4	MB4	429	Query_429	IEDB_ID:67233|Rv2875	13	1	gnl|BL_ORD_ID|2789	273191|MB5000081|15491|16078|+	2789	588	1	30.4166	67	0.00119725	1	13	550	588	0	1	13	13	0	13	TVYMIDSVLMPPA	TVYMIDSVLMPPA	TVYMIDSVLMPPA	100
1	MB1	431	Query_431	IEDB_ID:67656|Rv3418c	15	1	gnl|BL_ORD_ID|2824	97420|MB1000045|81685|81984|-	2824	300	1	31.187	69	0.000246131	1	15	1	45	0	1	15	15	0	15	VAKVNIKPLEDKILV	VAKVNIKPLEDKILV	VAKVNIKPLEDKILV	100
2	MB2	431	Query_431	IEDB_ID:67656|Rv3418c	15	1	gnl|BL_ORD_ID|1971	96814|MB2000053|44156|44455|+	1971	300	1	31.187	69	0.00024602	1	15	1	45	0	1	15	15	0	15	VAKVNIKPLEDKILV	VAKVNIKPLEDKILV	VAKVNIKPLEDKILV	100
3	MB3	431	Query_431	IEDB_ID:67656|Rv3418c	15	1	gnl|BL_ORD_ID|53	95864|MB3000087|16486|16785|-	53	300	1	31.187	69	0.000245358	1	15	1	45	0	1	15	15	0	15	VAKVNIKPLEDKILV	VAKVNIKPLEDKILV	VAKVNIKPLEDKILV	100
4	MB4	431	Query_431	IEDB_ID:67656|Rv3418c	15	1	gnl|BL_ORD_ID|2422	95911|MB5000110|16496|16795|-	2422	300	1	31.187	69	0.000245058	1	15	1	45	0	1	15	15	0	15	VAKVNIKPLEDKILV	VAKVNIKPLEDKILV	VAKVNIKPLEDKILV	100
1	MB1	432	Query_432	IEDB_ID:67657|Rv3418c	16	1	gnl|BL_ORD_ID|2824	97420|MB1000045|81685|81984|-	2824	300	1	33.4982	75	3.26644e-05	1	16	1	48	0	1	16	16	0	16	VAKVNIKPLEDKILVQ	VAKVNIKPLEDKILVQ	VAKVNIKPLEDKILVQ	100
2	MB2	432	Query_432	IEDB_ID:67657|Rv3418c	16	1	gnl|BL_ORD_ID|1971	96814|MB2000053|44156|44455|+	1971	300	1	33.4982	75	3.26496e-05	1	16	1	48	0	1	16	16	0	16	VAKVNIKPLEDKILVQ	VAKVNIKPLEDKILVQ	VAKVNIKPLEDKILVQ	100
3	MB3	432	Query_432	IEDB_ID:67657|Rv3418c	16	1	gnl|BL_ORD_ID|53	95864|MB3000087|16486|16785|-	53	300	1	33.4982	75	3.25618e-05	1	16	1	48	0	1	16	16	0	16	VAKVNIKPLEDKILVQ	VAKVNIKPLEDKILVQ	VAKVNIKPLEDKILVQ	100
4	MB4	432	Query_432	IEDB_ID:67657|Rv3418c	16	1	gnl|BL_ORD_ID|2422	95911|MB5000110|16496|16795|-	2422	300	1	33.4982	75	3.2522e-05	1	16	1	48	0	1	16	16	0	16	VAKVNIKPLEDKILVQ	VAKVNIKPLEDKILVQ	VAKVNIKPLEDKILVQ	100
1	MB1	433	Query_433	IEDB_ID:68189|Rv0440	15	1	gnl|BL_ORD_ID|84	97427|MB1000006|101925|103544|+	84	1620	1	31.187	69	0.00103235	1	15	991	1035	0	1	15	15	0	15	VEGAGDTDAIAGRVA	VEGAGDTDAIAGRVA	VEGAGDTDAIAGRVA	100
2	MB2	433	Query_433	IEDB_ID:68189|Rv0440	15	1	gnl|BL_ORD_ID|1060	96821|MB2000008|95696|97315|+	1060	1620	1	31.187	69	0.00103188	1	15	991	1035	0	1	15	15	0	15	VEGAGDTDAIAGRVA	VEGAGDTDAIAGRVA	VEGAGDTDAIAGRVA	100
3	MB3	433	Query_433	IEDB_ID:68189|Rv0440	15	1	gnl|BL_ORD_ID|2036	95871|MB3000017|32222|33841|+	2036	1620	1	31.187	69	0.00102911	1	15	991	1035	0	1	15	15	0	15	VEGAGDTDAIAGRVA	VEGAGDTDAIAGRVA	VEGAGDTDAIAGRVA	100
4	MB4	433	Query_433	IEDB_ID:68189|Rv0440	15	1	gnl|BL_ORD_ID|3313	95918|MB5000005|126988|128607|+	3313	1620	1	31.187	69	0.00102785	1	15	991	1035	0	1	15	15	0	15	VEGAGDTDAIAGRVA	VEGAGDTDAIAGRVA	VEGAGDTDAIAGRVA	100
1	MB1	434	Query_434	IEDB_ID:68529|Rv1886c	18	1	gnl|BL_ORD_ID|3795	97185|MB1000025|104706|105680|-	3795	975	1	43.8986	102	3.49434e-08	1	18	877	930	0	1	18	18	0	18	VFNFPPNGTHSWEYWGAQ	VFNFPPNGTHSWEYWGAQ	VFNFPPNGTHSWEYWGAQ	100
2	MB2	434	Query_434	IEDB_ID:68529|Rv1886c	18	1	gnl|BL_ORD_ID|2458	96578|MB2000033|93305|94279|-	2458	975	1	43.8986	102	3.49276e-08	1	18	877	930	0	1	18	18	0	18	VFNFPPNGTHSWEYWGAQ	VFNFPPNGTHSWEYWGAQ	VFNFPPNGTHSWEYWGAQ	100
3	MB3	434	Query_434	IEDB_ID:68529|Rv1886c	18	1	gnl|BL_ORD_ID|3262	95626|MB3000050|88613|89587|-	3262	975	1	43.8986	102	3.48337e-08	1	18	877	930	0	1	18	18	0	18	VFNFPPNGTHSWEYWGAQ	VFNFPPNGTHSWEYWGAQ	VFNFPPNGTHSWEYWGAQ	100
4	MB4	434	Query_434	IEDB_ID:68529|Rv1886c	18	1	gnl|BL_ORD_ID|616	95674|MB5000048|103987|104961|-	616	975	1	43.8986	102	3.47911e-08	1	18	877	930	0	1	18	18	0	18	VFNFPPNGTHSWEYWGAQ	VFNFPPNGTHSWEYWGAQ	VFNFPPNGTHSWEYWGAQ	100
1	MB1	74	Query_74	IEDB_ID:6901|Rv1886c	9	1	gnl|BL_ORD_ID|649	97177|MB1000049|11383|12396|-	649	1014	1	28.1054	61	0.00908624	1	9	403	429	0	1	9	9	0	9	CQTYKWETF	CQTYKWETF	CQTYKWETF	100
2	MB1	74	Query_74	IEDB_ID:6901|Rv1886c	9	2	gnl|BL_ORD_ID|3795	97185|MB1000025|104706|105680|-	3795	975	1	27.335	59	0.0154374	1	9	394	420	0	1	9	9	0	9	CQTYKWETF	CQTYKWETF	CQTYKWETF	100
3	MB2	74	Query_74	IEDB_ID:6901|Rv1886c	9	1	gnl|BL_ORD_ID|301	96570|MB2000059|11374|12387|-	301	1014	1	28.1054	61	0.00908213	1	9	403	429	0	1	9	9	0	9	CQTYKWETF	CQTYKWETF	CQTYKWETF	100
4	MB2	74	Query_74	IEDB_ID:6901|Rv1886c	9	2	gnl|BL_ORD_ID|2458	96578|MB2000033|93305|94279|-	2458	975	1	27.335	59	0.0154304	1	9	394	420	0	1	9	9	0	9	CQTYKWETF	CQTYKWETF	CQTYKWETF	100
5	MB3	74	Query_74	IEDB_ID:6901|Rv1886c	9	1	gnl|BL_ORD_ID|3003	95618|MB3000094|11383|12396|-	3003	1014	1	28.1054	61	0.00905771	1	9	403	429	0	1	9	9	0	9	CQTYKWETF	CQTYKWETF	CQTYKWETF	100
6	MB3	74	Query_74	IEDB_ID:6901|Rv1886c	9	2	gnl|BL_ORD_ID|3262	95626|MB3000050|88613|89587|-	3262	975	1	27.335	59	0.0153889	1	9	394	420	0	1	9	9	0	9	CQTYKWETF	CQTYKWETF	CQTYKWETF	100
7	MB4	74	Query_74	IEDB_ID:6901|Rv1886c	9	1	gnl|BL_ORD_ID|2365	95666|MB5000117|11383|12396|-	2365	1014	1	28.1054	61	0.00904664	1	9	403	429	0	1	9	9	0	9	CQTYKWETF	CQTYKWETF	CQTYKWETF	100
8	MB4	74	Query_74	IEDB_ID:6901|Rv1886c	9	2	gnl|BL_ORD_ID|616	95674|MB5000048|103987|104961|-	616	975	1	27.335	59	0.0153701	1	9	394	420	0	1	9	9	0	9	CQTYKWETF	CQTYKWETF	CQTYKWETF	100
1	MB1	436	Query_436	IEDB_ID:69467|Rv3017c	20	1	gnl|BL_ORD_ID|2742	276162|MB1000037|184363|184725|-	2742	363	1	43.5134	101	9.87514e-09	1	20	244	303	0	1	20	20	0	20	VLERPVGDSSDCGTIRVGSF	VLERPVGDSSDCGTIRVGSF	VLERPVGDSSDCGTIRVGSF	100
2	MB2	436	Query_436	IEDB_ID:69467|Rv3017c	20	1	gnl|BL_ORD_ID|1292	274464|MB2000048|101083|101445|-	1292	363	1	43.5134	101	9.87067e-09	1	20	244	303	0	1	20	20	0	20	VLERPVGDSSDCGTIRVGSF	VLERPVGDSSDCGTIRVGSF	VLERPVGDSSDCGTIRVGSF	100
3	MB3	436	Query_436	IEDB_ID:69467|Rv3017c	20	1	gnl|BL_ORD_ID|160	269902|MB3000044|2838|3200|+	160	363	1	43.5134	101	9.84412e-09	1	20	244	303	0	1	20	20	0	20	VLERPVGDSSDCGTIRVGSF	VLERPVGDSSDCGTIRVGSF	VLERPVGDSSDCGTIRVGSF	100
4	MB4	436	Query_436	IEDB_ID:69467|Rv3017c	20	1	gnl|BL_ORD_ID|3834	269929|MB5000090|25375|25737|-	3834	363	1	43.5134	101	9.83209e-09	1	20	244	303	0	1	20	20	0	20	VLERPVGDSSDCGTIRVGSF	VLERPVGDSSDCGTIRVGSF	VLERPVGDSSDCGTIRVGSF	100
1	MB1	437	Query_437	IEDB_ID:69514|Rv1860	9	1	gnl|BL_ORD_ID|3768	334001|MB1000025|77532|78506|+	3768	975	1	22.3274	46	0.723377	1	9	496	522	0	1	9	9	0	9	VLGRLDQKL	VLGRLDQKL	VLGRLDQKL	100
2	MB2	437	Query_437	IEDB_ID:69514|Rv1860	9	1	gnl|BL_ORD_ID|2431	331854|MB2000033|66131|67105|+	2431	975	1	22.3274	46	0.723049	1	9	496	522	0	1	9	9	0	9	VLGRLDQKL	VLGRLDQKL	VLGRLDQKL	100
3	MB3	437	Query_437	IEDB_ID:69514|Rv1860	9	1	gnl|BL_ORD_ID|3235	326261|MB3000050|61439|62413|+	3235	975	1	22.3274	46	0.721105	1	9	496	522	0	1	9	9	0	9	VLGRLDQKL	VLGRLDQKL	VLGRLDQKL	100
4	MB4	437	Query_437	IEDB_ID:69514|Rv1860	9	1	gnl|BL_ORD_ID|589	326519|MB5000048|76813|77787|+	589	975	1	22.3274	46	0.720224	1	9	496	522	0	1	9	9	0	9	VLGRLDQKL	VLGRLDQKL	VLGRLDQKL	100
1	MB1	438	Query_438	IEDB_ID:69646|Rv2780	10	1	gnl|BL_ORD_ID|1410	97759|MB1000034|103012|104123|+	1410	1112	1	22.3274	46	0.627937	1	10	471	500	0	3	10	10	0	10	VLMGGVPGVE	VLMGGVPGVE	VLMGGVPGVE	100
2	MB2	438	Query_438	IEDB_ID:69646|Rv2780	10	1	gnl|BL_ORD_ID|3003	97153|MB2000043|103006|104117|+	3003	1112	1	22.3274	46	0.627653	1	10	471	500	0	3	10	10	0	10	VLMGGVPGVE	VLMGGVPGVE	VLMGGVPGVE	100
3	MB3	438	Query_438	IEDB_ID:69646|Rv2780	10	1	gnl|BL_ORD_ID|2228	96204|MB3000067|31866|32977|+	2228	1112	1	22.3274	46	0.625965	1	10	471	500	0	3	10	10	0	10	VLMGGVPGVE	VLMGGVPGVE	VLMGGVPGVE	100
4	MB4	438	Query_438	IEDB_ID:69646|Rv2780	10	1	gnl|BL_ORD_ID|2037	96251|MB5000075|4262|5373|+	2037	1112	1	22.3274	46	0.6252	1	10	471	500	0	3	10	10	0	10	VLMGGVPGVE	VLMGGVPGVE	VLMGGVPGVE	100
1	MB1	439	Query_439	IEDB_ID:69798|Rv3763	10	1	gnl|BL_ORD_ID|927	98552|MB1000048|253364|253840|+	927	477	1	25.0238	53	0.0614987	1	10	262	291	0	1	10	10	0	10	VLTDGNPPEV	VLTDGNPPEV	VLTDGNPPEV	100
2	MB2	439	Query_439	IEDB_ID:69798|Rv3763	10	1	gnl|BL_ORD_ID|207	97951|MB2000058|49457|49933|+	207	477	1	25.0238	53	0.0614709	1	10	262	291	0	1	10	10	0	10	VLTDGNPPEV	VLTDGNPPEV	VLTDGNPPEV	100
3	MB3	439	Query_439	IEDB_ID:69798|Rv3763	10	1	gnl|BL_ORD_ID|3110	97006|MB3000093|67818|68294|+	3110	477	1	25.0238	53	0.0613056	1	10	262	291	0	1	10	10	0	10	VLTDGNPPEV	VLTDGNPPEV	VLTDGNPPEV	100
4	MB4	439	Query_439	IEDB_ID:69798|Rv3763	10	1	gnl|BL_ORD_ID|2325	97028|MB5000116|86867|87343|+	2325	477	1	25.0238	53	0.0612307	1	10	262	291	0	1	10	10	0	10	VLTDGNPPEV	VLTDGNPPEV	VLTDGNPPEV	100
1	MB1	440	Query_440	IEDB_ID:70013|Rv3333c	15	1	gnl|BL_ORD_ID|3134	271387|MB1000043|14123|14965|-	3134	843	1	34.2686	77	7.30398e-05	1	15	274	318	0	1	15	15	0	15	VMRLYPVRLTTTMTR	VMRLYPVRLTTTMTR	VMRLYPVRLTTTMTR	100
2	MB2	440	Query_440	IEDB_ID:70013|Rv3333c	15	1	gnl|BL_ORD_ID|1957	269739|MB2000053|28316|29158|+	1957	843	1	34.2686	77	7.30067e-05	1	15	274	318	0	1	15	15	0	15	VMRLYPVRLTTTMTR	VMRLYPVRLTTTMTR	VMRLYPVRLTTTMTR	100
3	MB3	440	Query_440	IEDB_ID:70013|Rv3333c	15	1	gnl|BL_ORD_ID|254	265235|MB3000080|7214|8056|-	254	843	1	34.2686	77	7.28104e-05	1	15	274	318	0	1	15	15	0	15	VMRLYPVRLTTTMTR	VMRLYPVRLTTTMTR	VMRLYPVRLTTTMTR	100
4	MB4	440	Query_440	IEDB_ID:70013|Rv3333c	15	1	gnl|BL_ORD_ID|3546	265236|MB5000102|7214|8056|-	3546	843	1	34.2686	77	7.27214e-05	1	15	274	318	0	1	15	15	0	15	VMRLYPVRLTTTMTR	VMRLYPVRLTTTMTR	VMRLYPVRLTTTMTR	100
1	MB1	441	Query_441	IEDB_ID:70124|Rv2875	13	1	gnl|BL_ORD_ID|1149	279530|MB1000036|64570|65157|+	1149	588	1	30.0314	66	0.00169136	1	13	262	300	0	1	13	13	0	13	VNLVDTLNSGQYT	VNLVDTLNSGQYT	VNLVDTLNSGQYT	100
2	MB2	441	Query_441	IEDB_ID:70124|Rv2875	13	1	gnl|BL_ORD_ID|3099	277861|MB2000045|63764|64351|+	3099	588	1	30.0314	66	0.00169059	1	13	262	300	0	1	13	13	0	13	VNLVDTLNSGQYT	VNLVDTLNSGQYT	VNLVDTLNSGQYT	100
3	MB3	441	Query_441	IEDB_ID:70124|Rv2875	13	1	gnl|BL_ORD_ID|1309	273219|MB3000071|61572|62159|+	1309	588	1	30.0314	66	0.00168605	1	13	262	300	0	1	13	13	0	13	VNLVDTLNSGQYT	VNLVDTLNSGQYT	VNLVDTLNSGQYT	100
4	MB4	441	Query_441	IEDB_ID:70124|Rv2875	13	1	gnl|BL_ORD_ID|2789	273191|MB5000081|15491|16078|+	2789	588	1	30.0314	66	0.00168399	1	13	262	300	0	1	13	13	0	13	VNLVDTLNSGQYT	VNLVDTLNSGQYT	VNLVDTLNSGQYT	100
1	MB1	442	Query_442	IEDB_ID:70507|Rv2878c	9	1	gnl|BL_ORD_ID|1152	93893|MB1000036|66428|66958|-	1152	531	1	23.483	49	0.234369	1	9	412	438	0	1	9	9	0	9	VPWQPAFVF	VPWQPAFVF	VPWQPAFVF	100
2	MB2	442	Query_442	IEDB_ID:70507|Rv2878c	9	1	gnl|BL_ORD_ID|3102	93309|MB2000045|65622|66152|-	3102	531	1	23.483	49	0.234263	1	9	412	438	0	1	9	9	0	9	VPWQPAFVF	VPWQPAFVF	VPWQPAFVF	100
3	MB3	442	Query_442	IEDB_ID:70507|Rv2878c	9	1	gnl|BL_ORD_ID|1312	92443|MB3000071|63430|63960|-	1312	531	1	23.483	49	0.233633	1	9	412	438	0	1	9	9	0	9	VPWQPAFVF	VPWQPAFVF	VPWQPAFVF	100
4	MB4	442	Query_442	IEDB_ID:70507|Rv2878c	9	1	gnl|BL_ORD_ID|2792	92545|MB5000081|17349|17879|-	2792	531	1	23.483	49	0.233348	1	9	412	438	0	1	9	9	0	9	VPWQPAFVF	VPWQPAFVF	VPWQPAFVF	100
1	MB1	443	Query_443	IEDB_ID:70631|Rv3875	16	1	gnl|BL_ORD_ID|3177	97982|MB1000001|34315|34599|+	3177	285	1	35.4242	80	5.83814e-06	1	16	160	207	0	1	16	16	0	16	VQQKWDATATELNNAL	VQQKWDATATELNNAL	VQQKWDATATELNNAL	100
2	MB2	443	Query_443	IEDB_ID:70631|Rv3875	16	1	gnl|BL_ORD_ID|376	97382|MB2000059|98448|98732|+	376	285	1	35.4242	80	5.8355e-06	1	16	160	207	0	1	16	16	0	16	VQQKWDATATELNNAL	VQQKWDATATELNNAL	VQQKWDATATELNNAL	100
3	MB3	443	Query_443	IEDB_ID:70631|Rv3875	16	1	gnl|BL_ORD_ID|490	96433|MB3000001|33446|33730|+	490	285	1	35.4242	80	5.81981e-06	1	16	160	207	0	1	16	16	0	16	VQQKWDATATELNNAL	VQQKWDATATELNNAL	VQQKWDATATELNNAL	100
4	MB4	443	Query_443	IEDB_ID:70631|Rv3875	16	1	gnl|BL_ORD_ID|1889	96469|MB5000118|33382|33666|+	1889	285	1	35.4242	80	5.8127e-06	1	16	160	207	0	1	16	16	0	16	VQQKWDATATELNNAL	VQQKWDATATELNNAL	VQQKWDATATELNNAL	100
1	MB1	444	Query_444	IEDB_ID:70686|Rv3874	15	1	gnl|BL_ORD_ID|3176	97983|MB1000001|33980|34279|+	3176	300	1	31.5722	70	0.000139403	1	15	241	285	0	1	15	15	0	15	VQYSRADEEQQQALS	VQYSRADEEQQQALS	VQYSRADEEQQQALS	100
2	MB2	444	Query_444	IEDB_ID:70686|Rv3874	15	1	gnl|BL_ORD_ID|375	97383|MB2000059|98113|98412|+	375	300	1	31.5722	70	0.00013934	1	15	241	285	0	1	15	15	0	15	VQYSRADEEQQQALS	VQYSRADEEQQQALS	VQYSRADEEQQQALS	100
3	MB3	444	Query_444	IEDB_ID:70686|Rv3874	15	1	gnl|BL_ORD_ID|489	96434|MB3000001|33111|33410|+	489	300	1	31.5722	70	0.000138966	1	15	241	285	0	1	15	15	0	15	VQYSRADEEQQQALS	VQYSRADEEQQQALS	VQYSRADEEQQQALS	100
4	MB4	444	Query_444	IEDB_ID:70686|Rv3874	15	1	gnl|BL_ORD_ID|1888	96470|MB5000118|33047|33346|+	1888	300	1	31.5722	70	0.000138796	1	15	241	285	0	1	15	15	0	15	VQYSRADEEQQQALS	VQYSRADEEQQQALS	VQYSRADEEQQQALS	100
1	MB1	445	Query_445	IEDB_ID:70687|Rv3874	20	1	gnl|BL_ORD_ID|3176	97983|MB1000001|33980|34279|+	3176	300	1	42.3578	98	2.6125e-08	1	20	241	300	0	1	20	20	0	20	VQYSRADEEQQQALSSQMGF	VQYSRADEEQQQALSSQMGF	VQYSRADEEQQQALSSQMGF	100
2	MB2	445	Query_445	IEDB_ID:70687|Rv3874	20	1	gnl|BL_ORD_ID|375	97383|MB2000059|98113|98412|+	375	300	1	42.3578	98	2.61132e-08	1	20	241	300	0	1	20	20	0	20	VQYSRADEEQQQALSSQMGF	VQYSRADEEQQQALSSQMGF	VQYSRADEEQQQALSSQMGF	100
3	MB3	445	Query_445	IEDB_ID:70687|Rv3874	20	1	gnl|BL_ORD_ID|489	96434|MB3000001|33111|33410|+	489	300	1	42.3578	98	2.6043e-08	1	20	241	300	0	1	20	20	0	20	VQYSRADEEQQQALSSQMGF	VQYSRADEEQQQALSSQMGF	VQYSRADEEQQQALSSQMGF	100
4	MB4	445	Query_445	IEDB_ID:70687|Rv3874	20	1	gnl|BL_ORD_ID|1888	96470|MB5000118|33047|33346|+	1888	300	1	42.3578	98	2.60112e-08	1	20	241	300	0	1	20	20	0	20	VQYSRADEEQQQALSSQMGF	VQYSRADEEQQQALSSQMGF	VQYSRADEEQQQALSSQMGF	100
1	MB1	446	Query_446	IEDB_ID:70720|Rv3874	15	1	gnl|BL_ORD_ID|3176	97983|MB1000001|33980|34279|+	3176	300	1	33.113	74	4.67432e-05	1	15	166	210	0	1	15	15	0	15	VRFQEAANKQKQELD	VRFQEAANKQKQELD	VRFQEAANKQKQELD	100
2	MB2	446	Query_446	IEDB_ID:70720|Rv3874	15	1	gnl|BL_ORD_ID|375	97383|MB2000059|98113|98412|+	375	300	1	33.113	74	4.67221e-05	1	15	166	210	0	1	15	15	0	15	VRFQEAANKQKQELD	VRFQEAANKQKQELD	VRFQEAANKQKQELD	100
3	MB3	446	Query_446	IEDB_ID:70720|Rv3874	15	1	gnl|BL_ORD_ID|489	96434|MB3000001|33111|33410|+	489	300	1	33.113	74	4.65965e-05	1	15	166	210	0	1	15	15	0	15	VRFQEAANKQKQELD	VRFQEAANKQKQELD	VRFQEAANKQKQELD	100
4	MB4	446	Query_446	IEDB_ID:70720|Rv3874	15	1	gnl|BL_ORD_ID|1888	96470|MB5000118|33047|33346|+	1888	300	1	33.113	74	4.65395e-05	1	15	166	210	0	1	15	15	0	15	VRFQEAANKQKQELD	VRFQEAANKQKQELD	VRFQEAANKQKQELD	100
1	MB1	447	Query_447	IEDB_ID:70903|Rv1926c	20	1	gnl|BL_ORD_ID|1068	98911|MB1000027|13146|13622|-	1068	477	1	41.9726	97	5.49497e-08	1	20	166	225	0	1	20	20	0	20	VSDLKSSTAVIPGYPVAGQV	VSDLKSSTAVIPGYPVAGQV	VSDLKSSTAVIPGYPVAGQV	100
2	MB2	447	Query_447	IEDB_ID:70903|Rv1926c	20	1	gnl|BL_ORD_ID|2256	98306|MB2000034|13169|13645|-	2256	477	1	41.9726	97	5.49248e-08	1	20	166	225	0	1	20	20	0	20	VSDLKSSTAVIPGYPVAGQV	VSDLKSSTAVIPGYPVAGQV	VSDLKSSTAVIPGYPVAGQV	100
3	MB3	447	Query_447	IEDB_ID:70903|Rv1926c	20	1	gnl|BL_ORD_ID|3503	97375|MB3000054|9764|10240|-	3503	477	1	41.9726	97	5.47771e-08	1	20	166	225	0	1	20	20	0	20	VSDLKSSTAVIPGYPVAGQV	VSDLKSSTAVIPGYPVAGQV	VSDLKSSTAVIPGYPVAGQV	100
4	MB4	447	Query_447	IEDB_ID:70903|Rv1926c	20	1	gnl|BL_ORD_ID|412	97387|MB5000051|13105|13581|-	412	477	1	41.9726	97	5.47102e-08	1	20	166	225	0	1	20	20	0	20	VSDLKSSTAVIPGYPVAGQV	VSDLKSSTAVIPGYPVAGQV	VSDLKSSTAVIPGYPVAGQV	100
1	MB1	448	Query_448	IEDB_ID:70980|Rv1980c	20	1	gnl|BL_ORD_ID|1018	98912|MB1000028|14705|15388|-	1018	684	1	43.5134	101	4.07228e-08	1	20	520	579	0	1	20	20	0	20	VSIAPNAGLDPVNYQNFAVT	VSIAPNAGLDPVNYQNFAVT	VSIAPNAGLDPVNYQNFAVT	100
2	MB2	448	Query_448	IEDB_ID:70980|Rv1980c	20	1	gnl|BL_ORD_ID|2294	98307|MB2000035|13957|14640|-	2294	684	1	43.5134	101	4.07044e-08	1	20	520	579	0	1	20	20	0	20	VSIAPNAGLDPVNYQNFAVT	VSIAPNAGLDPVNYQNFAVT	VSIAPNAGLDPVNYQNFAVT	100
3	MB3	448	Query_448	IEDB_ID:70980|Rv1980c	20	1	gnl|BL_ORD_ID|3618	97376|MB3000055|13957|14640|-	3618	684	1	43.5134	101	4.05949e-08	1	20	520	579	0	1	20	20	0	20	VSIAPNAGLDPVNYQNFAVT	VSIAPNAGLDPVNYQNFAVT	VSIAPNAGLDPVNYQNFAVT	100
4	MB4	448	Query_448	IEDB_ID:70980|Rv1980c	20	1	gnl|BL_ORD_ID|450	97388|MB5000052|13549|14232|-	450	684	1	43.5134	101	4.05453e-08	1	20	520	579	0	1	20	20	0	20	VSIAPNAGLDPVNYQNFAVT	VSIAPNAGLDPVNYQNFAVT	VSIAPNAGLDPVNYQNFAVT	100
1	MB1	449	Query_449	IEDB_ID:71346|Rv3763	20	1	gnl|BL_ORD_ID|927	98552|MB1000048|253364|253840|+	927	477	1	38.5058	88	1.06511e-06	1	20	181	240	0	1	20	20	0	20	VTGSVVCTTAAGNVNIAIGG	VTGSVVCTTAAGNVNIAIGG	VTGSVVCTTAAGNVNIAIGG	100
2	MB2	449	Query_449	IEDB_ID:71346|Rv3763	20	1	gnl|BL_ORD_ID|207	97951|MB2000058|49457|49933|+	207	477	1	38.5058	88	1.06463e-06	1	20	181	240	0	1	20	20	0	20	VTGSVVCTTAAGNVNIAIGG	VTGSVVCTTAAGNVNIAIGG	VTGSVVCTTAAGNVNIAIGG	100
3	MB3	449	Query_449	IEDB_ID:71346|Rv3763	20	1	gnl|BL_ORD_ID|3110	97006|MB3000093|67818|68294|+	3110	477	1	38.5058	88	1.06176e-06	1	20	181	240	0	1	20	20	0	20	VTGSVVCTTAAGNVNIAIGG	VTGSVVCTTAAGNVNIAIGG	VTGSVVCTTAAGNVNIAIGG	100
4	MB4	449	Query_449	IEDB_ID:71346|Rv3763	20	1	gnl|BL_ORD_ID|2325	97028|MB5000116|86867|87343|+	2325	477	1	38.5058	88	1.06047e-06	1	20	181	240	0	1	20	20	0	20	VTGSVVCTTAAGNVNIAIGG	VTGSVVCTTAAGNVNIAIGG	VTGSVVCTTAAGNVNIAIGG	100
1	MB1	450	Query_450	IEDB_ID:71492|Rv3875	24	1	gnl|BL_ORD_ID|3177	97982|MB1000001|34315|34599|+	3177	285	1	50.8322	120	2.99116e-11	1	24	64	135	0	1	24	24	0	24	VTSIHSLLDEGKQSLTKLAAAWGG	VTSIHSLLDEGKQSLTKLAAAWGG	VTSIHSLLDEGKQSLTKLAAAWGG	100
2	MB2	450	Query_450	IEDB_ID:71492|Rv3875	24	1	gnl|BL_ORD_ID|376	97382|MB2000059|98448|98732|+	376	285	1	50.8322	120	2.9898e-11	1	24	64	135	0	1	24	24	0	24	VTSIHSLLDEGKQSLTKLAAAWGG	VTSIHSLLDEGKQSLTKLAAAWGG	VTSIHSLLDEGKQSLTKLAAAWGG	100
3	MB3	450	Query_450	IEDB_ID:71492|Rv3875	24	1	gnl|BL_ORD_ID|490	96433|MB3000001|33446|33730|+	490	285	1	50.8322	120	2.98176e-11	1	24	64	135	0	1	24	24	0	24	VTSIHSLLDEGKQSLTKLAAAWGG	VTSIHSLLDEGKQSLTKLAAAWGG	VTSIHSLLDEGKQSLTKLAAAWGG	100
4	MB4	450	Query_450	IEDB_ID:71492|Rv3875	24	1	gnl|BL_ORD_ID|1889	96469|MB5000118|33382|33666|+	1889	285	1	50.8322	120	2.97812e-11	1	24	64	135	0	1	24	24	0	24	VTSIHSLLDEGKQSLTKLAAAWGG	VTSIHSLLDEGKQSLTKLAAAWGG	VTSIHSLLDEGKQSLTKLAAAWGG	100
1	MB1	451	Query_451	IEDB_ID:72008|Rv0440	15	1	gnl|BL_ORD_ID|84	97427|MB1000006|101925|103544|+	84	1620	1	33.113	74	0.000277416	1	15	1441	1485	0	1	15	15	0	15	VYEDLLAAGVADPVK	VYEDLLAAGVADPVK	VYEDLLAAGVADPVK	100
2	MB2	451	Query_451	IEDB_ID:72008|Rv0440	15	1	gnl|BL_ORD_ID|1060	96821|MB2000008|95696|97315|+	1060	1620	1	33.113	74	0.000277291	1	15	1441	1485	0	1	15	15	0	15	VYEDLLAAGVADPVK	VYEDLLAAGVADPVK	VYEDLLAAGVADPVK	100
3	MB3	451	Query_451	IEDB_ID:72008|Rv0440	15	1	gnl|BL_ORD_ID|2036	95871|MB3000017|32222|33841|+	2036	1620	1	33.113	74	0.000276545	1	15	1441	1485	0	1	15	15	0	15	VYEDLLAAGVADPVK	VYEDLLAAGVADPVK	VYEDLLAAGVADPVK	100
4	MB4	451	Query_451	IEDB_ID:72008|Rv0440	15	1	gnl|BL_ORD_ID|3313	95918|MB5000005|126988|128607|+	3313	1620	1	33.113	74	0.000276207	1	15	1441	1485	0	1	15	15	0	15	VYEDLLAAGVADPVK	VYEDLLAAGVADPVK	VYEDLLAAGVADPVK	100
1	MB1	452	Query_452	IEDB_ID:72294|Rv3418c	15	1	gnl|BL_ORD_ID|2824	97420|MB1000045|81685|81984|-	2824	300	1	35.039	79	9.33727e-06	1	15	151	195	0	1	15	15	0	15	WDEDGEKRIPLDVAE	WDEDGEKRIPLDVAE	WDEDGEKRIPLDVAE	100
2	MB2	452	Query_452	IEDB_ID:72294|Rv3418c	15	1	gnl|BL_ORD_ID|1971	96814|MB2000053|44156|44455|+	1971	300	1	35.039	79	9.33305e-06	1	15	151	195	0	1	15	15	0	15	WDEDGEKRIPLDVAE	WDEDGEKRIPLDVAE	WDEDGEKRIPLDVAE	100
3	MB3	452	Query_452	IEDB_ID:72294|Rv3418c	15	1	gnl|BL_ORD_ID|53	95864|MB3000087|16486|16785|-	53	300	1	35.039	79	9.30795e-06	1	15	151	195	0	1	15	15	0	15	WDEDGEKRIPLDVAE	WDEDGEKRIPLDVAE	WDEDGEKRIPLDVAE	100
4	MB4	452	Query_452	IEDB_ID:72294|Rv3418c	15	1	gnl|BL_ORD_ID|2422	95911|MB5000110|16496|16795|-	2422	300	1	35.039	79	9.29658e-06	1	15	151	195	0	1	15	15	0	15	WDEDGEKRIPLDVAE	WDEDGEKRIPLDVAE	WDEDGEKRIPLDVAE	100
1	MB1	453	Query_453	IEDB_ID:72312|Rv3804c	20	1	gnl|BL_ORD_ID|649	97177|MB1000049|11383|12396|-	649	1014	1	46.595	109	4.18599e-09	1	20	280	339	0	1	20	20	0	20	WDINTPAFEWYDQSGLSVVM	WDINTPAFEWYDQSGLSVVM	WDINTPAFEWYDQSGLSVVM	100
2	MB2	453	Query_453	IEDB_ID:72312|Rv3804c	20	1	gnl|BL_ORD_ID|301	96570|MB2000059|11374|12387|-	301	1014	1	46.595	109	4.1841e-09	1	20	280	339	0	1	20	20	0	20	WDINTPAFEWYDQSGLSVVM	WDINTPAFEWYDQSGLSVVM	WDINTPAFEWYDQSGLSVVM	100
3	MB3	453	Query_453	IEDB_ID:72312|Rv3804c	20	1	gnl|BL_ORD_ID|3003	95618|MB3000094|11383|12396|-	3003	1014	1	46.595	109	4.17285e-09	1	20	280	339	0	1	20	20	0	20	WDINTPAFEWYDQSGLSVVM	WDINTPAFEWYDQSGLSVVM	WDINTPAFEWYDQSGLSVVM	100
4	MB4	453	Query_453	IEDB_ID:72312|Rv3804c	20	1	gnl|BL_ORD_ID|2365	95666|MB5000117|11383|12396|-	2365	1014	1	46.595	109	4.16775e-09	1	20	280	339	0	1	20	20	0	20	WDINTPAFEWYDQSGLSVVM	WDINTPAFEWYDQSGLSVVM	WDINTPAFEWYDQSGLSVVM	100
1	MB1	454	Query_454	IEDB_ID:72323|Rv1980c	20	1	gnl|BL_ORD_ID|1018	98912|MB1000028|14705|15388|-	1018	684	1	46.595	109	2.3108e-09	1	20	400	459	0	1	20	20	0	20	WDQAYRKPITYDTLWQADTD	WDQAYRKPITYDTLWQADTD	WDQAYRKPITYDTLWQADTD	100
2	MB2	454	Query_454	IEDB_ID:72323|Rv1980c	20	1	gnl|BL_ORD_ID|2294	98307|MB2000035|13957|14640|-	2294	684	1	46.595	109	2.30976e-09	1	20	400	459	0	1	20	20	0	20	WDQAYRKPITYDTLWQADTD	WDQAYRKPITYDTLWQADTD	WDQAYRKPITYDTLWQADTD	100
3	MB3	454	Query_454	IEDB_ID:72323|Rv1980c	20	1	gnl|BL_ORD_ID|3618	97376|MB3000055|13957|14640|-	3618	684	1	46.595	109	2.30355e-09	1	20	400	459	0	1	20	20	0	20	WDQAYRKPITYDTLWQADTD	WDQAYRKPITYDTLWQADTD	WDQAYRKPITYDTLWQADTD	100
4	MB4	454	Query_454	IEDB_ID:72323|Rv1980c	20	1	gnl|BL_ORD_ID|450	97388|MB5000052|13549|14232|-	450	684	1	46.595	109	2.30073e-09	1	20	400	459	0	1	20	20	0	20	WDQAYRKPITYDTLWQADTD	WDQAYRKPITYDTLWQADTD	WDQAYRKPITYDTLWQADTD	100
1	MB1	18	Query_18	IEDB_ID:726|Rv0589	13	1	gnl|BL_ORD_ID|181	96773|MB1000004|3|827|+	181	825	1	28.1054	61	0.00999371	1	13	298	336	0	1	13	13	0	13	ADLVPTATLLDTY	ADLVPTATLLDTY	ADLVPTATLLDTY	100
2	MB1	18	Query_18	IEDB_ID:726|Rv0589	13	2	gnl|BL_ORD_ID|418	269861|MB1000008|63273|64484|+	418	1212	1	28.1054	61	0.0110156	1	13	832	870	0	1	13	13	0	13	ADLVPTATLLDTY	ADLVPTATLLDTY	ADLVPTATLLDTY	100
3	MB2	18	Query_18	IEDB_ID:726|Rv0589	13	1	gnl|BL_ORD_ID|614	318890|MB2000003|1|729|+	614	729	1	27.7202	60	0.00985392	1	13	202	240	0	1	13	13	0	13	ADLVPTATLLDTY	ADLVPTATLLDTY	ADLVPTATLLDTY	100
4	MB2	18	Query_18	IEDB_ID:726|Rv0589	13	2	gnl|BL_ORD_ID|821	268223|MB2000009|78841|80052|+	821	1212	1	28.1054	61	0.0106081	1	13	832	870	0	1	13	13	0	13	ADLVPTATLLDTY	ADLVPTATLLDTY	ADLVPTATLLDTY	100
5	MB3	18	Query_18	IEDB_ID:726|Rv0589	13	1	gnl|BL_ORD_ID|3368	95217|MB3000003|1|888|+	3368	888	1	28.1054	61	0.0100895	1	13	361	399	0	1	13	13	0	13	ADLVPTATLLDTY	ADLVPTATLLDTY	ADLVPTATLLDTY	100
6	MB3	18	Query_18	IEDB_ID:726|Rv0589	13	2	gnl|BL_ORD_ID|2329	263770|MB3000018|79010|80221|+	2329	1212	1	28.1054	61	0.0105796	1	13	832	870	0	1	13	13	0	13	ADLVPTATLLDTY	ADLVPTATLLDTY	ADLVPTATLLDTY	100
7	MB4	18	Query_18	IEDB_ID:726|Rv0589	13	1	gnl|BL_ORD_ID|2992	263798|MB5000007|78949|80160|+	2992	1212	1	28.1054	61	0.0109676	1	13	832	870	0	1	13	13	0	13	ADLVPTATLLDTY	ADLVPTATLLDTY	ADLVPTATLLDTY	100
8	MB4	18	Query_18	IEDB_ID:726|Rv0589	13	2	gnl|BL_ORD_ID|2665	120418|MB5000003|93648|95009|+	2665	1362	1	28.1054	61	0.0115046	1	13	835	873	0	1	13	13	0	13	ADLVPTATLLDTY	ADLVPTATLLDTY	ADLVPTATLLDTY	100
1	MB1	455	Query_455	IEDB_ID:72613|Rv1623c	17	1	gnl|BL_ORD_ID|3357	122827|MB1000021|34664|36118|-	3357	1455	1	42.3578	98	1.55642e-07	1	17	337	387	0	1	17	17	0	17	WIFGWNRLPRLVHLACI	WIFGWNRLPRLVHLACI	WIFGWNRLPRLVHLACI	100
2	MB2	455	Query_455	IEDB_ID:72613|Rv1623c	17	1	gnl|BL_ORD_ID|2625	122038|MB2000029|34724|36178|-	2625	1455	1	42.3578	98	1.55571e-07	1	17	337	387	0	1	17	17	0	17	WIFGWNRLPRLVHLACI	WIFGWNRLPRLVHLACI	WIFGWNRLPRLVHLACI	100
3	MB3	455	Query_455	IEDB_ID:72613|Rv1623c	17	1	gnl|BL_ORD_ID|411	120649|MB3000043|34729|36183|-	411	1455	1	42.3578	98	1.55153e-07	1	17	337	387	0	1	17	17	0	17	WIFGWNRLPRLVHLACI	WIFGWNRLPRLVHLACI	WIFGWNRLPRLVHLACI	100
4	MB4	455	Query_455	IEDB_ID:72613|Rv1623c	17	1	gnl|BL_ORD_ID|789	120647|MB5000039|34664|36118|-	789	1455	1	42.3578	98	1.54963e-07	1	17	337	387	0	1	17	17	0	17	WIFGWNRLPRLVHLACI	WIFGWNRLPRLVHLACI	WIFGWNRLPRLVHLACI	100
1	MB1	457	Query_457	IEDB_ID:72888|Rv3875	23	1	gnl|BL_ORD_ID|3177	97982|MB1000001|34315|34599|+	3177	285	1	48.521	114	1.97877e-10	1	23	16	84	0	1	23	23	0	23	WNFAGIEAAASAIQGNVTSIHSL	WNFAGIEAAASAIQGNVTSIHSL	WNFAGIEAAASAIQGNVTSIHSL	100
2	MB2	457	Query_457	IEDB_ID:72888|Rv3875	23	1	gnl|BL_ORD_ID|376	97382|MB2000059|98448|98732|+	376	285	1	48.521	114	1.97788e-10	1	23	16	84	0	1	23	23	0	23	WNFAGIEAAASAIQGNVTSIHSL	WNFAGIEAAASAIQGNVTSIHSL	WNFAGIEAAASAIQGNVTSIHSL	100
3	MB3	457	Query_457	IEDB_ID:72888|Rv3875	23	1	gnl|BL_ORD_ID|490	96433|MB3000001|33446|33730|+	490	285	1	48.521	114	1.97256e-10	1	23	16	84	0	1	23	23	0	23	WNFAGIEAAASAIQGNVTSIHSL	WNFAGIEAAASAIQGNVTSIHSL	WNFAGIEAAASAIQGNVTSIHSL	100
4	MB4	457	Query_457	IEDB_ID:72888|Rv3875	23	1	gnl|BL_ORD_ID|1889	96469|MB5000118|33382|33666|+	1889	285	1	48.521	114	1.97015e-10	1	23	16	84	0	1	23	23	0	23	WNFAGIEAAASAIQGNVTSIHSL	WNFAGIEAAASAIQGNVTSIHSL	WNFAGIEAAASAIQGNVTSIHSL	100
1	MB1	458	Query_458	IEDB_ID:72965|Rv0129c	9	1	gnl|BL_ORD_ID|3649	97189|MB1000002|51755|52774|-	3649	1020	1	22.3274	46	0.63206	1	9	610	636	0	1	9	9	0	9	WPTLIGLAM	WPTLIGLAM	WPTLIGLAM	100
2	MB2	458	Query_458	IEDB_ID:72965|Rv0129c	9	1	gnl|BL_ORD_ID|3430	96582|MB2000001|51619|52638|-	3430	1020	1	22.3274	46	0.631774	1	9	610	636	0	1	9	9	0	9	WPTLIGLAM	WPTLIGLAM	WPTLIGLAM	100
3	MB3	458	Query_458	IEDB_ID:72965|Rv0129c	9	1	gnl|BL_ORD_ID|3327	95630|MB3000002|51792|52811|-	3327	1020	1	22.3274	46	0.630075	1	9	610	636	0	1	9	9	0	9	WPTLIGLAM	WPTLIGLAM	WPTLIGLAM	100
4	MB4	458	Query_458	IEDB_ID:72965|Rv0129c	9	1	gnl|BL_ORD_ID|2625	95678|MB5000003|51693|52712|-	2625	1020	1	22.3274	46	0.629305	1	9	610	636	0	1	9	9	0	9	WPTLIGLAM	WPTLIGLAM	WPTLIGLAM	100
1	MB1	460	Query_460	IEDB_ID:73069|Rv1623c	17	1	gnl|BL_ORD_ID|3357	122827|MB1000021|34664|36118|-	3357	1455	1	38.5058	88	3.63954e-06	1	17	238	288	0	1	17	17	0	17	WSEYSRFVGDVFGAPLA	WSEYSRFVGDVFGAPLA	WSEYSRFVGDVFGAPLA	100
2	MB2	460	Query_460	IEDB_ID:73069|Rv1623c	17	1	gnl|BL_ORD_ID|2625	122038|MB2000029|34724|36178|-	2625	1455	1	38.5058	88	3.63789e-06	1	17	238	288	0	1	17	17	0	17	WSEYSRFVGDVFGAPLA	WSEYSRFVGDVFGAPLA	WSEYSRFVGDVFGAPLA	100
3	MB3	460	Query_460	IEDB_ID:73069|Rv1623c	17	1	gnl|BL_ORD_ID|411	120649|MB3000043|34729|36183|-	411	1455	1	38.5058	88	3.62811e-06	1	17	238	288	0	1	17	17	0	17	WSEYSRFVGDVFGAPLA	WSEYSRFVGDVFGAPLA	WSEYSRFVGDVFGAPLA	100
4	MB4	460	Query_460	IEDB_ID:73069|Rv1623c	17	1	gnl|BL_ORD_ID|789	120647|MB5000039|34664|36118|-	789	1455	1	38.5058	88	3.62367e-06	1	17	238	288	0	1	17	17	0	17	WSEYSRFVGDVFGAPLA	WSEYSRFVGDVFGAPLA	WSEYSRFVGDVFGAPLA	100
1	MB1	461	Query_461	IEDB_ID:73306|Rv1886c	9	1	gnl|BL_ORD_ID|3795	97185|MB1000025|104706|105680|-	3795	975	1	22.7126	47	0.522647	1	9	298	324	0	1	9	9	0	9	WYYQSGLSI	WYYQSGLSI	WYYQSGLSI	100
2	MB2	461	Query_461	IEDB_ID:73306|Rv1886c	9	1	gnl|BL_ORD_ID|2458	96578|MB2000033|93305|94279|-	2458	975	1	22.7126	47	0.52241	1	9	298	324	0	1	9	9	0	9	WYYQSGLSI	WYYQSGLSI	WYYQSGLSI	100
3	MB3	461	Query_461	IEDB_ID:73306|Rv1886c	9	1	gnl|BL_ORD_ID|3262	95626|MB3000050|88613|89587|-	3262	975	1	22.7126	47	0.521006	1	9	298	324	0	1	9	9	0	9	WYYQSGLSI	WYYQSGLSI	WYYQSGLSI	100
4	MB4	461	Query_461	IEDB_ID:73306|Rv1886c	9	1	gnl|BL_ORD_ID|616	95674|MB5000048|103987|104961|-	616	975	1	22.7126	47	0.520369	1	9	298	324	0	1	9	9	0	9	WYYQSGLSI	WYYQSGLSI	WYYQSGLSI	100
1	MB1	462	Query_462	IEDB_ID:73361|Rv3019c	20	1	gnl|BL_ORD_ID|2745	54082|MB1000037|186046|186336|-	2745	291	1	40.4318	93	1.26974e-07	1	20	64	123	0	1	20	20	0	20	YAGTLQSLGADIASEQAVLS	YAGTLQSLGADIASEQAVLS	YAGTLQSLGADIASEQAVLS	100
2	MB3	462	Query_462	IEDB_ID:73361|Rv3019c	20	1	gnl|BL_ORD_ID|156	53571|MB3000044|456|746|+	156	291	1	40.4318	93	1.26575e-07	1	20	64	123	0	1	20	20	0	20	YAGTLQSLGADIASEQAVLS	YAGTLQSLGADIASEQAVLS	YAGTLQSLGADIASEQAVLS	100
3	MB4	462	Query_462	IEDB_ID:73361|Rv3019c	20	1	gnl|BL_ORD_ID|3806	53661|MB5000092|518|808|-	3806	291	1	40.4318	93	1.2642e-07	1	20	64	123	0	1	20	20	0	20	YAGTLQSLGADIASEQAVLS	YAGTLQSLGADIASEQAVLS	YAGTLQSLGADIASEQAVLS	100
1	MB1	463	Query_463	IEDB_ID:73362|Rv0288	18	1	gnl|BL_ORD_ID|299	97984|MB1000004|153695|153982|+	299	288	1	36.1946	82	3.1958e-06	1	18	61	114	0	1	18	18	0	18	YAGTLQSLGAEIAVEQAA	YAGTLQSLGAEIAVEQAA	YAGTLQSLGAEIAVEQAA	100
2	MB2	463	Query_463	IEDB_ID:73362|Rv0288	18	1	gnl|BL_ORD_ID|732	97384|MB2000003|150996|151283|+	732	288	1	36.1946	82	3.19435e-06	1	18	61	114	0	1	18	18	0	18	YAGTLQSLGAEIAVEQAA	YAGTLQSLGAEIAVEQAA	YAGTLQSLGAEIAVEQAA	100
3	MB3	463	Query_463	IEDB_ID:73362|Rv0288	18	1	gnl|BL_ORD_ID|3668	96435|MB3000006|15591|15878|+	3668	288	1	36.1946	82	3.18576e-06	1	18	61	114	0	1	18	18	0	18	YAGTLQSLGAEIAVEQAA	YAGTLQSLGAEIAVEQAA	YAGTLQSLGAEIAVEQAA	100
4	MB4	463	Query_463	IEDB_ID:73362|Rv0288	18	1	gnl|BL_ORD_ID|3160	96471|MB5000004|12805|13092|+	3160	288	1	36.1946	82	3.18187e-06	1	18	61	114	0	1	18	18	0	18	YAGTLQSLGAEIAVEQAA	YAGTLQSLGAEIAVEQAA	YAGTLQSLGAEIAVEQAA	100
1	MB1	464	Query_464	IEDB_ID:73378|Rv0934	20	1	gnl|BL_ORD_ID|2018	100774|MB1000010|133094|134215|+	2018	1122	1	43.1282	100	9.94255e-08	1	20	946	1005	0	1	20	20	0	20	YAIVNNRQKDAATAQTLQAF	YAIVNNRQKDAATAQTLQAF	YAIVNNRQKDAATAQTLQAF	100
2	MB2	464	Query_464	IEDB_ID:73378|Rv0934	20	1	gnl|BL_ORD_ID|117	100152|MB2000012|132910|134031|+	117	1122	1	43.1282	100	9.93805e-08	1	20	946	1005	0	1	20	20	0	20	YAIVNNRQKDAATAQTLQAF	YAIVNNRQKDAATAQTLQAF	YAIVNNRQKDAATAQTLQAF	100
3	MB3	464	Query_464	IEDB_ID:73378|Rv0934	20	1	gnl|BL_ORD_ID|1744	99109|MB3000026|5230|6351|+	1744	1122	1	43.1282	100	9.91133e-08	1	20	946	1005	0	1	20	20	0	20	YAIVNNRQKDAATAQTLQAF	YAIVNNRQKDAATAQTLQAF	YAIVNNRQKDAATAQTLQAF	100
4	MB4	464	Query_464	IEDB_ID:73378|Rv0934	20	1	gnl|BL_ORD_ID|1655	99199|MB5000012|120451|121572|+	1655	1122	1	43.1282	100	9.89922e-08	1	20	946	1005	0	1	20	20	0	20	YAIVNNRQKDAATAQTLQAF	YAIVNNRQKDAATAQTLQAF	YAIVNNRQKDAATAQTLQAF	100
1	MB1	465	Query_465	IEDB_ID:73524|Rv3497c	17	1	gnl|BL_ORD_ID|2895	122908|MB1000046|29181|30251|-	2895	1071	1	39.2762	90	1.58324e-06	1	17	139	189	0	1	17	17	0	17	YDAYFTDAGGITPGNSV	YDAYFTDAGGITPGNSV	YDAYFTDAGGITPGNSV	100
2	MB2	465	Query_465	IEDB_ID:73524|Rv3497c	17	1	gnl|BL_ORD_ID|522	122120|MB2000059|261119|262189|+	522	1071	1	39.2762	90	1.58252e-06	1	17	139	189	0	1	17	17	0	17	YDAYFTDAGGITPGNSV	YDAYFTDAGGITPGNSV	YDAYFTDAGGITPGNSV	100
3	MB3	465	Query_465	IEDB_ID:73524|Rv3497c	17	1	gnl|BL_ORD_ID|27	120729|MB3000088|29169|30239|-	27	1071	1	39.2762	90	1.57827e-06	1	17	139	189	0	1	17	17	0	17	YDAYFTDAGGITPGNSV	YDAYFTDAGGITPGNSV	YDAYFTDAGGITPGNSV	100
4	MB4	465	Query_465	IEDB_ID:73524|Rv3497c	17	1	gnl|BL_ORD_ID|2492	120727|MB5000112|20645|21715|-	2492	1071	1	39.2762	90	1.57634e-06	1	17	139	189	0	1	17	17	0	17	YDAYFTDAGGITPGNSV	YDAYFTDAGGITPGNSV	YDAYFTDAGGITPGNSV	100
1	MB1	466	Query_466	IEDB_ID:73578|Rv3804c	20	1	gnl|BL_ORD_ID|649	97177|MB1000049|11383|12396|-	649	1014	1	42.3578	98	1.53368e-07	1	20	310	369	0	1	20	20	0	20	YDQSGLSVVMPVGGQSSFYS	YDQSGLSVVMPVGGQSSFYS	YDQSGLSVVMPVGGQSSFYS	100
2	MB2	466	Query_466	IEDB_ID:73578|Rv3804c	20	1	gnl|BL_ORD_ID|301	96570|MB2000059|11374|12387|-	301	1014	1	42.3578	98	1.53299e-07	1	20	310	369	0	1	20	20	0	20	YDQSGLSVVMPVGGQSSFYS	YDQSGLSVVMPVGGQSSFYS	YDQSGLSVVMPVGGQSSFYS	100
3	MB3	466	Query_466	IEDB_ID:73578|Rv3804c	20	1	gnl|BL_ORD_ID|3003	95618|MB3000094|11383|12396|-	3003	1014	1	42.3578	98	1.52887e-07	1	20	310	369	0	1	20	20	0	20	YDQSGLSVVMPVGGQSSFYS	YDQSGLSVVMPVGGQSSFYS	YDQSGLSVVMPVGGQSSFYS	100
4	MB4	466	Query_466	IEDB_ID:73578|Rv3804c	20	1	gnl|BL_ORD_ID|2365	95666|MB5000117|11383|12396|-	2365	1014	1	42.3578	98	1.527e-07	1	20	310	369	0	1	20	20	0	20	YDQSGLSVVMPVGGQSSFYS	YDQSGLSVVMPVGGQSSFYS	YDQSGLSVVMPVGGQSSFYS	100
1	MB1	467	Query_467	IEDB_ID:73593|Rv1980c	20	1	gnl|BL_ORD_ID|1018	98912|MB1000028|14705|15388|-	1018	684	1	45.0542	105	9.71292e-09	1	20	430	489	0	1	20	20	0	20	YDTLWQADTDPLPVVFPIVQ	YDTLWQADTDPLPVVFPIVQ	YDTLWQADTDPLPVVFPIVQ	100
2	MB2	467	Query_467	IEDB_ID:73593|Rv1980c	20	1	gnl|BL_ORD_ID|2294	98307|MB2000035|13957|14640|-	2294	684	1	45.0542	105	9.70852e-09	1	20	430	489	0	1	20	20	0	20	YDTLWQADTDPLPVVFPIVQ	YDTLWQADTDPLPVVFPIVQ	YDTLWQADTDPLPVVFPIVQ	100
3	MB3	467	Query_467	IEDB_ID:73593|Rv1980c	20	1	gnl|BL_ORD_ID|3618	97376|MB3000055|13957|14640|-	3618	684	1	45.0542	105	9.68242e-09	1	20	430	489	0	1	20	20	0	20	YDTLWQADTDPLPVVFPIVQ	YDTLWQADTDPLPVVFPIVQ	YDTLWQADTDPLPVVFPIVQ	100
4	MB4	467	Query_467	IEDB_ID:73593|Rv1980c	20	1	gnl|BL_ORD_ID|450	97388|MB5000052|13549|14232|-	450	684	1	45.0542	105	9.67059e-09	1	20	430	489	0	1	20	20	0	20	YDTLWQADTDPLPVVFPIVQ	YDTLWQADTDPLPVVFPIVQ	YDTLWQADTDPLPVVFPIVQ	100
1	MB1	468	Query_468	IEDB_ID:73690|Rv0440	21	1	gnl|BL_ORD_ID|84	97427|MB1000006|101925|103544|+	84	1620	1	42.743	99	1.75424e-07	1	21	193	255	0	1	21	21	0	21	YEKIGAELVKEVAKKTDDVAG	YEKIGAELVKEVAKKTDDVAG	YEKIGAELVKEVAKKTDDVAG	100
2	MB2	468	Query_468	IEDB_ID:73690|Rv0440	21	1	gnl|BL_ORD_ID|1060	96821|MB2000008|95696|97315|+	1060	1620	1	42.743	99	1.75345e-07	1	21	193	255	0	1	21	21	0	21	YEKIGAELVKEVAKKTDDVAG	YEKIGAELVKEVAKKTDDVAG	YEKIGAELVKEVAKKTDDVAG	100
3	MB3	468	Query_468	IEDB_ID:73690|Rv0440	21	1	gnl|BL_ORD_ID|2036	95871|MB3000017|32222|33841|+	2036	1620	1	42.743	99	1.74873e-07	1	21	193	255	0	1	21	21	0	21	YEKIGAELVKEVAKKTDDVAG	YEKIGAELVKEVAKKTDDVAG	YEKIGAELVKEVAKKTDDVAG	100
4	MB4	468	Query_468	IEDB_ID:73690|Rv0440	21	1	gnl|BL_ORD_ID|3313	95918|MB5000005|126988|128607|+	3313	1620	1	42.743	99	1.7466e-07	1	21	193	255	0	1	21	21	0	21	YEKIGAELVKEVAKKTDDVAG	YEKIGAELVKEVAKKTDDVAG	YEKIGAELVKEVAKKTDDVAG	100
1	MB1	469	Query_469	IEDB_ID:73784|Rv2031c	20	1	gnl|BL_ORD_ID|979	327249|MB1000029|20428|20910|-	979	483	1	43.5134	101	1.74309e-08	1	20	202	261	0	1	20	20	0	20	YEVRAELPGVDPDKDVDIMV	YEVRAELPGVDPDKDVDIMV	YEVRAELPGVDPDKDVDIMV	100
2	MB2	469	Query_469	IEDB_ID:73784|Rv2031c	20	1	gnl|BL_ORD_ID|3571	325150|MB2000036|18303|18785|-	3571	483	1	43.5134	101	1.7423e-08	1	20	202	261	0	1	20	20	0	20	YEVRAELPGVDPDKDVDIMV	YEVRAELPGVDPDKDVDIMV	YEVRAELPGVDPDKDVDIMV	100
3	MB3	469	Query_469	IEDB_ID:73784|Rv2031c	20	1	gnl|BL_ORD_ID|3752	319749|MB3000056|20475|20957|-	3752	483	1	43.5134	101	1.73762e-08	1	20	202	261	0	1	20	20	0	20	YEVRAELPGVDPDKDVDIMV	YEVRAELPGVDPDKDVDIMV	YEVRAELPGVDPDKDVDIMV	100
4	MB4	469	Query_469	IEDB_ID:73784|Rv2031c	20	1	gnl|BL_ORD_ID|385	319980|MB5000053|20428|20910|-	385	483	1	43.5134	101	1.73549e-08	1	20	202	261	0	1	20	20	0	20	YEVRAELPGVDPDKDVDIMV	YEVRAELPGVDPDKDVDIMV	YEVRAELPGVDPDKDVDIMV	100
1	MB1	470	Query_470	IEDB_ID:73964|Rv0440	15	1	gnl|BL_ORD_ID|84	97427|MB1000006|101925|103544|+	84	1620	1	33.8834	76	0.000134284	1	15	601	645	0	1	15	15	0	15	YFVTDPERQEAVLED	YFVTDPERQEAVLED	YFVTDPERQEAVLED	100
2	MB2	470	Query_470	IEDB_ID:73964|Rv0440	15	1	gnl|BL_ORD_ID|1060	96821|MB2000008|95696|97315|+	1060	1620	1	33.8834	76	0.000134224	1	15	601	645	0	1	15	15	0	15	YFVTDPERQEAVLED	YFVTDPERQEAVLED	YFVTDPERQEAVLED	100
3	MB3	470	Query_470	IEDB_ID:73964|Rv0440	15	1	gnl|BL_ORD_ID|2036	95871|MB3000017|32222|33841|+	2036	1620	1	33.8834	76	0.000133863	1	15	601	645	0	1	15	15	0	15	YFVTDPERQEAVLED	YFVTDPERQEAVLED	YFVTDPERQEAVLED	100
4	MB4	470	Query_470	IEDB_ID:73964|Rv0440	15	1	gnl|BL_ORD_ID|3313	95918|MB5000005|126988|128607|+	3313	1620	1	33.8834	76	0.000133699	1	15	601	645	0	1	15	15	0	15	YFVTDPERQEAVLED	YFVTDPERQEAVLED	YFVTDPERQEAVLED	100
1	MB1	75	Query_75	IEDB_ID:7470|Rv0934	18	1	gnl|BL_ORD_ID|2018	100774|MB1000010|133094|134215|+	2018	1122	1	39.6614	91	1.24916e-06	1	18	973	1026	0	1	18	18	0	18	DAATAQTLQAFLHWAITD	DAATAQTLQAFLHWAITD	DAATAQTLQAFLHWAITD	100
2	MB2	75	Query_75	IEDB_ID:7470|Rv0934	18	1	gnl|BL_ORD_ID|117	100152|MB2000012|132910|134031|+	117	1122	1	39.6614	91	1.2486e-06	1	18	973	1026	0	1	18	18	0	18	DAATAQTLQAFLHWAITD	DAATAQTLQAFLHWAITD	DAATAQTLQAFLHWAITD	100
3	MB3	75	Query_75	IEDB_ID:7470|Rv0934	18	1	gnl|BL_ORD_ID|1744	99109|MB3000026|5230|6351|+	1744	1122	1	39.6614	91	1.24524e-06	1	18	973	1026	0	1	18	18	0	18	DAATAQTLQAFLHWAITD	DAATAQTLQAFLHWAITD	DAATAQTLQAFLHWAITD	100
4	MB4	75	Query_75	IEDB_ID:7470|Rv0934	18	1	gnl|BL_ORD_ID|1655	99199|MB5000012|120451|121572|+	1655	1122	1	39.6614	91	1.24372e-06	1	18	973	1026	0	1	18	18	0	18	DAATAQTLQAFLHWAITD	DAATAQTLQAFLHWAITD	DAATAQTLQAFLHWAITD	100
1	MB1	76	Query_76	IEDB_ID:7472|Rv0934	20	1	gnl|BL_ORD_ID|2018	100774|MB1000010|133094|134215|+	2018	1122	1	44.2838	103	3.44691e-08	1	20	973	1032	0	1	20	20	0	20	DAATAQTLQAFLHWAITDGN	DAATAQTLQAFLHWAITDGN	DAATAQTLQAFLHWAITDGN	100
2	MB2	76	Query_76	IEDB_ID:7472|Rv0934	20	1	gnl|BL_ORD_ID|117	100152|MB2000012|132910|134031|+	117	1122	1	44.2838	103	3.44535e-08	1	20	973	1032	0	1	20	20	0	20	DAATAQTLQAFLHWAITDGN	DAATAQTLQAFLHWAITDGN	DAATAQTLQAFLHWAITDGN	100
3	MB3	76	Query_76	IEDB_ID:7472|Rv0934	20	1	gnl|BL_ORD_ID|1744	99109|MB3000026|5230|6351|+	1744	1122	1	44.2838	103	3.43609e-08	1	20	973	1032	0	1	20	20	0	20	DAATAQTLQAFLHWAITDGN	DAATAQTLQAFLHWAITDGN	DAATAQTLQAFLHWAITDGN	100
4	MB4	76	Query_76	IEDB_ID:7472|Rv0934	20	1	gnl|BL_ORD_ID|1655	99199|MB5000012|120451|121572|+	1655	1122	1	44.2838	103	3.43189e-08	1	20	973	1032	0	1	20	20	0	20	DAATAQTLQAFLHWAITDGN	DAATAQTLQAFLHWAITDGN	DAATAQTLQAFLHWAITDGN	100
1	MB1	471	Query_471	IEDB_ID:74768|Rv1886c	9	1	gnl|BL_ORD_ID|3795	97185|MB1000025|104706|105680|-	3795	975	1	22.7126	47	0.513272	1	9	229	255	0	1	9	9	0	9	YLLDGLRAQ	YLLDGLRAQ	YLLDGLRAQ	100
2	MB1	471	Query_471	IEDB_ID:74768|Rv1886c	9	2	gnl|BL_ORD_ID|3649	97189|MB1000002|51755|52774|-	3649	1020	1	21.9422	45	1.02655	1	9	241	267	0	1	9	9	0	9	YLLDGLRAQ	YLLDGLRAQ	YLLDGLRAQ	100
3	MB1	471	Query_471	IEDB_ID:74768|Rv1886c	9	3	gnl|BL_ORD_ID|649	97177|MB1000049|11383|12396|-	649	1014	1	21.557	44	1.05332	1	9	238	264	0	1	9	9	0	9	YLLDGLRAQ	YLLDGLRAQ	YLLDGLRAQ	100
4	MB2	471	Query_471	IEDB_ID:74768|Rv1886c	9	1	gnl|BL_ORD_ID|2458	96578|MB2000033|93305|94279|-	2458	975	1	22.7126	47	0.51304	1	9	229	255	0	1	9	9	0	9	YLLDGLRAQ	YLLDGLRAQ	YLLDGLRAQ	100
5	MB2	471	Query_471	IEDB_ID:74768|Rv1886c	9	2	gnl|BL_ORD_ID|3430	96582|MB2000001|51619|52638|-	3430	1020	1	21.9422	45	1.02609	1	9	241	267	0	1	9	9	0	9	YLLDGLRAQ	YLLDGLRAQ	YLLDGLRAQ	100
6	MB2	471	Query_471	IEDB_ID:74768|Rv1886c	9	3	gnl|BL_ORD_ID|301	96570|MB2000059|11374|12387|-	301	1014	1	21.557	44	1.05284	1	9	238	264	0	1	9	9	0	9	YLLDGLRAQ	YLLDGLRAQ	YLLDGLRAQ	100
7	MB3	471	Query_471	IEDB_ID:74768|Rv1886c	9	1	gnl|BL_ORD_ID|3262	95626|MB3000050|88613|89587|-	3262	975	1	22.7126	47	0.51166	1	9	229	255	0	1	9	9	0	9	YLLDGLRAQ	YLLDGLRAQ	YLLDGLRAQ	100
8	MB3	471	Query_471	IEDB_ID:74768|Rv1886c	9	2	gnl|BL_ORD_ID|3327	95630|MB3000002|51792|52811|-	3327	1020	1	21.9422	45	1.02333	1	9	241	267	0	1	9	9	0	9	YLLDGLRAQ	YLLDGLRAQ	YLLDGLRAQ	100
9	MB3	471	Query_471	IEDB_ID:74768|Rv1886c	9	3	gnl|BL_ORD_ID|3003	95618|MB3000094|11383|12396|-	3003	1014	1	21.557	44	1.05001	1	9	238	264	0	1	9	9	0	9	YLLDGLRAQ	YLLDGLRAQ	YLLDGLRAQ	100
10	MB4	471	Query_471	IEDB_ID:74768|Rv1886c	9	1	gnl|BL_ORD_ID|616	95674|MB5000048|103987|104961|-	616	975	1	22.7126	47	0.511035	1	9	229	255	0	1	9	9	0	9	YLLDGLRAQ	YLLDGLRAQ	YLLDGLRAQ	100
11	MB4	471	Query_471	IEDB_ID:74768|Rv1886c	9	2	gnl|BL_ORD_ID|2625	95678|MB5000003|51693|52712|-	2625	1020	1	21.9422	45	1.02208	1	9	241	267	0	1	9	9	0	9	YLLDGLRAQ	YLLDGLRAQ	YLLDGLRAQ	100
12	MB4	471	Query_471	IEDB_ID:74768|Rv1886c	9	3	gnl|BL_ORD_ID|2365	95666|MB5000117|11383|12396|-	2365	1014	1	21.557	44	1.04873	1	9	238	264	0	1	9	9	0	9	YLLDGLRAQ	YLLDGLRAQ	YLLDGLRAQ	100
1	MB1	472	Query_472	IEDB_ID:74889|Rv1886c	18	1	gnl|BL_ORD_ID|3795	97185|MB1000025|104706|105680|-	3795	975	1	41.2022	95	3.34477e-07	1	18	148	201	0	1	18	18	0	18	YLQVPSPSMGRDIKVQFQ	YLQVPSPSMGRDIKVQFQ	YLQVPSPSMGRDIKVQFQ	100
2	MB1	472	Query_472	IEDB_ID:74889|Rv1886c	18	2	gnl|BL_ORD_ID|649	97177|MB1000049|11383|12396|-	649	1014	1	41.2022	95	3.8103e-07	1	18	157	210	0	1	18	18	0	18	YLQVPSPSMGRDIKVQFQ	YLQVPSPSMGRDIKVQFQ	YLQVPSPSMGRDIKVQFQ	100
3	MB2	472	Query_472	IEDB_ID:74889|Rv1886c	18	1	gnl|BL_ORD_ID|2458	96578|MB2000033|93305|94279|-	2458	975	1	41.2022	95	3.34326e-07	1	18	148	201	0	1	18	18	0	18	YLQVPSPSMGRDIKVQFQ	YLQVPSPSMGRDIKVQFQ	YLQVPSPSMGRDIKVQFQ	100
4	MB2	472	Query_472	IEDB_ID:74889|Rv1886c	18	2	gnl|BL_ORD_ID|301	96570|MB2000059|11374|12387|-	301	1014	1	41.2022	95	3.80858e-07	1	18	157	210	0	1	18	18	0	18	YLQVPSPSMGRDIKVQFQ	YLQVPSPSMGRDIKVQFQ	YLQVPSPSMGRDIKVQFQ	100
5	MB3	472	Query_472	IEDB_ID:74889|Rv1886c	18	1	gnl|BL_ORD_ID|3262	95626|MB3000050|88613|89587|-	3262	975	1	41.2022	95	3.33427e-07	1	18	148	201	0	1	18	18	0	18	YLQVPSPSMGRDIKVQFQ	YLQVPSPSMGRDIKVQFQ	YLQVPSPSMGRDIKVQFQ	100
6	MB3	472	Query_472	IEDB_ID:74889|Rv1886c	18	2	gnl|BL_ORD_ID|3003	95618|MB3000094|11383|12396|-	3003	1014	1	41.2022	95	3.79834e-07	1	18	157	210	0	1	18	18	0	18	YLQVPSPSMGRDIKVQFQ	YLQVPSPSMGRDIKVQFQ	YLQVPSPSMGRDIKVQFQ	100
7	MB4	472	Query_472	IEDB_ID:74889|Rv1886c	18	1	gnl|BL_ORD_ID|616	95674|MB5000048|103987|104961|-	616	975	1	41.2022	95	3.3302e-07	1	18	148	201	0	1	18	18	0	18	YLQVPSPSMGRDIKVQFQ	YLQVPSPSMGRDIKVQFQ	YLQVPSPSMGRDIKVQFQ	100
8	MB4	472	Query_472	IEDB_ID:74889|Rv1886c	18	2	gnl|BL_ORD_ID|2365	95666|MB5000117|11383|12396|-	2365	1014	1	41.2022	95	3.7937e-07	1	18	157	210	0	1	18	18	0	18	YLQVPSPSMGRDIKVQFQ	YLQVPSPSMGRDIKVQFQ	YLQVPSPSMGRDIKVQFQ	100
1	MB1	473	Query_473	IEDB_ID:75152|Rv3418c	15	1	gnl|BL_ORD_ID|2824	97420|MB1000045|81685|81984|-	2824	300	1	33.8834	76	2.44758e-05	1	15	241	285	0	1	15	15	0	15	YNGEEYLILSARDVL	YNGEEYLILSARDVL	YNGEEYLILSARDVL	100
2	MB2	473	Query_473	IEDB_ID:75152|Rv3418c	15	1	gnl|BL_ORD_ID|1971	96814|MB2000053|44156|44455|+	1971	300	1	33.8834	76	2.44647e-05	1	15	241	285	0	1	15	15	0	15	YNGEEYLILSARDVL	YNGEEYLILSARDVL	YNGEEYLILSARDVL	100
3	MB3	473	Query_473	IEDB_ID:75152|Rv3418c	15	1	gnl|BL_ORD_ID|53	95864|MB3000087|16486|16785|-	53	300	1	33.8834	76	2.43989e-05	1	15	241	285	0	1	15	15	0	15	YNGEEYLILSARDVL	YNGEEYLILSARDVL	YNGEEYLILSARDVL	100
4	MB4	473	Query_473	IEDB_ID:75152|Rv3418c	15	1	gnl|BL_ORD_ID|2422	95911|MB5000110|16496|16795|-	2422	300	1	33.8834	76	2.43691e-05	1	15	241	285	0	1	15	15	0	15	YNGEEYLILSARDVL	YNGEEYLILSARDVL	YNGEEYLILSARDVL	100
1	MB1	474	Query_474	IEDB_ID:75153|Rv3418c	20	1	gnl|BL_ORD_ID|2824	97420|MB1000045|81685|81984|-	2824	300	1	41.9726	97	3.02716e-08	1	20	241	300	0	1	20	20	0	20	YNGEEYLILSARDVLAVVSK	YNGEEYLILSARDVLAVVSK	YNGEEYLILSARDVLAVVSK	100
2	MB2	474	Query_474	IEDB_ID:75153|Rv3418c	20	1	gnl|BL_ORD_ID|1971	96814|MB2000053|44156|44455|+	1971	300	1	41.9726	97	3.02579e-08	1	20	241	300	0	1	20	20	0	20	YNGEEYLILSARDVLAVVSK	YNGEEYLILSARDVLAVVSK	YNGEEYLILSARDVLAVVSK	100
3	MB3	474	Query_474	IEDB_ID:75153|Rv3418c	20	1	gnl|BL_ORD_ID|53	95864|MB3000087|16486|16785|-	53	300	1	41.9726	97	3.01766e-08	1	20	241	300	0	1	20	20	0	20	YNGEEYLILSARDVLAVVSK	YNGEEYLILSARDVLAVVSK	YNGEEYLILSARDVLAVVSK	100
4	MB4	474	Query_474	IEDB_ID:75153|Rv3418c	20	1	gnl|BL_ORD_ID|2422	95911|MB5000110|16496|16795|-	2422	300	1	41.9726	97	3.01397e-08	1	20	241	300	0	1	20	20	0	20	YNGEEYLILSARDVLAVVSK	YNGEEYLILSARDVLAVVSK	YNGEEYLILSARDVLAVVSK	100
1	MB1	475	Query_475	IEDB_ID:75172|Rv1980c	20	1	gnl|BL_ORD_ID|1018	98912|MB1000028|14705|15388|-	1018	684	1	42.743	99	5.97943e-08	1	20	148	207	0	1	20	20	0	20	YNINISLPSYYPDQKSLENY	YNINISLPSYYPDQKSLENY	YNINISLPSYYPDQKSLENY	100
2	MB2	475	Query_475	IEDB_ID:75172|Rv1980c	20	1	gnl|BL_ORD_ID|2294	98307|MB2000035|13957|14640|-	2294	684	1	42.743	99	5.97673e-08	1	20	148	207	0	1	20	20	0	20	YNINISLPSYYPDQKSLENY	YNINISLPSYYPDQKSLENY	YNINISLPSYYPDQKSLENY	100
3	MB3	475	Query_475	IEDB_ID:75172|Rv1980c	20	1	gnl|BL_ORD_ID|3618	97376|MB3000055|13957|14640|-	3618	684	1	42.743	99	5.96066e-08	1	20	148	207	0	1	20	20	0	20	YNINISLPSYYPDQKSLENY	YNINISLPSYYPDQKSLENY	YNINISLPSYYPDQKSLENY	100
4	MB4	475	Query_475	IEDB_ID:75172|Rv1980c	20	1	gnl|BL_ORD_ID|450	97388|MB5000052|13549|14232|-	450	684	1	42.743	99	5.95337e-08	1	20	148	207	0	1	20	20	0	20	YNINISLPSYYPDQKSLENY	YNINISLPSYYPDQKSLENY	YNINISLPSYYPDQKSLENY	100
1	MB1	77	Query_77	IEDB_ID:7530|Rv1793	15	1	gnl|BL_ORD_ID|3698	97998|MB1000025|205|486|+	3698	282	1	31.9574	71	9.47538e-05	1	15	31	75	0	1	15	15	0	15	DAHGAMIRAQAASLE	DAHGAMIRAQAASLE	DAHGAMIRAQAASLE	100
2	MB2	77	Query_77	IEDB_ID:7530|Rv1793	15	1	gnl|BL_ORD_ID|2363	97397|MB2000032|32047|32328|+	2363	282	1	31.9574	71	9.47109e-05	1	15	31	75	0	1	15	15	0	15	DAHGAMIRAQAASLE	DAHGAMIRAQAASLE	DAHGAMIRAQAASLE	100
3	MB3	77	Query_77	IEDB_ID:7530|Rv1793	15	1	gnl|BL_ORD_ID|3804	96447|MB3000048|3861|4142|+	3804	282	1	31.9574	71	9.44562e-05	1	15	31	75	0	1	15	15	0	15	DAHGAMIRAQAASLE	DAHGAMIRAQAASLE	DAHGAMIRAQAASLE	100
4	MB4	77	Query_77	IEDB_ID:7530|Rv1793	15	1	gnl|BL_ORD_ID|491	96479|MB5000047|157|420|+	491	264	1	31.9574	71	9.8944e-05	1	15	31	75	0	1	15	15	0	15	DAHGAMIRAQAASLE	DAHGAMIRAQAASLE	DAHGAMIRAQAASLE	100
1	MB1	476	Query_476	IEDB_ID:75495|Rv3875	20	1	gnl|BL_ORD_ID|3177	97982|MB1000001|34315|34599|+	3177	285	1	44.2838	103	5.95315e-09	1	20	151	210	0	1	20	20	0	20	YQGVQQKWDATATELNNALQ	YQGVQQKWDATATELNNALQ	YQGVQQKWDATATELNNALQ	100
2	MB2	476	Query_476	IEDB_ID:75495|Rv3875	20	1	gnl|BL_ORD_ID|376	97382|MB2000059|98448|98732|+	376	285	1	44.2838	103	5.95046e-09	1	20	151	210	0	1	20	20	0	20	YQGVQQKWDATATELNNALQ	YQGVQQKWDATATELNNALQ	YQGVQQKWDATATELNNALQ	100
3	MB3	476	Query_476	IEDB_ID:75495|Rv3875	20	1	gnl|BL_ORD_ID|490	96433|MB3000001|33446|33730|+	490	285	1	44.2838	103	5.93446e-09	1	20	151	210	0	1	20	20	0	20	YQGVQQKWDATATELNNALQ	YQGVQQKWDATATELNNALQ	YQGVQQKWDATATELNNALQ	100
4	MB4	476	Query_476	IEDB_ID:75495|Rv3875	20	1	gnl|BL_ORD_ID|1889	96469|MB5000118|33382|33666|+	1889	285	1	44.2838	103	5.92721e-09	1	20	151	210	0	1	20	20	0	20	YQGVQQKWDATATELNNALQ	YQGVQQKWDATATELNNALQ	YQGVQQKWDATATELNNALQ	100
1	MB1	477	Query_477	IEDB_ID:75496|Rv3019c	20	1	gnl|BL_ORD_ID|2745	54082|MB1000037|186046|186336|-	2745	291	1	45.4394	106	2.26747e-09	1	20	154	213	0	1	20	20	0	20	YQGWQTQWNQALEDLVRAYQ	YQGWQTQWNQALEDLVRAYQ	YQGWQTQWNQALEDLVRAYQ	100
2	MB3	477	Query_477	IEDB_ID:75496|Rv3019c	20	1	gnl|BL_ORD_ID|156	53571|MB3000044|456|746|+	156	291	1	45.4394	106	2.26034e-09	1	20	154	213	0	1	20	20	0	20	YQGWQTQWNQALEDLVRAYQ	YQGWQTQWNQALEDLVRAYQ	YQGWQTQWNQALEDLVRAYQ	100
3	MB4	477	Query_477	IEDB_ID:75496|Rv3019c	20	1	gnl|BL_ORD_ID|3806	53661|MB5000092|518|808|-	3806	291	1	45.4394	106	2.25758e-09	1	20	154	213	0	1	20	20	0	20	YQGWQTQWNQALEDLVRAYQ	YQGWQTQWNQALEDLVRAYQ	YQGWQTQWNQALEDLVRAYQ	100
1	MB1	478	Query_478	IEDB_ID:75786|Rv3418c	15	1	gnl|BL_ORD_ID|2824	97420|MB1000045|81685|81984|-	2824	300	1	33.8834	76	2.49812e-05	1	15	211	255	0	1	15	15	0	15	YSKYGGTEIKYNGEE	YSKYGGTEIKYNGEE	YSKYGGTEIKYNGEE	100
2	MB2	478	Query_478	IEDB_ID:75786|Rv3418c	15	1	gnl|BL_ORD_ID|1971	96814|MB2000053|44156|44455|+	1971	300	1	33.8834	76	2.49699e-05	1	15	211	255	0	1	15	15	0	15	YSKYGGTEIKYNGEE	YSKYGGTEIKYNGEE	YSKYGGTEIKYNGEE	100
3	MB3	478	Query_478	IEDB_ID:75786|Rv3418c	15	1	gnl|BL_ORD_ID|53	95864|MB3000087|16486|16785|-	53	300	1	33.8834	76	2.49028e-05	1	15	211	255	0	1	15	15	0	15	YSKYGGTEIKYNGEE	YSKYGGTEIKYNGEE	YSKYGGTEIKYNGEE	100
4	MB4	478	Query_478	IEDB_ID:75786|Rv3418c	15	1	gnl|BL_ORD_ID|2422	95911|MB5000110|16496|16795|-	2422	300	1	33.8834	76	2.48723e-05	1	15	211	255	0	1	15	15	0	15	YSKYGGTEIKYNGEE	YSKYGGTEIKYNGEE	YSKYGGTEIKYNGEE	100
1	MB1	79	Query_79	IEDB_ID:7703|Rv3017c	20	1	gnl|BL_ORD_ID|2742	276162|MB1000037|184363|184725|-	2742	363	1	47.3654	111	4.20587e-10	1	20	274	333	0	1	20	20	0	20	DCGTIRVGSFRGRWLDPRHA	DCGTIRVGSFRGRWLDPRHA	DCGTIRVGSFRGRWLDPRHA	100
2	MB2	79	Query_79	IEDB_ID:7703|Rv3017c	20	1	gnl|BL_ORD_ID|1292	274464|MB2000048|101083|101445|-	1292	363	1	47.3654	111	4.20397e-10	1	20	274	333	0	1	20	20	0	20	DCGTIRVGSFRGRWLDPRHA	DCGTIRVGSFRGRWLDPRHA	DCGTIRVGSFRGRWLDPRHA	100
3	MB3	79	Query_79	IEDB_ID:7703|Rv3017c	20	1	gnl|BL_ORD_ID|160	269902|MB3000044|2838|3200|+	160	363	1	47.3654	111	4.19267e-10	1	20	274	333	0	1	20	20	0	20	DCGTIRVGSFRGRWLDPRHA	DCGTIRVGSFRGRWLDPRHA	DCGTIRVGSFRGRWLDPRHA	100
4	MB4	79	Query_79	IEDB_ID:7703|Rv3017c	20	1	gnl|BL_ORD_ID|3834	269929|MB5000090|25375|25737|-	3834	363	1	47.3654	111	4.18754e-10	1	20	274	333	0	1	20	20	0	20	DCGTIRVGSFRGRWLDPRHA	DCGTIRVGSFRGRWLDPRHA	DCGTIRVGSFRGRWLDPRHA	100
1	MB1	80	Query_80	IEDB_ID:7799|Rv2031c	20	1	gnl|BL_ORD_ID|979	327249|MB1000029|20428|20910|-	979	483	1	41.2022	95	1.08128e-07	1	20	382	441	0	1	20	20	0	20	DDIKATYDKGILTVSVAVSE	DDIKATYDKGILTVSVAVSE	DDIKATYDKGILTVSVAVSE	100
2	MB2	80	Query_80	IEDB_ID:7799|Rv2031c	20	1	gnl|BL_ORD_ID|3571	325150|MB2000036|18303|18785|-	3571	483	1	41.2022	95	1.08079e-07	1	20	382	441	0	1	20	20	0	20	DDIKATYDKGILTVSVAVSE	DDIKATYDKGILTVSVAVSE	DDIKATYDKGILTVSVAVSE	100
3	MB3	80	Query_80	IEDB_ID:7799|Rv2031c	20	1	gnl|BL_ORD_ID|3752	319749|MB3000056|20475|20957|-	3752	483	1	41.2022	95	1.07788e-07	1	20	382	441	0	1	20	20	0	20	DDIKATYDKGILTVSVAVSE	DDIKATYDKGILTVSVAVSE	DDIKATYDKGILTVSVAVSE	100
4	MB4	80	Query_80	IEDB_ID:7799|Rv2031c	20	1	gnl|BL_ORD_ID|385	319980|MB5000053|20428|20910|-	385	483	1	41.2022	95	1.07656e-07	1	20	382	441	0	1	20	20	0	20	DDIKATYDKGILTVSVAVSE	DDIKATYDKGILTVSVAVSE	DDIKATYDKGILTVSVAVSE	100
1	MB1	479	Query_479	IEDB_ID:78960|Rv0440	14	1	gnl|BL_ORD_ID|84	97427|MB1000006|101925|103544|+	84	1620	1	27.7202	60	0.0167497	1	14	196	237	0	1	14	14	0	14	EKIGAELVKEVAKK	EKIGAELVKEVAKK	EKIGAELVKEVAKK	100
2	MB2	479	Query_479	IEDB_ID:78960|Rv0440	14	1	gnl|BL_ORD_ID|1060	96821|MB2000008|95696|97315|+	1060	1620	1	27.7202	60	0.0167422	1	14	196	237	0	1	14	14	0	14	EKIGAELVKEVAKK	EKIGAELVKEVAKK	EKIGAELVKEVAKK	100
3	MB3	479	Query_479	IEDB_ID:78960|Rv0440	14	1	gnl|BL_ORD_ID|2036	95871|MB3000017|32222|33841|+	2036	1620	1	27.7202	60	0.0166971	1	14	196	237	0	1	14	14	0	14	EKIGAELVKEVAKK	EKIGAELVKEVAKK	EKIGAELVKEVAKK	100
4	MB4	479	Query_479	IEDB_ID:78960|Rv0440	14	1	gnl|BL_ORD_ID|3313	95918|MB5000005|126988|128607|+	3313	1620	1	27.7202	60	0.0166767	1	14	196	237	0	1	14	14	0	14	EKIGAELVKEVAKK	EKIGAELVKEVAKK	EKIGAELVKEVAKK	100
1	MB1	480	Query_480	IEDB_ID:78980|Rv0440	17	1	gnl|BL_ORD_ID|84	97427|MB1000006|101925|103544|+	84	1620	1	34.6538	78	8.58779e-05	1	17	340	390	0	1	17	17	0	17	GLKRGIEKAVEKVTETL	GLKRGIEKAVEKVTETL	GLKRGIEKAVEKVTETL	100
2	MB2	480	Query_480	IEDB_ID:78980|Rv0440	17	1	gnl|BL_ORD_ID|1060	96821|MB2000008|95696|97315|+	1060	1620	1	34.6538	78	8.5839e-05	1	17	340	390	0	1	17	17	0	17	GLKRGIEKAVEKVTETL	GLKRGIEKAVEKVTETL	GLKRGIEKAVEKVTETL	100
3	MB3	480	Query_480	IEDB_ID:78980|Rv0440	17	1	gnl|BL_ORD_ID|2036	95871|MB3000017|32222|33841|+	2036	1620	1	34.6538	78	8.56082e-05	1	17	340	390	0	1	17	17	0	17	GLKRGIEKAVEKVTETL	GLKRGIEKAVEKVTETL	GLKRGIEKAVEKVTETL	100
4	MB4	480	Query_480	IEDB_ID:78980|Rv0440	17	1	gnl|BL_ORD_ID|3313	95918|MB5000005|126988|128607|+	3313	1620	1	34.6538	78	8.55036e-05	1	17	340	390	0	1	17	17	0	17	GLKRGIEKAVEKVTETL	GLKRGIEKAVEKVTETL	GLKRGIEKAVEKVTETL	100
1	MB1	481	Query_481	IEDB_ID:78996|Rv0440	15	1	gnl|BL_ORD_ID|84	97427|MB1000006|101925|103544|+	84	1620	1	31.187	69	0.00105186	1	15	1180	1224	0	1	15	15	0	15	IEDAVRNAKAAVEEG	IEDAVRNAKAAVEEG	IEDAVRNAKAAVEEG	100
2	MB2	481	Query_481	IEDB_ID:78996|Rv0440	15	1	gnl|BL_ORD_ID|1060	96821|MB2000008|95696|97315|+	1060	1620	1	31.187	69	0.00105138	1	15	1180	1224	0	1	15	15	0	15	IEDAVRNAKAAVEEG	IEDAVRNAKAAVEEG	IEDAVRNAKAAVEEG	100
3	MB3	481	Query_481	IEDB_ID:78996|Rv0440	15	1	gnl|BL_ORD_ID|2036	95871|MB3000017|32222|33841|+	2036	1620	1	31.187	69	0.00104856	1	15	1180	1224	0	1	15	15	0	15	IEDAVRNAKAAVEEG	IEDAVRNAKAAVEEG	IEDAVRNAKAAVEEG	100
4	MB4	481	Query_481	IEDB_ID:78996|Rv0440	15	1	gnl|BL_ORD_ID|3313	95918|MB5000005|126988|128607|+	3313	1620	1	31.187	69	0.00104728	1	15	1180	1224	0	1	15	15	0	15	IEDAVRNAKAAVEEG	IEDAVRNAKAAVEEG	IEDAVRNAKAAVEEG	100
1	MB1	482	Query_482	IEDB_ID:79000|Rv0440	15	1	gnl|BL_ORD_ID|84	97427|MB1000006|101925|103544|+	84	1620	1	31.9574	71	0.000566652	1	15	1576	1620	0	1	15	15	0	15	KASVPGGGDMGGMDF	KASVPGGGDMGGMDF	KASVPGGGDMGGMDF	100
2	MB2	482	Query_482	IEDB_ID:79000|Rv0440	15	1	gnl|BL_ORD_ID|1060	96821|MB2000008|95696|97315|+	1060	1620	1	31.9574	71	0.000566396	1	15	1576	1620	0	1	15	15	0	15	KASVPGGGDMGGMDF	KASVPGGGDMGGMDF	KASVPGGGDMGGMDF	100
3	MB3	482	Query_482	IEDB_ID:79000|Rv0440	15	1	gnl|BL_ORD_ID|2036	95871|MB3000017|32222|33841|+	2036	1620	1	31.9574	71	0.000564872	1	15	1576	1620	0	1	15	15	0	15	KASVPGGGDMGGMDF	KASVPGGGDMGGMDF	KASVPGGGDMGGMDF	100
4	MB4	482	Query_482	IEDB_ID:79000|Rv0440	15	1	gnl|BL_ORD_ID|3313	95918|MB5000005|126988|128607|+	3313	1620	1	31.9574	71	0.000564182	1	15	1576	1620	0	1	15	15	0	15	KASVPGGGDMGGMDF	KASVPGGGDMGGMDF	KASVPGGGDMGGMDF	100
1	MB1	483	Query_483	IEDB_ID:79056|Rv0440	19	1	gnl|BL_ORD_ID|84	97427|MB1000006|101925|103544|+	84	1620	1	40.4318	93	8.2121e-07	1	19	460	516	0	1	19	19	0	19	QSIGDLIAEAMDKVGNEGV	QSIGDLIAEAMDKVGNEGV	QSIGDLIAEAMDKVGNEGV	100
2	MB2	483	Query_483	IEDB_ID:79056|Rv0440	19	1	gnl|BL_ORD_ID|1060	96821|MB2000008|95696|97315|+	1060	1620	1	40.4318	93	8.20838e-07	1	19	460	516	0	1	19	19	0	19	QSIGDLIAEAMDKVGNEGV	QSIGDLIAEAMDKVGNEGV	QSIGDLIAEAMDKVGNEGV	100
3	MB3	483	Query_483	IEDB_ID:79056|Rv0440	19	1	gnl|BL_ORD_ID|2036	95871|MB3000017|32222|33841|+	2036	1620	1	40.4318	93	8.18631e-07	1	19	460	516	0	1	19	19	0	19	QSIGDLIAEAMDKVGNEGV	QSIGDLIAEAMDKVGNEGV	QSIGDLIAEAMDKVGNEGV	100
4	MB4	483	Query_483	IEDB_ID:79056|Rv0440	19	1	gnl|BL_ORD_ID|3313	95918|MB5000005|126988|128607|+	3313	1620	1	40.4318	93	8.17631e-07	1	19	460	516	0	1	19	19	0	19	QSIGDLIAEAMDKVGNEGV	QSIGDLIAEAMDKVGNEGV	QSIGDLIAEAMDKVGNEGV	100
1	MB1	484	Query_484	IEDB_ID:79110|Rv0440	15	1	gnl|BL_ORD_ID|84	97427|MB1000006|101925|103544|+	84	1620	1	30.8018	68	0.0013926	1	15	1480	1524	0	1	15	15	0	15	VKVTRSALQNAASIA	VKVTRSALQNAASIA	VKVTRSALQNAASIA	100
2	MB2	484	Query_484	IEDB_ID:79110|Rv0440	15	1	gnl|BL_ORD_ID|1060	96821|MB2000008|95696|97315|+	1060	1620	1	30.8018	68	0.00139197	1	15	1480	1524	0	1	15	15	0	15	VKVTRSALQNAASIA	VKVTRSALQNAASIA	VKVTRSALQNAASIA	100
3	MB3	484	Query_484	IEDB_ID:79110|Rv0440	15	1	gnl|BL_ORD_ID|2036	95871|MB3000017|32222|33841|+	2036	1620	1	30.8018	68	0.00138823	1	15	1480	1524	0	1	15	15	0	15	VKVTRSALQNAASIA	VKVTRSALQNAASIA	VKVTRSALQNAASIA	100
4	MB4	484	Query_484	IEDB_ID:79110|Rv0440	15	1	gnl|BL_ORD_ID|3313	95918|MB5000005|126988|128607|+	3313	1620	1	30.8018	68	0.00138653	1	15	1480	1524	0	1	15	15	0	15	VKVTRSALQNAASIA	VKVTRSALQNAASIA	VKVTRSALQNAASIA	100
1	MB1	485	Query_485	IEDB_ID:80451|Rv3875	19	1	gnl|BL_ORD_ID|3177	97982|MB1000001|34315|34599|+	3177	285	1	39.2762	90	3.38801e-07	1	19	217	273	0	1	19	19	0	19	ARTISEAGQAMASTEGNVT	ARTISEAGQAMASTEGNVT	ARTISEAGQAMASTEGNVT	100
2	MB2	485	Query_485	IEDB_ID:80451|Rv3875	19	1	gnl|BL_ORD_ID|376	97382|MB2000059|98448|98732|+	376	285	1	39.2762	90	3.38648e-07	1	19	217	273	0	1	19	19	0	19	ARTISEAGQAMASTEGNVT	ARTISEAGQAMASTEGNVT	ARTISEAGQAMASTEGNVT	100
3	MB3	485	Query_485	IEDB_ID:80451|Rv3875	19	1	gnl|BL_ORD_ID|490	96433|MB3000001|33446|33730|+	490	285	1	39.2762	90	3.37737e-07	1	19	217	273	0	1	19	19	0	19	ARTISEAGQAMASTEGNVT	ARTISEAGQAMASTEGNVT	ARTISEAGQAMASTEGNVT	100
4	MB4	485	Query_485	IEDB_ID:80451|Rv3875	19	1	gnl|BL_ORD_ID|1889	96469|MB5000118|33382|33666|+	1889	285	1	39.2762	90	3.37324e-07	1	19	217	273	0	1	19	19	0	19	ARTISEAGQAMASTEGNVT	ARTISEAGQAMASTEGNVT	ARTISEAGQAMASTEGNVT	100
1	MB1	82	Query_82	IEDB_ID:8300|Rv0200	17	1	gnl|BL_ORD_ID|212	122398|MB1000004|38142|38828|+	212	687	1	39.6614	91	7.77835e-07	1	17	304	354	0	1	17	17	0	17	DFNRDSREVVHLATGMA	DFNRDSREVVHLATGMA	DFNRDSREVVHLATGMA	100
2	MB2	82	Query_82	IEDB_ID:8300|Rv0200	17	1	gnl|BL_ORD_ID|645	121612|MB2000003|38043|38729|+	645	687	1	39.6614	91	7.77483e-07	1	17	304	354	0	1	17	17	0	17	DFNRDSREVVHLATGMA	DFNRDSREVVHLATGMA	DFNRDSREVVHLATGMA	100
3	MB3	82	Query_82	IEDB_ID:8300|Rv0200	17	1	gnl|BL_ORD_ID|3399	120226|MB3000003|38202|38888|+	3399	687	1	39.6614	91	7.75392e-07	1	17	304	354	0	1	17	17	0	17	DFNRDSREVVHLATGMA	DFNRDSREVVHLATGMA	DFNRDSREVVHLATGMA	100
4	MB4	82	Query_82	IEDB_ID:8300|Rv0200	17	1	gnl|BL_ORD_ID|2696	120225|MB5000003|132324|133010|+	2696	687	1	39.6614	91	7.74445e-07	1	17	304	354	0	1	17	17	0	17	DFNRDSREVVHLATGMA	DFNRDSREVVHLATGMA	DFNRDSREVVHLATGMA	100
1	MB1	83	Query_83	IEDB_ID:8411|Rv2945c	25	1	gnl|BL_ORD_ID|2667	218830|MB1000037|98259|98998|-	2667	740	1	50.8322	120	9.44179e-11	1	25	496	570	0	1	25	25	0	25	DGISTTKITGTIPASSVKMLDPGAK	DGISTTKITGTIPASSVKMLDPGAK	DGISTTKITGTIPASSVKMLDPGAK	100
2	MB2	83	Query_83	IEDB_ID:8411|Rv2945c	25	1	gnl|BL_ORD_ID|1217	217538|MB2000048|15209|15948|-	1217	740	1	50.8322	120	9.43752e-11	1	25	496	570	0	1	25	25	0	25	DGISTTKITGTIPASSVKMLDPGAK	DGISTTKITGTIPASSVKMLDPGAK	DGISTTKITGTIPASSVKMLDPGAK	100
3	MB3	83	Query_83	IEDB_ID:8411|Rv2945c	25	1	gnl|BL_ORD_ID|1238	214391|MB3000072|5818|6557|-	1238	740	1	50.8322	120	9.41214e-11	1	25	496	570	0	1	25	25	0	25	DGISTTKITGTIPASSVKMLDPGAK	DGISTTKITGTIPASSVKMLDPGAK	DGISTTKITGTIPASSVKMLDPGAK	100
4	MB4	83	Query_83	IEDB_ID:8411|Rv2945c	25	1	gnl|BL_ORD_ID|2873	214269|MB5000087|37241|37980|-	2873	740	1	50.8322	120	9.40064e-11	1	25	496	570	0	1	25	25	0	25	DGISTTKITGTIPASSVKMLDPGAK	DGISTTKITGTIPASSVKMLDPGAK	DGISTTKITGTIPASSVKMLDPGAK	100
1	MB1	84	Query_84	IEDB_ID:8464|Rv3763	20	1	gnl|BL_ORD_ID|927	98552|MB1000048|253364|253840|+	927	477	1	42.743	99	2.49471e-08	1	20	271	330	0	1	20	20	0	20	DGNPPEVKSVGLGNVNGVTL	DGNPPEVKSVGLGNVNGVTL	DGNPPEVKSVGLGNVNGVTL	100
2	MB2	84	Query_84	IEDB_ID:8464|Rv3763	20	1	gnl|BL_ORD_ID|207	97951|MB2000058|49457|49933|+	207	477	1	42.743	99	2.49358e-08	1	20	271	330	0	1	20	20	0	20	DGNPPEVKSVGLGNVNGVTL	DGNPPEVKSVGLGNVNGVTL	DGNPPEVKSVGLGNVNGVTL	100
3	MB3	84	Query_84	IEDB_ID:8464|Rv3763	20	1	gnl|BL_ORD_ID|3110	97006|MB3000093|67818|68294|+	3110	477	1	42.743	99	2.48687e-08	1	20	271	330	0	1	20	20	0	20	DGNPPEVKSVGLGNVNGVTL	DGNPPEVKSVGLGNVNGVTL	DGNPPEVKSVGLGNVNGVTL	100
4	MB4	84	Query_84	IEDB_ID:8464|Rv3763	20	1	gnl|BL_ORD_ID|2325	97028|MB5000116|86867|87343|+	2325	477	1	42.743	99	2.48383e-08	1	20	271	330	0	1	20	20	0	20	DGNPPEVKSVGLGNVNGVTL	DGNPPEVKSVGLGNVNGVTL	DGNPPEVKSVGLGNVNGVTL	100
1	MB1	488	Query_488	IEDB_ID:85043|Rv3874	19	1	gnl|BL_ORD_ID|3176	97983|MB1000001|33980|34279|+	3176	300	1	42.3578	98	2.84709e-08	1	19	205	261	0	1	19	19	0	19	LDEISTNIRQAGVQYSRAD	LDEISTNIRQAGVQYSRAD	LDEISTNIRQAGVQYSRAD	100
2	MB2	488	Query_488	IEDB_ID:85043|Rv3874	19	1	gnl|BL_ORD_ID|375	97383|MB2000059|98113|98412|+	375	300	1	42.3578	98	2.84581e-08	1	19	205	261	0	1	19	19	0	19	LDEISTNIRQAGVQYSRAD	LDEISTNIRQAGVQYSRAD	LDEISTNIRQAGVQYSRAD	100
3	MB3	488	Query_488	IEDB_ID:85043|Rv3874	19	1	gnl|BL_ORD_ID|489	96434|MB3000001|33111|33410|+	489	300	1	42.3578	98	2.83815e-08	1	19	205	261	0	1	19	19	0	19	LDEISTNIRQAGVQYSRAD	LDEISTNIRQAGVQYSRAD	LDEISTNIRQAGVQYSRAD	100
4	MB4	488	Query_488	IEDB_ID:85043|Rv3874	19	1	gnl|BL_ORD_ID|1888	96470|MB5000118|33047|33346|+	1888	300	1	42.3578	98	2.83469e-08	1	19	205	261	0	1	19	19	0	19	LDEISTNIRQAGVQYSRAD	LDEISTNIRQAGVQYSRAD	LDEISTNIRQAGVQYSRAD	100
1	MB1	489	Query_489	IEDB_ID:85635|Rv3875	19	1	gnl|BL_ORD_ID|3177	97982|MB1000001|34315|34599|+	3177	285	1	39.6614	91	2.13969e-07	1	19	193	249	0	1	19	19	0	19	LNNALQNLARTISEAGQAM	LNNALQNLARTISEAGQAM	LNNALQNLARTISEAGQAM	100
2	MB2	489	Query_489	IEDB_ID:85635|Rv3875	19	1	gnl|BL_ORD_ID|376	97382|MB2000059|98448|98732|+	376	285	1	39.6614	91	2.13872e-07	1	19	193	249	0	1	19	19	0	19	LNNALQNLARTISEAGQAM	LNNALQNLARTISEAGQAM	LNNALQNLARTISEAGQAM	100
3	MB3	489	Query_489	IEDB_ID:85635|Rv3875	19	1	gnl|BL_ORD_ID|490	96433|MB3000001|33446|33730|+	490	285	1	39.6614	91	2.13297e-07	1	19	193	249	0	1	19	19	0	19	LNNALQNLARTISEAGQAM	LNNALQNLARTISEAGQAM	LNNALQNLARTISEAGQAM	100
4	MB4	489	Query_489	IEDB_ID:85635|Rv3875	19	1	gnl|BL_ORD_ID|1889	96469|MB5000118|33382|33666|+	1889	285	1	39.6614	91	2.13037e-07	1	19	193	249	0	1	19	19	0	19	LNNALQNLARTISEAGQAM	LNNALQNLARTISEAGQAM	LNNALQNLARTISEAGQAM	100
1	MB1	490	Query_490	IEDB_ID:85735|Rv3875	23	1	gnl|BL_ORD_ID|3177	97982|MB1000001|34315|34599|+	3177	285	1	47.3654	111	5.00764e-10	1	23	205	273	0	1	23	23	0	23	LQNLARTISEAGQAMASTEGNVT	LQNLARTISEAGQAMASTEGNVT	LQNLARTISEAGQAMASTEGNVT	100
2	MB2	490	Query_490	IEDB_ID:85735|Rv3875	23	1	gnl|BL_ORD_ID|376	97382|MB2000059|98448|98732|+	376	285	1	47.3654	111	5.00537e-10	1	23	205	273	0	1	23	23	0	23	LQNLARTISEAGQAMASTEGNVT	LQNLARTISEAGQAMASTEGNVT	LQNLARTISEAGQAMASTEGNVT	100
3	MB3	490	Query_490	IEDB_ID:85735|Rv3875	23	1	gnl|BL_ORD_ID|490	96433|MB3000001|33446|33730|+	490	285	1	47.3654	111	4.99191e-10	1	23	205	273	0	1	23	23	0	23	LQNLARTISEAGQAMASTEGNVT	LQNLARTISEAGQAMASTEGNVT	LQNLARTISEAGQAMASTEGNVT	100
4	MB4	490	Query_490	IEDB_ID:85735|Rv3875	23	1	gnl|BL_ORD_ID|1889	96469|MB5000118|33382|33666|+	1889	285	1	47.3654	111	4.98581e-10	1	23	205	273	0	1	23	23	0	23	LQNLARTISEAGQAMASTEGNVT	LQNLARTISEAGQAMASTEGNVT	LQNLARTISEAGQAMASTEGNVT	100
1	MB1	85	Query_85	IEDB_ID:8590|Rv3019c	20	1	gnl|BL_ORD_ID|2745	54082|MB1000037|186046|186336|-	2745	291	1	41.5874	96	4.44818e-08	1	20	94	153	0	1	20	20	0	20	DIASEQAVLSSAWQGDTGIT	DIASEQAVLSSAWQGDTGIT	DIASEQAVLSSAWQGDTGIT	100
2	MB3	85	Query_85	IEDB_ID:8590|Rv3019c	20	1	gnl|BL_ORD_ID|156	53571|MB3000044|456|746|+	156	291	1	41.5874	96	4.43421e-08	1	20	94	153	0	1	20	20	0	20	DIASEQAVLSSAWQGDTGIT	DIASEQAVLSSAWQGDTGIT	DIASEQAVLSSAWQGDTGIT	100
3	MB4	85	Query_85	IEDB_ID:8590|Rv3019c	20	1	gnl|BL_ORD_ID|3806	53661|MB5000092|518|808|-	3806	291	1	41.5874	96	4.42879e-08	1	20	94	153	0	1	20	20	0	20	DIASEQAVLSSAWQGDTGIT	DIASEQAVLSSAWQGDTGIT	DIASEQAVLSSAWQGDTGIT	100
1	MB1	86	Query_86	IEDB_ID:8591|Rv3017c	20	1	gnl|BL_ORD_ID|2742	276162|MB1000037|184363|184725|-	2742	363	1	43.5134	101	1.03731e-08	1	20	94	153	0	1	20	20	0	20	DIASERTAPSRACQGDLGMS	DIASERTAPSRACQGDLGMS	DIASERTAPSRACQGDLGMS	100
2	MB2	86	Query_86	IEDB_ID:8591|Rv3017c	20	1	gnl|BL_ORD_ID|1292	274464|MB2000048|101083|101445|-	1292	363	1	43.5134	101	1.03684e-08	1	20	94	153	0	1	20	20	0	20	DIASERTAPSRACQGDLGMS	DIASERTAPSRACQGDLGMS	DIASERTAPSRACQGDLGMS	100
3	MB3	86	Query_86	IEDB_ID:8591|Rv3017c	20	1	gnl|BL_ORD_ID|160	269902|MB3000044|2838|3200|+	160	363	1	43.5134	101	1.03405e-08	1	20	94	153	0	1	20	20	0	20	DIASERTAPSRACQGDLGMS	DIASERTAPSRACQGDLGMS	DIASERTAPSRACQGDLGMS	100
4	MB4	86	Query_86	IEDB_ID:8591|Rv3017c	20	1	gnl|BL_ORD_ID|3834	269929|MB5000090|25375|25737|-	3834	363	1	43.5134	101	1.03279e-08	1	20	94	153	0	1	20	20	0	20	DIASERTAPSRACQGDLGMS	DIASERTAPSRACQGDLGMS	DIASERTAPSRACQGDLGMS	100
1	MB1	87	Query_87	IEDB_ID:8651|Rv3871	22	1	gnl|BL_ORD_ID|3173	97822|MB1000001|30533|32305|+	3173	1773	1	51.2174	121	2.05172e-10	1	22	1507	1572	0	1	22	22	0	22	DIGLHIIVTCQMSQAYKATMDK	DIGLHIIVTCQMSQAYKATMDK	DIGLHIIVTCQMSQAYKATMDK	100
2	MB2	87	Query_87	IEDB_ID:8651|Rv3871	22	1	gnl|BL_ORD_ID|372	97216|MB2000059|94666|96438|+	372	1773	1	51.2174	121	2.0508e-10	1	22	1507	1572	0	1	22	22	0	22	DIGLHIIVTCQMSQAYKATMDK	DIGLHIIVTCQMSQAYKATMDK	DIGLHIIVTCQMSQAYKATMDK	100
3	MB3	87	Query_87	IEDB_ID:8651|Rv3871	22	1	gnl|BL_ORD_ID|486	96267|MB3000001|29664|31436|+	486	1773	1	51.2174	121	2.04528e-10	1	22	1507	1572	0	1	22	22	0	22	DIGLHIIVTCQMSQAYKATMDK	DIGLHIIVTCQMSQAYKATMDK	DIGLHIIVTCQMSQAYKATMDK	100
4	MB4	87	Query_87	IEDB_ID:8651|Rv3871	22	1	gnl|BL_ORD_ID|1885	96314|MB5000118|29600|31372|+	1885	1773	1	51.2174	121	2.04278e-10	1	22	1507	1572	0	1	22	22	0	22	DIGLHIIVTCQMSQAYKATMDK	DIGLHIIVTCQMSQAYKATMDK	DIGLHIIVTCQMSQAYKATMDK	100
1	MB1	88	Query_88	IEDB_ID:8685|Rv1886c	9	1	gnl|BL_ORD_ID|3795	97185|MB1000025|104706|105680|-	3795	975	1	23.0978	48	0.353824	1	9	181	207	0	1	9	9	0	9	DIKVQFQSG	DIKVQFQSG	DIKVQFQSG	100
2	MB1	88	Query_88	IEDB_ID:8685|Rv1886c	9	2	gnl|BL_ORD_ID|649	97177|MB1000049|11383|12396|-	649	1014	1	23.0978	48	0.401676	1	9	190	216	0	1	9	9	0	9	DIKVQFQSG	DIKVQFQSG	DIKVQFQSG	100
3	MB2	88	Query_88	IEDB_ID:8685|Rv1886c	9	1	gnl|BL_ORD_ID|2458	96578|MB2000033|93305|94279|-	2458	975	1	23.0978	48	0.353664	1	9	181	207	0	1	9	9	0	9	DIKVQFQSG	DIKVQFQSG	DIKVQFQSG	100
4	MB2	88	Query_88	IEDB_ID:8685|Rv1886c	9	2	gnl|BL_ORD_ID|301	96570|MB2000059|11374|12387|-	301	1014	1	23.0978	48	0.401494	1	9	190	216	0	1	9	9	0	9	DIKVQFQSG	DIKVQFQSG	DIKVQFQSG	100
5	MB3	88	Query_88	IEDB_ID:8685|Rv1886c	9	1	gnl|BL_ORD_ID|3262	95626|MB3000050|88613|89587|-	3262	975	1	23.0978	48	0.352713	1	9	181	207	0	1	9	9	0	9	DIKVQFQSG	DIKVQFQSG	DIKVQFQSG	100
6	MB3	88	Query_88	IEDB_ID:8685|Rv1886c	9	2	gnl|BL_ORD_ID|3003	95618|MB3000094|11383|12396|-	3003	1014	1	23.0978	48	0.400415	1	9	190	216	0	1	9	9	0	9	DIKVQFQSG	DIKVQFQSG	DIKVQFQSG	100
7	MB4	88	Query_88	IEDB_ID:8685|Rv1886c	9	1	gnl|BL_ORD_ID|616	95674|MB5000048|103987|104961|-	616	975	1	23.0978	48	0.352282	1	9	181	207	0	1	9	9	0	9	DIKVQFQSG	DIKVQFQSG	DIKVQFQSG	100
8	MB4	88	Query_88	IEDB_ID:8685|Rv1886c	9	2	gnl|BL_ORD_ID|2365	95666|MB5000117|11383|12396|-	2365	1014	1	23.0978	48	0.399925	1	9	190	216	0	1	9	9	0	9	DIKVQFQSG	DIKVQFQSG	DIKVQFQSG	100
1	MB1	89	Query_89	IEDB_ID:8686|Rv3804c	20	1	gnl|BL_ORD_ID|649	97177|MB1000049|11383|12396|-	649	1014	1	43.5134	101	5.24167e-08	1	20	190	249	0	1	20	20	0	20	DIKVQFQSGGANSPALYLLD	DIKVQFQSGGANSPALYLLD	DIKVQFQSGGANSPALYLLD	100
2	MB2	89	Query_89	IEDB_ID:8686|Rv3804c	20	1	gnl|BL_ORD_ID|301	96570|MB2000059|11374|12387|-	301	1014	1	43.5134	101	5.23929e-08	1	20	190	249	0	1	20	20	0	20	DIKVQFQSGGANSPALYLLD	DIKVQFQSGGANSPALYLLD	DIKVQFQSGGANSPALYLLD	100
3	MB3	89	Query_89	IEDB_ID:8686|Rv3804c	20	1	gnl|BL_ORD_ID|3003	95618|MB3000094|11383|12396|-	3003	1014	1	43.5134	101	5.22521e-08	1	20	190	249	0	1	20	20	0	20	DIKVQFQSGGANSPALYLLD	DIKVQFQSGGANSPALYLLD	DIKVQFQSGGANSPALYLLD	100
4	MB4	89	Query_89	IEDB_ID:8686|Rv3804c	20	1	gnl|BL_ORD_ID|2365	95666|MB5000117|11383|12396|-	2365	1014	1	43.5134	101	5.21882e-08	1	20	190	249	0	1	20	20	0	20	DIKVQFQSGGANSPALYLLD	DIKVQFQSGGANSPALYLLD	DIKVQFQSGGANSPALYLLD	100
1	MB1	491	Query_491	IEDB_ID:87675|Rv3875	10	1	gnl|BL_ORD_ID|3177	97982|MB1000001|34315|34599|+	3177	285	1	25.0238	53	0.0363604	1	10	10	39	0	1	10	10	0	10	QQWNFAGIEA	QQWNFAGIEA	QQWNFAGIEA	100
2	MB2	491	Query_491	IEDB_ID:87675|Rv3875	10	1	gnl|BL_ORD_ID|376	97382|MB2000059|98448|98732|+	376	285	1	25.0238	53	0.036344	1	10	10	39	0	1	10	10	0	10	QQWNFAGIEA	QQWNFAGIEA	QQWNFAGIEA	100
3	MB3	491	Query_491	IEDB_ID:87675|Rv3875	10	1	gnl|BL_ORD_ID|490	96433|MB3000001|33446|33730|+	490	285	1	25.0238	53	0.0362462	1	10	10	39	0	1	10	10	0	10	QQWNFAGIEA	QQWNFAGIEA	QQWNFAGIEA	100
4	MB4	491	Query_491	IEDB_ID:87675|Rv3875	10	1	gnl|BL_ORD_ID|1889	96469|MB5000118|33382|33666|+	1889	285	1	25.0238	53	0.0362019	1	10	10	39	0	1	10	10	0	10	QQWNFAGIEA	QQWNFAGIEA	QQWNFAGIEA	100
1	MB1	90	Query_90	IEDB_ID:8900|Rv3418c	15	1	gnl|BL_ORD_ID|2824	97420|MB1000045|81685|81984|-	2824	300	1	31.5722	70	0.000161477	1	15	31	75	0	1	15	15	0	15	DKILVQANEAETTTA	DKILVQANEAETTTA	DKILVQANEAETTTA	100
2	MB2	90	Query_90	IEDB_ID:8900|Rv3418c	15	1	gnl|BL_ORD_ID|1971	96814|MB2000053|44156|44455|+	1971	300	1	31.5722	70	0.000161404	1	15	31	75	0	1	15	15	0	15	DKILVQANEAETTTA	DKILVQANEAETTTA	DKILVQANEAETTTA	100
3	MB3	90	Query_90	IEDB_ID:8900|Rv3418c	15	1	gnl|BL_ORD_ID|53	95864|MB3000087|16486|16785|-	53	300	1	31.5722	70	0.00016097	1	15	31	75	0	1	15	15	0	15	DKILVQANEAETTTA	DKILVQANEAETTTA	DKILVQANEAETTTA	100
4	MB4	90	Query_90	IEDB_ID:8900|Rv3418c	15	1	gnl|BL_ORD_ID|2422	95911|MB5000110|16496|16795|-	2422	300	1	31.5722	70	0.000160773	1	15	31	75	0	1	15	15	0	15	DKILVQANEAETTTA	DKILVQANEAETTTA	DKILVQANEAETTTA	100
1	MB1	19	Query_19	IEDB_ID:905|Rv1886c	18	1	gnl|BL_ORD_ID|3795	97185|MB1000025|104706|105680|-	3795	975	1	41.2022	95	3.06366e-07	1	18	796	849	0	1	18	18	0	18	AEFLENFVRSSNLKFQDA	AEFLENFVRSSNLKFQDA	AEFLENFVRSSNLKFQDA	100
2	MB2	19	Query_19	IEDB_ID:905|Rv1886c	18	1	gnl|BL_ORD_ID|2458	96578|MB2000033|93305|94279|-	2458	975	1	41.2022	95	3.06228e-07	1	18	796	849	0	1	18	18	0	18	AEFLENFVRSSNLKFQDA	AEFLENFVRSSNLKFQDA	AEFLENFVRSSNLKFQDA	100
3	MB3	19	Query_19	IEDB_ID:905|Rv1886c	18	1	gnl|BL_ORD_ID|3262	95626|MB3000050|88613|89587|-	3262	975	1	41.2022	95	3.05404e-07	1	18	796	849	0	1	18	18	0	18	AEFLENFVRSSNLKFQDA	AEFLENFVRSSNLKFQDA	AEFLENFVRSSNLKFQDA	100
4	MB4	19	Query_19	IEDB_ID:905|Rv1886c	18	1	gnl|BL_ORD_ID|616	95674|MB5000048|103987|104961|-	616	975	1	41.2022	95	3.05031e-07	1	18	796	849	0	1	18	18	0	18	AEFLENFVRSSNLKFQDA	AEFLENFVRSSNLKFQDA	AEFLENFVRSSNLKFQDA	100
1	MB1	91	Query_91	IEDB_ID:9352|Rv3763	20	1	gnl|BL_ORD_ID|927	98552|MB1000048|253364|253840|+	927	477	1	44.2838	103	7.57338e-09	1	20	418	477	0	1	20	20	0	20	DMANPMSPVNKSFEIEVTCS	DMANPMSPVNKSFEIEVTCS	DMANPMSPVNKSFEIEVTCS	100
2	MB2	91	Query_91	IEDB_ID:9352|Rv3763	20	1	gnl|BL_ORD_ID|207	97951|MB2000058|49457|49933|+	207	477	1	44.2838	103	7.56995e-09	1	20	418	477	0	1	20	20	0	20	DMANPMSPVNKSFEIEVTCS	DMANPMSPVNKSFEIEVTCS	DMANPMSPVNKSFEIEVTCS	100
3	MB3	91	Query_91	IEDB_ID:9352|Rv3763	20	1	gnl|BL_ORD_ID|3110	97006|MB3000093|67818|68294|+	3110	477	1	44.2838	103	7.54959e-09	1	20	418	477	0	1	20	20	0	20	DMANPMSPVNKSFEIEVTCS	DMANPMSPVNKSFEIEVTCS	DMANPMSPVNKSFEIEVTCS	100
4	MB4	91	Query_91	IEDB_ID:9352|Rv3763	20	1	gnl|BL_ORD_ID|2325	97028|MB5000116|86867|87343|+	2325	477	1	44.2838	103	7.54037e-09	1	20	418	477	0	1	20	20	0	20	DMANPMSPVNKSFEIEVTCS	DMANPMSPVNKSFEIEVTCS	DMANPMSPVNKSFEIEVTCS	100
1	MB1	92	Query_92	IEDB_ID:9414|Rv3846	9	1	gnl|BL_ORD_ID|3148	94738|MB1000001|2363|2983|+	3148	621	1	24.2534	51	0.1162	1	9	478	504	0	1	9	9	0	9	DMWEHAFYL	DMWEHAFYL	DMWEHAFYL	100
2	MB2	92	Query_92	IEDB_ID:9414|Rv3846	9	1	gnl|BL_ORD_ID|347	94142|MB2000059|66496|67116|+	347	621	1	24.2534	51	0.116147	1	9	478	504	0	1	9	9	0	9	DMWEHAFYL	DMWEHAFYL	DMWEHAFYL	100
3	MB3	92	Query_92	IEDB_ID:9414|Rv3846	9	1	gnl|BL_ORD_ID|461	93248|MB3000001|1429|2049|+	461	621	1	24.2534	51	0.115835	1	9	478	504	0	1	9	9	0	9	DMWEHAFYL	DMWEHAFYL	DMWEHAFYL	100
4	MB4	92	Query_92	IEDB_ID:9414|Rv3846	9	1	gnl|BL_ORD_ID|1860	93329|MB5000118|1429|2049|+	1860	621	1	24.2534	51	0.115693	1	9	478	504	0	1	9	9	0	9	DMWEHAFYL	DMWEHAFYL	DMWEHAFYL	100
1	MB1	93	Query_93	IEDB_ID:9415|Rv3846	10	1	gnl|BL_ORD_ID|3148	94738|MB1000001|2363|2983|+	3148	621	1	26.5646	57	0.0220133	1	10	478	507	0	1	10	10	0	10	DMWEHAFYLQ	DMWEHAFYLQ	DMWEHAFYLQ	100
2	MB2	93	Query_93	IEDB_ID:9415|Rv3846	10	1	gnl|BL_ORD_ID|347	94142|MB2000059|66496|67116|+	347	621	1	26.5646	57	0.0220034	1	10	478	507	0	1	10	10	0	10	DMWEHAFYLQ	DMWEHAFYLQ	DMWEHAFYLQ	100
3	MB3	93	Query_93	IEDB_ID:9415|Rv3846	10	1	gnl|BL_ORD_ID|461	93248|MB3000001|1429|2049|+	461	621	1	26.5646	57	0.0219442	1	10	478	507	0	1	10	10	0	10	DMWEHAFYLQ	DMWEHAFYLQ	DMWEHAFYLQ	100
4	MB4	93	Query_93	IEDB_ID:9415|Rv3846	10	1	gnl|BL_ORD_ID|1860	93329|MB5000118|1429|2049|+	1860	621	1	26.5646	57	0.0219174	1	10	478	507	0	1	10	10	0	10	DMWEHAFYLQ	DMWEHAFYLQ	DMWEHAFYLQ	100
1	MB1	94	Query_94	IEDB_ID:9613|Rv2031c	20	1	gnl|BL_ORD_ID|979	327249|MB1000029|20428|20910|-	979	483	1	42.743	99	3.14145e-08	1	20	232	291	0	1	20	20	0	20	DPDKDVDIMVRDGQLTIKAE	DPDKDVDIMVRDGQLTIKAE	DPDKDVDIMVRDGQLTIKAE	100
2	MB2	94	Query_94	IEDB_ID:9613|Rv2031c	20	1	gnl|BL_ORD_ID|3571	325150|MB2000036|18303|18785|-	3571	483	1	42.743	99	3.14003e-08	1	20	232	291	0	1	20	20	0	20	DPDKDVDIMVRDGQLTIKAE	DPDKDVDIMVRDGQLTIKAE	DPDKDVDIMVRDGQLTIKAE	100
3	MB3	94	Query_94	IEDB_ID:9613|Rv2031c	20	1	gnl|BL_ORD_ID|3752	319749|MB3000056|20475|20957|-	3752	483	1	42.743	99	3.13158e-08	1	20	232	291	0	1	20	20	0	20	DPDKDVDIMVRDGQLTIKAE	DPDKDVDIMVRDGQLTIKAE	DPDKDVDIMVRDGQLTIKAE	100
4	MB4	94	Query_94	IEDB_ID:9613|Rv2031c	20	1	gnl|BL_ORD_ID|385	319980|MB5000053|20428|20910|-	385	483	1	42.743	99	3.12776e-08	1	20	232	291	0	1	20	20	0	20	DPDKDVDIMVRDGQLTIKAE	DPDKDVDIMVRDGQLTIKAE	DPDKDVDIMVRDGQLTIKAE	100
1	MB1	95	Query_95	IEDB_ID:9649|Rv0589	13	1	gnl|BL_ORD_ID|418	269861|MB1000008|63273|64484|+	418	1212	1	28.1054	61	0.0116482	1	13	487	525	0	1	13	13	0	13	DPIELNATLSAVA	DPIELNATLSAVA	DPIELNATLSAVA	100
2	MB2	95	Query_95	IEDB_ID:9649|Rv0589	13	1	gnl|BL_ORD_ID|821	268223|MB2000009|78841|80052|+	821	1212	1	28.1054	61	0.011643	1	13	487	525	0	1	13	13	0	13	DPIELNATLSAVA	DPIELNATLSAVA	DPIELNATLSAVA	100
3	MB3	95	Query_95	IEDB_ID:9649|Rv0589	13	1	gnl|BL_ORD_ID|2329	263770|MB3000018|79010|80221|+	2329	1212	1	28.1054	61	0.0116117	1	13	487	525	0	1	13	13	0	13	DPIELNATLSAVA	DPIELNATLSAVA	DPIELNATLSAVA	100
4	MB4	95	Query_95	IEDB_ID:9649|Rv0589	13	1	gnl|BL_ORD_ID|2992	263798|MB5000007|78949|80160|+	2992	1212	1	28.1054	61	0.0115975	1	13	487	525	0	1	13	13	0	13	DPIELNATLSAVA	DPIELNATLSAVA	DPIELNATLSAVA	100
1	MB1	20	Query_20	IEDB_ID:965|Rv1198	15	1	gnl|BL_ORD_ID|2238	292268|MB1000013|62218|62499|+	2238	282	1	32.7278	73	5.23849e-05	1	15	76	120	0	1	15	15	0	15	AEHQAIIRDVLTASD	AEHQAIIRDVLTASD	AEHQAIIRDVLTASD	100
2	MB2	20	Query_20	IEDB_ID:965|Rv1198	15	1	gnl|BL_ORD_ID|1190	290531|MB2000021|62182|62463|+	1190	282	1	32.7278	73	4.92634e-05	1	15	76	120	0	1	15	15	0	15	AEHQAIIRDVLTASD	AEHQAIIRDVLTASD	AEHQAIIRDVLTASD	100
3	MB3	20	Query_20	IEDB_ID:965|Rv1198	15	1	gnl|BL_ORD_ID|1613	285690|MB3000029|64016|64297|-	1613	282	1	32.7278	73	4.76565e-05	1	15	76	120	0	1	15	15	0	15	AEHQAIIRDVLTASD	AEHQAIIRDVLTASD	AEHQAIIRDVLTASD	100
1	MB1	21	Query_21	IEDB_ID:967|Rv1793	15	1	gnl|BL_ORD_ID|3698	97998|MB1000025|205|486|+	3698	282	1	32.3426	72	7.95965e-05	1	15	76	120	0	1	15	15	0	15	AEHQAIVRDVLAAGD	AEHQAIVRDVLAAGD	AEHQAIVRDVLAAGD	100
2	MB2	21	Query_21	IEDB_ID:967|Rv1793	15	1	gnl|BL_ORD_ID|2363	97397|MB2000032|32047|32328|+	2363	282	1	32.3426	72	7.95605e-05	1	15	76	120	0	1	15	15	0	15	AEHQAIVRDVLAAGD	AEHQAIVRDVLAAGD	AEHQAIVRDVLAAGD	100
3	MB3	21	Query_21	IEDB_ID:967|Rv1793	15	1	gnl|BL_ORD_ID|3804	96447|MB3000048|3861|4142|+	3804	282	1	32.3426	72	7.93465e-05	1	15	76	120	0	1	15	15	0	15	AEHQAIVRDVLAAGD	AEHQAIVRDVLAAGD	AEHQAIVRDVLAAGD	100
4	MB4	21	Query_21	IEDB_ID:967|Rv1793	15	1	gnl|BL_ORD_ID|491	96479|MB5000047|157|420|+	491	264	1	31.9574	71	8.50565e-05	1	15	76	120	0	1	15	15	0	15	AEHQAIVRDVLAAGD	AEHQAIVRDVLAAGD	AEHQAIVRDVLAAGD	100
1	MB1	96	Query_96	IEDB_ID:9920|Rv3874	18	1	gnl|BL_ORD_ID|3176	97983|MB1000001|33980|34279|+	3176	300	1	39.2762	90	3.03964e-07	1	18	88	141	0	1	18	18	0	18	DQVESTAGSLQGQWRGAA	DQVESTAGSLQGQWRGAA	DQVESTAGSLQGQWRGAA	100
2	MB2	96	Query_96	IEDB_ID:9920|Rv3874	18	1	gnl|BL_ORD_ID|375	97383|MB2000059|98113|98412|+	375	300	1	39.2762	90	3.03826e-07	1	18	88	141	0	1	18	18	0	18	DQVESTAGSLQGQWRGAA	DQVESTAGSLQGQWRGAA	DQVESTAGSLQGQWRGAA	100
3	MB3	96	Query_96	IEDB_ID:9920|Rv3874	18	1	gnl|BL_ORD_ID|489	96434|MB3000001|33111|33410|+	489	300	1	39.2762	90	3.03009e-07	1	18	88	141	0	1	18	18	0	18	DQVESTAGSLQGQWRGAA	DQVESTAGSLQGQWRGAA	DQVESTAGSLQGQWRGAA	100
4	MB4	96	Query_96	IEDB_ID:9920|Rv3874	18	1	gnl|BL_ORD_ID|1888	96470|MB5000118|33047|33346|+	1888	300	1	39.2762	90	3.02639e-07	1	18	88	141	0	1	18	18	0	18	DQVESTAGSLQGQWRGAA	DQVESTAGSLQGQWRGAA	DQVESTAGSLQGQWRGAA	100

## Sheet: Pattern of epitope presence
Pattern of epitope presence in the 4 genomes	Epitope positions	Special Pattern	Iteration_query-def	Iteration_query-len	Hsp_qseq	% identity
MB1|MB2|MB3|MB4	4		IEDB_ID:1020|Rv3878	20	AEKPATEQAEPVHEVTNDDQ	100
MB1|MB2|MB3|MB4	4		IEDB_ID:10338|Rv3879c	15	DTFYDRAQEYSQVLQ	100
MB1|MB2|MB3|MB4	4		IEDB_ID:10705|Rv3878	20	DVQPAEVVAAARDEGAGASP	100
MB1|MB2|MB3|MB4	4		IEDB_ID:1078|Rv3874	8	AEMKTDAA	100
MB1|MB2|MB3|MB4	4		IEDB_ID:1079|Rv3874	10	AEMKTDAATL	100
MB1|MB2|MB3|MB4	4		IEDB_ID:1080|Rv3874	11	AEMKTDAATLA	100
MB1|MB2|MB3|MB4	4		IEDB_ID:10838|Rv3804c	20	DWYQPACGKAGCQTYKWETF	100
MB1|MB2|MB3|MB4	4		IEDB_ID:10984|Rv3875	24	EAAASAIQGNVTSIHSLLDEGKQS	100
MB1|MB2|MB3|MB4	4		IEDB_ID:11228|Rv3875	17	EAYQGVQQKWDATATEL	100
MB1|MB2|MB3|MB4	4		IEDB_ID:1150|Rv1985c	20	AERLHVTPSAVSQRIKSLEQ	100
MB1|MB2|MB3|MB4	4		IEDB_ID:1197|Rv0934	20	AETPGCVAYIGISFLDQASQ	100
MB1|MB2|MB3|MB4	4		IEDB_ID:12062|Rv3812	9	EFQTVSNQL	100
MB1|MB2|MB3|MB4	4		IEDB_ID:12151|Rv3418c	16	EGDTVIYSKYGGTEIK	100
MB1|MB2|MB3|MB4	4		IEDB_ID:12206|Rv3875	20	EGKQSLTKLAAAWGGSGSEA	100
MB1|MB2|MB3|MB4	4		IEDB_ID:12207|Rv3875	25	EGKQSLTKLAAAWGGSGSEAYQGVQ	100
MB1|MB2|MB3|MB4	4		IEDB_ID:12402|Rv0288	18	EIAVEQAALQSAWQGDTG	100
MB1|MB2|MB3|MB4	4		IEDB_ID:12583|Rv3874	9	EISTNIRQA	100
MB1|MB2|MB3|MB4	4		IEDB_ID:12585|Rv3874	20	EISTNIRQAGVQYSRADEEQ	100
MB1|MB2|MB3|MB4	4		IEDB_ID:12979|Rv3874	18	ELDEISTNIRQAGVQYSR	100
MB1|MB2|MB3|MB4	4		IEDB_ID:13215|Rv1886c	10	ELPQWLSANR	100
MB1|MB2|MB3|MB4	4		IEDB_ID:13386|Rv3874	9	EMKTDAATL	100
MB1|MB2|MB3|MB4	4		IEDB_ID:13473|Rv1886c	9	ENFVRSSNL	100
MB1|MB2|MB3|MB4	4		IEDB_ID:13787|Rv2903c	9	EPYLDPATM	100
MB1|MB2|MB3|MB4	4		IEDB_ID:13836|Rv2945c	25	EQGVPFRVQGDNISVKLFDDWSNLG	100
MB1|MB2|MB3|MB4	4		IEDB_ID:13839|Rv0440	15	EQIAATAAISAGDQS	100
MB1|MB2|MB3|MB4	4		IEDB_ID:14020|Rv1985c	20	ERLHVTPSAVSQRIKSLEQQ	100
MB1|MB2|MB3|MB4	4		IEDB_ID:14209|Rv3878	15	ESLVSDGLPGVKAAL	100
MB1|MB2|MB3|MB4	4		IEDB_ID:14574|Rv3418c	15	ETTTASGLVIPDTAK	100
MB1|MB2|MB3|MB4	4		IEDB_ID:1473|Rv0440	15	AGDQSIGDLIAEAMD	100
[truncated: 409 more rows]
